# Supplementary material for: Bis[(2-meth­oxy­phen­yl)di­phenyl­phosphane-κP](nitrito-κ2O,O′)silver(I)
Source: IUCrdata. 2025 Mar 27;10(Pt 3):x250193. doi: 10.1107/S2414314625001932 (PMC11969396; doi:10.1107/S2414314625001932)
Supplement: Supplementary file 1 [file x-10-x250193-sup1.cif]

##############################################################################
#                                                                            #
# This CIF contains the data for a data article accepted for                 #
# publication in IUCrData. It conforms to the requirements of                #
# Notes for Authors for IUCrData, and has been                               #
# peer reviewed under the auspices of IUCrData.                              #
#                                                                            #
# Full details of the Crystallographic Information File format               #
# are given in the paper "The Crystallographic Information File (CIF):       #
# a New Standard Archive File for Crystallography" by S. R. Hall, F. H.      #
# Allen and I. D. Brown [Acta Cryst. (1991), A47, 655-685].                  #
#                                                                            #
# The current version of the core CIF dictionary is obtainable from          #
# ftp://ftp.iucr.org/pub/cif_core.dic.                                       #
#                                                                            #
# Software is freely available for graphical display of the structure(s)     #
# in this CIF. For information consult the CIF software page                 #
# http://www.iucr.org/resources/cif/software.                                #
#                                                                            #
# This file may be used for bona fide research purposes within the           #
# scientific community so long as proper attribution is given to the data    # 
# article from which it was obtained.                                        #
#                                                                            #
##############################################################################
data_I
_audit_creation_method
;
Olex2 1.3-ac4
(compiled 2018.12.18 svn.r3554 for Rigaku Oxford Diffraction, GUI svn.r1)
;
_journal_date_recd_electronic     2025-02-19
_journal_date_accepted     2025-02-28
_journal_name_full     'IUCrData'
_journal_year     2025
_journal_volume     10
_journal_issue      3
_journal_page_first     0
_journal_page_last     0
_journal_paper_category     HM
_journal_paper_doi     10.1107/S2414314625001932
_journal_coeditor_code     TK4116
_publ_contact_author_name     'Reinout Meijboom'
_publ_contact_author_address
;
Department of Chemistry
University of Pretoria
Lynnwood Road
Hatfield
Pretoria
0002
South Africa
;
_publ_contact_author_email     'rmeijboom@up.ac.za'
_publ_contact_author_fax     ?
_publ_contact_author_phone     '+27115592367'
_publ_section_title
;\
Bis[(2-methoxyphenyl)diphenylphosphane-\k<i>P</i>](nitrito-\k^2^<i>O</i>,\
<i>O</i>')silver(I)
;
_publ_section_title_footnote
;
 This article will form part of a virtual collection of articles to celebrate
the African Crystallographic Association becoming a regional associate of the
IUCr at the 2023 Congress in Melbourne, Australia.
;
loop_
    _publ_author_name
    _publ_author_footnote
    _publ_author_address
    'Malan, Frederick P.' .
;
Department of Chemistry
University of Pretoria
Lynnwood Road
Hatfield
Pretoria
0002
South Africa
;
    'Potgieter, Kariska' .
;
Department of Chemical Sciences
University of Johannesburg
PO Box 524
Auckland Park
2006
Johannesburg
South Africa
;
    'Meijboom, Reinout' .
;
Department of Chemical Sciences
University of Johannesburg
PO Box 524
Auckland Park
2006
Johannesburg
South Africa
;
_publ_section_synopsis
;
The synthesis and single-crystal structure description of a silver(I)
diphenyl-2-methoxyphenylphosphine nitrite complex is described.
;
_chemical_name_systematic
;\
Bis[(2-methoxyphenyl)diphenylphosphane-\k<i>P</i>]\
(nitrito-\k^2^<i>O</i>,<i>O</i>')silver(I)
;
_chemical_name_common     ?
_chemical_formula_moiety     'C38 H34 Ag N O4 P2'
_chemical_formula_sum     'C38 H34 Ag N O4 P2'
_chemical_formula_iupac     '[Ag (N O2) (C19 H17 O P)2]'
_chemical_formula_weight     738.47
_chemical_melting_point     ?
_space_group_crystal_system     monoclinic
_space_group_name_H-M_alt     'C 1 2/c 1'
_space_group_name_Hall     '-C 2yc'
loop_
    _space_group_symop_operation_xyz
    'x, y, z'
    '-x, y, -z+1/2'
    'x+1/2, y+1/2, z'
    '-x+1/2, y+1/2, -z+1/2'
    '-x, -y, -z'
    'x, -y, z-1/2'
    '-x+1/2, -y+1/2, -z'
    'x+1/2, -y+1/2, z-1/2'
_cell_length_a     22.6427(3)
_cell_length_b     15.6971(2)
_cell_length_c     20.1469(3)
_cell_angle_alpha     90
_cell_angle_beta     106.080(2)
_cell_angle_gamma     90
_cell_volume     6880.55(18)
_cell_formula_units_Z     8
_cell_measurement_reflns_used     36798
_cell_measurement_theta_min     2.7880
_cell_measurement_theta_max     31.2970
_cell_measurement_temperature     149.99(10)
_exptl_crystal_description     'block'
_exptl_crystal_colour     'colourless'
_exptl_crystal_size_max     0.313
_exptl_crystal_size_mid     0.274
_exptl_crystal_size_min     0.222
_exptl_crystal_density_diffrn     1.420
_exptl_crystal_density_meas     ?
_exptl_crystal_density_method     ?
_exptl_crystal_F_000     3016
_exptl_absorpt_coefficient_mu     0.717
_exptl_absorpt_correction_type     multi-scan
_exptl_absorpt_process_details
;
(CrysAlisPro; Rigaku OD, 2022)
;
_exptl_absorpt_correction_T_min     0.03760
_exptl_absorpt_correction_T_max     1.00000
_exptl_special_details     ?
_diffrn_ambient_temperature     149.99(10)
_diffrn_source     'Rotating-anode X-ray tube'
_diffrn_radiation_type     MoK\a
_diffrn_radiation_wavelength     0.71073
_diffrn_radiation_monochromator     mirror
_diffrn_measurement_device_type     'XtaLAB Synergy R, DW system, HyPix'
_diffrn_measurement_device     'four-circle diffractometer'
_diffrn_measurement_method     '\w scans'
_diffrn_detector     'Hybrid Pixel Array Detector'
_diffrn_detector_area_resol_mean     10.0000
_diffrn_reflns_number     56728
_diffrn_reflns_av_R_equivalents     0.0357
_diffrn_reflns_av_unetI/netI     0.0253
_diffrn_reflns_theta_min     2.595
_diffrn_reflns_theta_max     31.118
_diffrn_reflns_theta_full     25.242
_diffrn_measured_fraction_theta_max     0.839
_diffrn_measured_fraction_theta_full     0.999
_diffrn_reflns_limit_h_min     -32
_diffrn_reflns_limit_h_max     31
_diffrn_reflns_limit_k_min     -19
_diffrn_reflns_limit_k_max     21
_diffrn_reflns_limit_l_min     -28
_diffrn_reflns_limit_l_max     26
_diffrn_radiation_probe     x-ray
_refine_special_details     ?
_reflns_number_total     9287
_reflns_number_gt     7975
_reflns_threshold_expression     'I > 2\s(I)'
_refine_ls_structure_factor_coef     Fsqd
_refine_ls_matrix_type     full
_refine_ls_R_factor_all     0.0391
_refine_ls_R_factor_gt     0.0311
_refine_ls_wR_factor_gt     0.0736
_refine_ls_wR_factor_ref     0.0760
_refine_ls_goodness_of_fit_ref     1.070
_refine_ls_restrained_S_all     1.070
_refine_ls_number_reflns     9287
_refine_ls_number_parameters     417
_refine_ls_number_restraints     0
_refine_ls_hydrogen_treatment     constr
_refine_ls_weighting_scheme     calc
_refine_ls_weighting_details
              'w=1/[\s^2^(Fo^2^)+(0.0351P)^2^+8.2387P] where P=(Fo^2^+2Fc^2^)/3'
_atom_sites_solution_hydrogens     geom
_atom_sites_solution_primary     dual
_atom_sites_solution_secondary     ?
_refine_ls_shift/su_max     0.003
_refine_ls_shift/su_mean     0.000
_refine_diff_density_max     1.692
_refine_diff_density_min     -0.929
_refine_ls_extinction_method     none
_refine_ls_extinction_coef     .
loop_
    _atom_type_symbol
    _atom_type_description
    _atom_type_scat_dispersion_real
    _atom_type_scat_dispersion_imag
    _atom_type_scat_source
    'C' 'C' 0.0033 0.0016
                         'International Tables Vol C Tables 4.2.6.8 and 6.1.1.4'
    'H' 'H' 0.0000 0.0000
                         'International Tables Vol C Tables 4.2.6.8 and 6.1.1.4'
    'Ag' 'Ag' -0.8971 1.1015
                         'International Tables Vol C Tables 4.2.6.8 and 6.1.1.4'
    'N' 'N' 0.0061 0.0033
                         'International Tables Vol C Tables 4.2.6.8 and 6.1.1.4'
    'O' 'O' 0.0106 0.0060
                         'International Tables Vol C Tables 4.2.6.8 and 6.1.1.4'
    'P' 'P' 0.1023 0.0942
                         'International Tables Vol C Tables 4.2.6.8 and 6.1.1.4'
_computing_data_collection
;
CrysAlisPro (Rigaku OD, 2022)
;
_computing_cell_refinement
;
CrysAlisPro (Rigaku OD, 2022)
;
_computing_data_reduction
;
CrysAlisPro (Rigaku OD, 2022)
;
_computing_structure_solution
;
<i>SHELXT</i> (Sheldrick, 2015a)
;
_computing_structure_refinement
;
SHELXL (Sheldrick, 2015b)
;
_computing_molecular_graphics
;
Olex2 (Dolomanov <i>et al.</i>,  2009)
;
_computing_publication_material
;
Olex2 (Dolomanov <i>et al.</i>,  2009)
;
loop_
    _atom_site_type_symbol
    _atom_site_label
    _atom_site_fract_x
    _atom_site_fract_y
    _atom_site_fract_z
    _atom_site_U_iso_or_equiv
    _atom_site_adp_type
    _atom_site_calc_flag
    _atom_site_occupancy
    _atom_site_disorder_assembly
    _atom_site_disorder_group
    Ag Ag1 0.73700(2) 0.56462(2) 0.38969(2) 0.02206(5) Uani d 1 . .
    P P1 0.65137(2) 0.47508(3) 0.39633(2) 0.01960(9) Uani d 1 . .
    P P2 0.84579(2) 0.54168(3) 0.43873(2) 0.02195(9) Uani d 1 . .
    O O3 0.67728(7) 0.53424(9) 0.53680(7) 0.0338(3) Uani d 1 . .
    O O4 0.83502(7) 0.69983(10) 0.49956(8) 0.0400(3) Uani d 1 . .
    O O2 0.71068(10) 0.58520(12) 0.26215(9) 0.0567(5) Uani d 1 . .
    O O1 0.70419(10) 0.69047(11) 0.32257(9) 0.0568(5) Uani d 1 . .
    C C18 0.67471(8) 0.44718(11) 0.53731(10) 0.0251(4) Uani d 1 . .
    C C13 0.66033(8) 0.40809(11) 0.47215(9) 0.0230(3) Uani d 1 . .
    C C26 0.86925(8) 0.49997(11) 0.52714(9) 0.0244(3) Uani d 1 . .
    C C1 0.64164(8) 0.39815(11) 0.32640(9) 0.0238(3) Uani d 1 . .
    C C20 0.87211(8) 0.46280(11) 0.38685(9) 0.0227(3) Uani d 1 . .
    C C17 0.68459(9) 0.39840(14) 0.59698(10) 0.0322(4) Uani d 1 . .
    H H17 0.6944 0.4252 0.6410 0.039 Uiso calc 1 . .
    N N1 0.69803(10) 0.66201(13) 0.26371(10) 0.0453(5) Uani d 1 . .
    C C32 0.89811(8) 0.63093(11) 0.44337(9) 0.0239(3) Uani d 1 . .
    C C7 0.57573(8) 0.52308(11) 0.38389(9) 0.0236(3) Uani d 1 . .
    C C16 0.68000(10) 0.31062(14) 0.59185(12) 0.0380(5) Uani d 1 . .
    H H16 0.6867 0.2773 0.6326 0.046 Uiso calc 1 . .
    C C27 0.83098(9) 0.44130(12) 0.54679(11) 0.0318(4) Uani d 1 . .
    H H27 0.7936 0.4244 0.5146 0.038 Uiso calc 1 . .
    C C34 0.98944(9) 0.69799(13) 0.42789(11) 0.0338(4) Uani d 1 . .
    H H34 1.0243 0.6965 0.4104 0.041 Uiso calc 1 . .
    C C14 0.65625(10) 0.31942(12) 0.46864(11) 0.0321(4) Uani d 1 . .
    H H14 0.6468 0.2920 0.4249 0.038 Uiso calc 1 . .
    C C25 0.91678(8) 0.40200(12) 0.41489(10) 0.0279(4) Uani d 1 . .
    H H25 0.9363 0.4017 0.4631 0.033 Uiso calc 1 . .
    C C35 0.97823(10) 0.76861(13) 0.46359(12) 0.0393(5) Uani d 1 . .
    H H35 1.0062 0.8151 0.4713 0.047 Uiso calc 1 . .
    C C33 0.94915(8) 0.62915(12) 0.41780(10) 0.0275(4) Uani d 1 . .
    H H33 0.9566 0.5805 0.3932 0.033 Uiso calc 1 . .
    C C28 0.84699(11) 0.40731(15) 0.61304(12) 0.0413(5) Uani d 1 . .
    H H28 0.8210 0.3665 0.6256 0.050 Uiso calc 1 . .
    C C23 0.90500(10) 0.34138(14) 0.30238(11) 0.0364(4) Uani d 1 . .
    H H23 0.9159 0.2996 0.2737 0.044 Uiso calc 1 . .
    C C37 0.88670(9) 0.70369(12) 0.47768(10) 0.0295(4) Uani d 1 . .
    C C36 0.92706(10) 0.77295(13) 0.48830(11) 0.0366(5) Uani d 1 . .
    H H36 0.9195 0.8222 0.5121 0.044 Uiso calc 1 . .
    C C29 0.90059(11) 0.43267(15) 0.66074(12) 0.0420(5) Uani d 1 . .
    H H29 0.9114 0.4095 0.7061 0.050 Uiso calc 1 . .
    C C21 0.84448(10) 0.46245(14) 0.31582(11) 0.0358(4) Uani d 1 . .
    H H21 0.8140 0.5037 0.2959 0.043 Uiso calc 1 . .
    C C24 0.93294(10) 0.34175(13) 0.37256(11) 0.0344(4) Uani d 1 . .
    H H24 0.9635 0.3004 0.3921 0.041 Uiso calc 1 . .
    C C2 0.69423(9) 0.36501(14) 0.31357(11) 0.0357(5) Uani d 1 . .
    H H2 0.7334 0.3835 0.3407 0.043 Uiso calc 1 . .
    C C31 0.92311(9) 0.52493(13) 0.57568(11) 0.0329(4) Uani d 1 . .
    H H31 0.9496 0.5649 0.5631 0.039 Uiso calc 1 . .
    C C10 0.46111(10) 0.60076(16) 0.36229(12) 0.0425(5) Uani d 1 . .
    H H10 0.4217 0.6265 0.3539 0.051 Uiso calc 1 . .
    C C15 0.66583(11) 0.27086(14) 0.52812(12) 0.0417(5) Uani d 1 . .
    H H15 0.6627 0.2105 0.5251 0.050 Uiso calc 1 . .
    C C4 0.63425(12) 0.27957(15) 0.22160(12) 0.0452(6) Uani d 1 . .
    H H4 0.6315 0.2396 0.1854 0.054 Uiso calc 1 . .
    C C19 0.69918(13) 0.57647(16) 0.60203(12) 0.0484(6) Uani d 1 . .
    H H19A 0.7034 0.6376 0.5944 0.073 Uiso calc 1 . .
    H H19B 0.7392 0.5529 0.6271 0.073 Uiso calc 1 . .
    H H19C 0.6699 0.5679 0.6292 0.073 Uiso calc 1 . .
    C C30 0.93856(10) 0.49199(15) 0.64233(11) 0.0402(5) Uani d 1 . .
    H H30 0.9751 0.5101 0.6752 0.048 Uiso calc 1 . .
    C C11 0.50465(10) 0.63502(16) 0.33463(12) 0.0420(5) Uani d 1 . .
    H H11 0.4957 0.6859 0.3083 0.050 Uiso calc 1 . .
    C C3 0.69051(11) 0.30542(15) 0.26173(12) 0.0406(5) Uani d 1 . .
    H H3 0.7270 0.2826 0.2541 0.049 Uiso calc 1 . .
    C C8 0.53234(10) 0.49021(15) 0.41353(15) 0.0477(6) Uani d 1 . .
    H H8 0.5417 0.4408 0.4418 0.057 Uiso calc 1 . .
    C C22 0.86113(11) 0.40218(16) 0.27396(11) 0.0428(5) Uani d 1 . .
    H H22 0.8423 0.4027 0.2256 0.051 Uiso calc 1 . .
    C C12 0.56175(9) 0.59634(14) 0.34460(11) 0.0332(4) Uani d 1 . .
    H H12 0.5912 0.6203 0.3244 0.040 Uiso calc 1 . .
    C C38 0.82967(13) 0.75616(16) 0.55317(14) 0.0510(6) Uani d 1 . .
    H H38A 0.8268 0.8150 0.5363 0.076 Uiso calc 1 . .
    H H38B 0.8659 0.7502 0.5930 0.076 Uiso calc 1 . .
    H H38C 0.7926 0.7419 0.5670 0.076 Uiso calc 1 . .
    C C9 0.47504(11) 0.52905(17) 0.40224(17) 0.0562(7) Uani d 1 . .
    H H9 0.4454 0.5056 0.4224 0.067 Uiso calc 1 . .
    C C6 0.58518(10) 0.37091(18) 0.28587(14) 0.0539(7) Uani d 1 . .
    H H6 0.5485 0.3928 0.2936 0.065 Uiso calc 1 . .
    C C5 0.58173(12) 0.3116(2) 0.23378(16) 0.0690(10) Uani d 1 . .
    H H5 0.5427 0.2931 0.2063 0.083 Uiso calc 1 . .
loop_
    _atom_site_aniso_label
    _atom_site_aniso_U_11
    _atom_site_aniso_U_22
    _atom_site_aniso_U_33
    _atom_site_aniso_U_12
    _atom_site_aniso_U_13
    _atom_site_aniso_U_23
    Ag1 0.01771(7) 0.02421(7) 0.02355(7) -0.00003(4) 0.00456(5) 0.00047(5)
    P1 0.01714(19) 0.0214(2) 0.0201(2) -0.00046(15) 0.00497(16) -0.00116(15)
    P2 0.01636(19) 0.0242(2) 0.0244(2) -0.00045(15) 0.00414(16) -0.00035(16)
    O3 0.0460(8) 0.0288(7) 0.0254(7) -0.0012(6) 0.0078(6) -0.0070(5)
    O4 0.0390(8) 0.0365(8) 0.0483(9) -0.0034(6) 0.0184(7) -0.0163(7)
    O2 0.0876(15) 0.0510(10) 0.0287(8) 0.0137(10) 0.0113(9) 0.0040(7)
    O1 0.1013(15) 0.0368(9) 0.0415(10) 0.0125(9) 0.0353(10) 0.0088(7)
    C18 0.0219(8) 0.0288(9) 0.0257(9) 0.0007(6) 0.0085(7) -0.0002(7)
    C13 0.0210(8) 0.0252(8) 0.0236(8) -0.0008(6) 0.0074(6) 0.0009(7)
    C26 0.0220(8) 0.0271(9) 0.0246(9) 0.0034(6) 0.0073(7) 0.0000(7)
    C1 0.0237(8) 0.0262(9) 0.0204(8) 0.0004(6) 0.0041(7) -0.0016(6)
    C20 0.0174(7) 0.0239(8) 0.0270(9) -0.0015(6) 0.0064(6) 0.0006(7)
    C17 0.0273(9) 0.0458(11) 0.0249(9) 0.0030(8) 0.0096(7) 0.0026(8)
    N1 0.0539(12) 0.0497(12) 0.0360(11) 0.0107(9) 0.0188(9) 0.0153(9)
    C32 0.0195(8) 0.0236(8) 0.0255(9) -0.0009(6) 0.0011(7) 0.0042(7)
    C7 0.0181(8) 0.0262(9) 0.0262(9) -0.0001(6) 0.0060(7) -0.0046(7)
    C16 0.0393(11) 0.0434(12) 0.0343(11) 0.0055(9) 0.0150(9) 0.0152(9)
    C27 0.0268(9) 0.0325(10) 0.0371(11) 0.0003(7) 0.0108(8) 0.0023(8)
    C34 0.0252(9) 0.0364(10) 0.0376(11) -0.0045(7) 0.0050(8) 0.0125(8)
    C14 0.0405(11) 0.0254(9) 0.0323(10) -0.0024(8) 0.0135(8) -0.0001(7)
    C25 0.0269(9) 0.0254(9) 0.0283(9) 0.0014(7) 0.0024(7) 0.0015(7)
    C35 0.0402(11) 0.0315(10) 0.0409(12) -0.0139(8) 0.0022(9) 0.0082(9)
    C33 0.0216(8) 0.0277(9) 0.0307(10) 0.0006(6) 0.0031(7) 0.0074(7)
    C28 0.0398(12) 0.0451(12) 0.0438(13) 0.0035(9) 0.0195(10) 0.0119(10)
    C23 0.0358(11) 0.0361(11) 0.0375(11) 0.0034(8) 0.0107(9) -0.0086(9)
    C37 0.0285(9) 0.0288(9) 0.0287(10) -0.0007(7) 0.0036(7) 0.0008(7)
    C36 0.0446(12) 0.0258(9) 0.0360(11) -0.0058(8) 0.0054(9) -0.0010(8)
    C29 0.0481(13) 0.0514(13) 0.0292(11) 0.0116(10) 0.0155(10) 0.0096(9)
    C21 0.0320(10) 0.0457(12) 0.0278(10) 0.0148(9) 0.0051(8) 0.0016(8)
    C24 0.0341(10) 0.0271(9) 0.0390(11) 0.0073(8) 0.0051(8) -0.0005(8)
    C2 0.0251(9) 0.0408(11) 0.0384(11) 0.0032(8) 0.0044(8) -0.0145(9)
    C31 0.0290(10) 0.0385(11) 0.0292(10) -0.0022(8) 0.0047(8) 0.0011(8)
    C10 0.0251(10) 0.0562(14) 0.0463(13) 0.0119(9) 0.0101(9) -0.0068(11)
    C15 0.0572(14) 0.0280(10) 0.0435(13) 0.0013(9) 0.0200(11) 0.0098(9)
    C4 0.0517(14) 0.0453(13) 0.0349(12) 0.0017(10) 0.0059(10) -0.0187(10)
    C19 0.0617(16) 0.0452(13) 0.0339(12) -0.0027(11) 0.0061(11) -0.0173(10)
    C30 0.0372(11) 0.0517(13) 0.0279(10) 0.0031(9) 0.0027(9) -0.0009(9)
    C11 0.0353(11) 0.0538(13) 0.0372(12) 0.0201(10) 0.0105(9) 0.0092(10)
    C3 0.0404(11) 0.0422(12) 0.0401(12) 0.0078(9) 0.0129(10) -0.0113(9)
    C8 0.0327(11) 0.0376(12) 0.0807(19) 0.0031(9) 0.0288(12) 0.0167(11)
    C22 0.0419(12) 0.0582(14) 0.0259(10) 0.0143(10) 0.0053(9) -0.0039(9)
    C12 0.0278(9) 0.0426(11) 0.0313(10) 0.0093(8) 0.0117(8) 0.0064(8)
    C38 0.0599(16) 0.0471(14) 0.0502(15) -0.0016(11) 0.0223(12) -0.0179(11)
    C9 0.0295(11) 0.0558(15) 0.093(2) 0.0031(10) 0.0330(13) 0.0108(14)
    C6 0.0234(10) 0.0749(17) 0.0563(15) 0.0024(10) -0.0006(10) -0.0378(13)
    C5 0.0369(13) 0.092(2) 0.0661(18) 0.0001(13) -0.0062(12) -0.0520(17)
_geom_special_details
;
 All esds (except the esd in the dihedral angle between two l.s. planes)
 are estimated using the full covariance matrix.  The cell esds are taken
 into account individually in the estimation of esds in distances, angles
 and torsion angles; correlations between esds in cell parameters are only
 used when they are defined by crystal symmetry.  An approximate (isotropic)
 treatment of cell esds is used for estimating esds involving l.s. planes.
;
loop_
    _geom_bond_atom_site_label_1
    _geom_bond_atom_site_label_2
    _geom_bond_site_symmetry_2
    _geom_bond_distance
    _geom_bond_publ_flag
    Ag1 O1 . 2.3931(16) y
    Ag1 O2 . 2.4927(17) y
    Ag1 P1 . 2.4283(4) y
    Ag1 P2 . 2.4136(4) y
    P1 C13 . 1.8190(18) ?
    P1 C1 . 1.8220(18) ?
    P1 C7 . 1.8238(17) ?
    P2 C26 . 1.8328(19) ?
    P2 C20 . 1.8237(18) ?
    P2 C32 . 1.8204(18) ?
    O3 C18 . 1.368(2) ?
    O3 C19 . 1.432(2) ?
    O4 C37 . 1.361(2) ?
    O4 C38 . 1.427(3) ?
    O2 N1 . 1.242(3) ?
    O1 N1 . 1.238(3) ?
    C18 C13 . 1.403(3) ?
    C18 C17 . 1.390(3) ?
    C13 C14 . 1.395(3) ?
    C26 C27 . 1.395(3) ?
    C26 C31 . 1.392(3) ?
    C1 C2 . 1.388(3) ?
    C1 C6 . 1.380(3) ?
    C20 C25 . 1.392(2) ?
    C20 C21 . 1.394(3) ?
    C17 H17 . 0.9500 ?
    C17 C16 . 1.383(3) ?
    C32 C33 . 1.390(3) ?
    C32 C37 . 1.396(3) ?
    C7 C8 . 1.383(3) ?
    C7 C12 . 1.382(3) ?
    C16 H16 . 0.9500 ?
    C16 C15 . 1.383(3) ?
    C27 H27 . 0.9500 ?
    C27 C28 . 1.389(3) ?
    C34 H34 . 0.9500 ?
    C34 C35 . 1.383(3) ?
    C34 C33 . 1.392(3) ?
    C14 H14 . 0.9500 ?
    C14 C15 . 1.386(3) ?
    C25 H25 . 0.9500 ?
    C25 C24 . 1.389(3) ?
    C35 H35 . 0.9500 ?
    C35 C36 . 1.384(3) ?
    C33 H33 . 0.9500 ?
    C28 H28 . 0.9500 ?
    C28 C29 . 1.382(3) ?
    C23 H23 . 0.9500 ?
    C23 C24 . 1.380(3) ?
    C23 C22 . 1.382(3) ?
    C37 C36 . 1.398(3) ?
    C36 H36 . 0.9500 ?
    C29 H29 . 0.9500 ?
    C29 C30 . 1.386(3) ?
    C21 H21 . 0.9500 ?
    C21 C22 . 1.387(3) ?
    C24 H24 . 0.9500 ?
    C2 H2 . 0.9500 ?
    C2 C3 . 1.387(3) ?
    C31 H31 . 0.9500 ?
    C31 C30 . 1.390(3) ?
    C10 H10 . 0.9500 ?
    C10 C11 . 1.370(3) ?
    C10 C9 . 1.369(4) ?
    C15 H15 . 0.9500 ?
    C4 H4 . 0.9500 ?
    C4 C3 . 1.368(3) ?
    C4 C5 . 1.375(4) ?
    C19 H19A . 0.9800 ?
    C19 H19B . 0.9800 ?
    C19 H19C . 0.9800 ?
    C30 H30 . 0.9500 ?
    C11 H11 . 0.9500 ?
    C11 C12 . 1.392(3) ?
    C3 H3 . 0.9500 ?
    C8 H8 . 0.9500 ?
    C8 C9 . 1.394(3) ?
    C22 H22 . 0.9500 ?
    C12 H12 . 0.9500 ?
    C38 H38A . 0.9800 ?
    C38 H38B . 0.9800 ?
    C38 H38C . 0.9800 ?
    C9 H9 . 0.9500 ?
    C6 H6 . 0.9500 ?
    C6 C5 . 1.388(3) ?
    C5 H5 . 0.9500 ?
loop_
    _geom_angle_atom_site_label_1
    _geom_angle_atom_site_label_2
    _geom_angle_atom_site_label_3
    _geom_angle_site_symmetry_1
    _geom_angle_site_symmetry_3
    _geom_angle
    _geom_angle_publ_flag
    O1 Ag1 P1 . . 112.41(6) y
    O1 Ag1 P2 . . 118.45(6) y
    O1 Ag1 O2 . . 50.38(6) y
    O2 Ag1 P1 . . 99.51(5) y
    O2 Ag1 P2 . . 111.52(5) y
    P1 Ag1 P2 . . 129.126(16) y
    C13 P1 Ag1 . . 118.42(6) ?
    C13 P1 C1 . . 103.16(8) ?
    C13 P1 C7 . . 103.67(8) ?
    C1 P1 Ag1 . . 105.57(6) ?
    C1 P1 C7 . . 105.05(8) ?
    C7 P1 Ag1 . . 119.15(6) ?
    C26 P2 Ag1 . . 116.06(6) ?
    C20 P2 Ag1 . . 108.97(6) ?
    C20 P2 C26 . . 105.17(8) ?
    C32 P2 Ag1 . . 118.82(6) ?
    C32 P2 C26 . . 102.46(8) ?
    C32 P2 C20 . . 103.93(8) ?
    C18 O3 C19 . . 117.40(17) ?
    C37 O4 C38 . . 118.59(18) ?
    N1 O2 Ag1 . . 95.21(13) ?
    N1 O1 Ag1 . . 100.27(13) ?
    O3 C18 C13 . . 115.42(16) ?
    O3 C18 C17 . . 124.04(17) ?
    C17 C18 C13 . . 120.54(17) ?
    C18 C13 P1 . . 118.41(13) ?
    C14 C13 P1 . . 122.93(14) ?
    C14 C13 C18 . . 118.60(17) ?
    C27 C26 P2 . . 118.43(14) ?
    C31 C26 P2 . . 122.95(15) ?
    C31 C26 C27 . . 118.61(18) ?
    C2 C1 P1 . . 117.79(14) ?
    C6 C1 P1 . . 123.82(15) ?
    C6 C1 C2 . . 118.40(18) ?
    C25 C20 P2 . . 123.31(14) ?
    C25 C20 C21 . . 118.88(17) ?
    C21 C20 P2 . . 117.78(14) ?
    C18 C17 H17 . . 120.2 ?
    C16 C17 C18 . . 119.55(19) ?
    C16 C17 H17 . . 120.2 ?
    O1 N1 O2 . . 114.14(18) ?
    C33 C32 P2 . . 124.17(14) ?
    C33 C32 C37 . . 119.15(17) ?
    C37 C32 P2 . . 116.63(14) ?
    C8 C7 P1 . . 122.60(15) ?
    C12 C7 P1 . . 118.68(14) ?
    C12 C7 C8 . . 118.70(17) ?
    C17 C16 H16 . . 119.6 ?
    C15 C16 C17 . . 120.81(19) ?
    C15 C16 H16 . . 119.6 ?
    C26 C27 H27 . . 119.7 ?
    C28 C27 C26 . . 120.6(2) ?
    C28 C27 H27 . . 119.7 ?
    C35 C34 H34 . . 120.3 ?
    C35 C34 C33 . . 119.40(19) ?
    C33 C34 H34 . . 120.3 ?
    C13 C14 H14 . . 119.6 ?
    C15 C14 C13 . . 120.83(19) ?
    C15 C14 H14 . . 119.6 ?
    C20 C25 H25 . . 119.9 ?
    C24 C25 C20 . . 120.22(18) ?
    C24 C25 H25 . . 119.9 ?
    C34 C35 H35 . . 119.4 ?
    C34 C35 C36 . . 121.28(18) ?
    C36 C35 H35 . . 119.4 ?
    C32 C33 C34 . . 120.58(19) ?
    C32 C33 H33 . . 119.7 ?
    C34 C33 H33 . . 119.7 ?
    C27 C28 H28 . . 119.9 ?
    C29 C28 C27 . . 120.2(2) ?
    C29 C28 H28 . . 119.9 ?
    C24 C23 H23 . . 120.2 ?
    C24 C23 C22 . . 119.64(19) ?
    C22 C23 H23 . . 120.2 ?
    O4 C37 C32 . . 114.68(16) ?
    O4 C37 C36 . . 124.68(19) ?
    C32 C37 C36 . . 120.63(19) ?
    C35 C36 C37 . . 118.9(2) ?
    C35 C36 H36 . . 120.5 ?
    C37 C36 H36 . . 120.5 ?
    C28 C29 H29 . . 120.1 ?
    C28 C29 C30 . . 119.9(2) ?
    C30 C29 H29 . . 120.1 ?
    C20 C21 H21 . . 119.8 ?
    C22 C21 C20 . . 120.43(19) ?
    C22 C21 H21 . . 119.8 ?
    C25 C24 H24 . . 119.7 ?
    C23 C24 C25 . . 120.53(18) ?
    C23 C24 H24 . . 119.7 ?
    C1 C2 H2 . . 119.4 ?
    C3 C2 C1 . . 121.11(19) ?
    C3 C2 H2 . . 119.4 ?
    C26 C31 H31 . . 119.6 ?
    C30 C31 C26 . . 120.74(19) ?
    C30 C31 H31 . . 119.6 ?
    C11 C10 H10 . . 120.4 ?
    C9 C10 H10 . . 120.4 ?
    C9 C10 C11 . . 119.17(19) ?
    C16 C15 C14 . . 119.7(2) ?
    C16 C15 H15 . . 120.2 ?
    C14 C15 H15 . . 120.2 ?
    C3 C4 H4 . . 120.1 ?
    C3 C4 C5 . . 119.7(2) ?
    C5 C4 H4 . . 120.1 ?
    O3 C19 H19A . . 109.5 ?
    O3 C19 H19B . . 109.5 ?
    O3 C19 H19C . . 109.5 ?
    H19A C19 H19B . . 109.5 ?
    H19A C19 H19C . . 109.5 ?
    H19B C19 H19C . . 109.5 ?
    C29 C30 C31 . . 120.0(2) ?
    C29 C30 H30 . . 120.0 ?
    C31 C30 H30 . . 120.0 ?
    C10 C11 H11 . . 119.5 ?
    C10 C11 C12 . . 121.0(2) ?
    C12 C11 H11 . . 119.5 ?
    C2 C3 H3 . . 120.1 ?
    C4 C3 C2 . . 119.8(2) ?
    C4 C3 H3 . . 120.1 ?
    C7 C8 H8 . . 119.8 ?
    C7 C8 C9 . . 120.4(2) ?
    C9 C8 H8 . . 119.8 ?
    C23 C22 C21 . . 120.3(2) ?
    C23 C22 H22 . . 119.9 ?
    C21 C22 H22 . . 119.9 ?
    C7 C12 C11 . . 120.12(19) ?
    C7 C12 H12 . . 119.9 ?
    C11 C12 H12 . . 119.9 ?
    O4 C38 H38A . . 109.5 ?
    O4 C38 H38B . . 109.5 ?
    O4 C38 H38C . . 109.5 ?
    H38A C38 H38B . . 109.5 ?
    H38A C38 H38C . . 109.5 ?
    H38B C38 H38C . . 109.5 ?
    C10 C9 C8 . . 120.5(2) ?
    C10 C9 H9 . . 119.7 ?
    C8 C9 H9 . . 119.7 ?
    C1 C6 H6 . . 119.9 ?
    C1 C6 C5 . . 120.2(2) ?
    C5 C6 H6 . . 119.9 ?
    C4 C5 C6 . . 120.7(2) ?
    C4 C5 H5 . . 119.7 ?
    C6 C5 H5 . . 119.7 ?
loop_
    _geom_torsion_atom_site_label_1
    _geom_torsion_atom_site_label_2
    _geom_torsion_atom_site_label_3
    _geom_torsion_atom_site_label_4
    _geom_torsion_site_symmetry_1
    _geom_torsion_site_symmetry_2
    _geom_torsion_site_symmetry_3
    _geom_torsion_site_symmetry_4
    _geom_torsion
    _geom_torsion_publ_flag
    Ag1 P1 C13 C18 . . . . 57.99(15) ?
    Ag1 P1 C13 C14 . . . . -119.05(15) ?
    Ag1 P1 C1 C2 . . . . 39.46(17) ?
    Ag1 P1 C1 C6 . . . . -140.8(2) ?
    Ag1 P1 C7 C8 . . . . -152.19(17) ?
    Ag1 P1 C7 C12 . . . . 26.26(18) ?
    Ag1 P2 C26 C27 . . . . 36.10(16) ?
    Ag1 P2 C26 C31 . . . . -143.14(14) ?
    Ag1 P2 C20 C25 . . . . -143.42(14) ?
    Ag1 P2 C20 C21 . . . . 34.67(17) ?
    Ag1 P2 C32 C33 . . . . -127.34(14) ?
    Ag1 P2 C32 C37 . . . . 55.53(16) ?
    Ag1 O2 N1 O1 . . . . 0.4(2) ?
    Ag1 O1 N1 O2 . . . . -0.5(2) ?
    P1 C13 C14 C15 . . . . 177.41(17) ?
    P1 C1 C2 C3 . . . . 179.24(18) ?
    P1 C1 C6 C5 . . . . -179.6(3) ?
    P1 C7 C8 C9 . . . . -179.8(2) ?
    P1 C7 C12 C11 . . . . -179.40(17) ?
    P2 C26 C27 C28 . . . . 179.45(16) ?
    P2 C26 C31 C30 . . . . 179.38(16) ?
    P2 C20 C25 C24 . . . . 177.53(15) ?
    P2 C20 C21 C22 . . . . -177.89(18) ?
    P2 C32 C33 C34 . . . . -175.26(14) ?
    P2 C32 C37 O4 . . . . -3.9(2) ?
    P2 C32 C37 C36 . . . . 175.20(15) ?
    O3 C18 C13 P1 . . . . 3.5(2) ?
    O3 C18 C13 C14 . . . . -179.31(17) ?
    O3 C18 C17 C16 . . . . 179.00(18) ?
    O4 C37 C36 C35 . . . . 179.74(19) ?
    C18 C13 C14 C15 . . . . 0.4(3) ?
    C18 C17 C16 C15 . . . . 0.1(3) ?
    C13 P1 C1 C2 . . . . -85.46(17) ?
    C13 P1 C1 C6 . . . . 94.3(2) ?
    C13 P1 C7 C8 . . . . -18.1(2) ?
    C13 P1 C7 C12 . . . . 160.40(16) ?
    C13 C18 C17 C16 . . . . -0.2(3) ?
    C13 C14 C15 C16 . . . . -0.4(3) ?
    C26 P2 C20 C25 . . . . -18.35(17) ?
    C26 P2 C20 C21 . . . . 159.74(16) ?
    C26 P2 C32 C33 . . . . 103.24(16) ?
    C26 P2 C32 C37 . . . . -73.90(15) ?
    C26 C27 C28 C29 . . . . 1.3(3) ?
    C26 C31 C30 C29 . . . . 1.0(3) ?
    C1 P1 C13 C18 . . . . 174.09(14) ?
    C1 P1 C13 C14 . . . . -2.95(18) ?
    C1 P1 C7 C8 . . . . 89.9(2) ?
    C1 P1 C7 C12 . . . . -91.66(17) ?
    C1 C2 C3 C4 . . . . 1.1(4) ?
    C1 C6 C5 C4 . . . . -0.3(5) ?
    C20 P2 C26 C27 . . . . -84.40(16) ?
    C20 P2 C26 C31 . . . . 96.36(17) ?
    C20 P2 C32 C33 . . . . -6.09(17) ?
    C20 P2 C32 C37 . . . . 176.78(14) ?
    C20 C25 C24 C23 . . . . 0.0(3) ?
    C20 C21 C22 C23 . . . . 0.5(4) ?
    C17 C18 C13 P1 . . . . -177.25(14) ?
    C17 C18 C13 C14 . . . . -0.1(3) ?
    C17 C16 C15 C14 . . . . 0.2(3) ?
    C32 P2 C26 C27 . . . . 167.22(15) ?
    C32 P2 C26 C31 . . . . -12.02(18) ?
    C32 P2 C20 C25 . . . . 88.96(16) ?
    C32 P2 C20 C21 . . . . -92.95(16) ?
    C32 C37 C36 C35 . . . . 0.7(3) ?
    C7 P1 C13 C18 . . . . -76.55(15) ?
    C7 P1 C13 C14 . . . . 106.40(16) ?
    C7 P1 C1 C2 . . . . 166.23(16) ?
    C7 P1 C1 C6 . . . . -14.0(2) ?
    C7 C8 C9 C10 . . . . -0.7(5) ?
    C27 C26 C31 C30 . . . . 0.1(3) ?
    C27 C28 C29 C30 . . . . -0.2(3) ?
    C34 C35 C36 C37 . . . . 1.0(3) ?
    C25 C20 C21 C22 . . . . 0.3(3) ?
    C35 C34 C33 C32 . . . . -0.1(3) ?
    C33 C32 C37 O4 . . . . 178.77(17) ?
    C33 C32 C37 C36 . . . . -2.1(3) ?
    C33 C34 C35 C36 . . . . -1.3(3) ?
    C28 C29 C30 C31 . . . . -0.9(3) ?
    C37 C32 C33 C34 . . . . 1.8(3) ?
    C21 C20 C25 C24 . . . . -0.5(3) ?
    C24 C23 C22 C21 . . . . -1.1(4) ?
    C2 C1 C6 C5 . . . . 0.1(4) ?
    C31 C26 C27 C28 . . . . -1.3(3) ?
    C10 C11 C12 C7 . . . . -1.2(4) ?
    C19 O3 C18 C13 . . . . -172.44(18) ?
    C19 O3 C18 C17 . . . . 8.4(3) ?
    C11 C10 C9 C8 . . . . -1.3(4) ?
    C3 C4 C5 C6 . . . . 0.9(5) ?
    C8 C7 C12 C11 . . . . -0.9(3) ?
    C22 C23 C24 C25 . . . . 0.8(3) ?
    C12 C7 C8 C9 . . . . 1.8(4) ?
    C38 O4 C37 C32 . . . . 159.7(2) ?
    C38 O4 C37 C36 . . . . -19.4(3) ?
    C9 C10 C11 C12 . . . . 2.3(4) ?
    C6 C1 C2 C3 . . . . -0.5(3) ?
    C5 C4 C3 C2 . . . . -1.2(4) ?
loop_
    _geom_hbond_atom_site_label_D
    _geom_hbond_atom_site_label_H
    _geom_hbond_atom_site_label_A
    _geom_hbond_site_symmetry_A
    _geom_hbond_distance_DH
    _geom_hbond_distance_HA
    _geom_hbond_distance_DA
    _geom_hbond_angle_DHA
    N2 H1N O2 3_666 0.865(13) 2.004(13) 2.8634(18) 172.6(15)
    C17 H17 O2 6_566 0.95 2.37 3.225(3) 149
    C38 H38C O1 7_666 0.98 2.45 2.936(3) 110
_shelx_space_group_comment
;
The symmetry employed for this shelxl refinement is uniquely defined
by the following loop, which should always be used as a source of
symmetry information in preference to the above space-group names.
They are only intended as comments.
;
_shelx_estimated_absorpt_T_min     ?
_shelx_estimated_absorpt_T_max     ?
_shelx_hkl_file
;
   0   0  -3-0.81511 1.81627   4
   0   0  -4 15393.4 355.887   4
   0   0  -5 1.63728 2.88186   4
   0   0  -6 17964.0 416.443   4
   0   0  -7 2.01294 3.33614   4
   0   0  -8 4448.03 124.002   3
   0   0  -8 4403.05 108.882   4
   0   0  -9 6.09138 4.37339   4
   0   0  -9 1.92517 8.55456   3
   0   0 -10 5251.05 149.551   3
   0   0 -10 5317.14 131.289   4
   0   0 -11 8.12075 10.7968   3
   0   0 -11 3.94418 4.56234   4
   0   0 -12 761.051 39.4530   2
   0   0 -12 799.080 28.4099   4
   0   0 -13 2.67990 11.9078   2
   0   0 -13-1.35585 12.7111   3
   0   0 -13 8.56489 6.75279   4
   0   0 -14 12010.7 329.722   2
   0   0 -14 12366.9 327.635   3
   0   0 -14 12946.2 303.085   4
   0   0 -15 7.35944 19.3672   2
   0   0 -15 9.33255 15.4034   3
   0   0 -15-2.11029 6.35707   4
   0   0 -16 179.580 32.4211   2
   0   0 -16 161.674 24.3432   3
   0   0 -16 159.434 13.5315   4
   0   0 -17-15.5167 44.2628   2
   0   0 -17 8.73365 17.2994   3
   0   0 -17 11.4640 8.63365   4
   0   0 -18 3947.39 133.273   3
   0   0 -18 3961.28 105.432   4
   0   0 -18 3557.76 160.582   2
   0   0  18 3632.75 161.352   1
   0   0 -19 7.70056 20.6116   3
   0   0 -19 3.73706 44.6337   2
   0   0 -19-8.01050 9.25234   4
   0   0  19 15.3363 32.0899   1
   0   0  20 44.5379 20.5889   9
   0   0 -20-4.56854 46.9789   2
   0   0 -20 37.3394 11.1558   4
   0   0  20 16.1853 36.8249   1
   0   0  21 10.4433 19.5626   9
   0   0 -21-27.4075 60.2954   2
   0   0 -21-2.51097 9.81645   4
   0   0  21 17.0488 35.6728   1
   0   0  22 1309.70 62.4070   9
   0   0  22 1147.27 93.5047   1
   0   0 -22 1346.05 151.996   2
   0   0 -22 1202.45 43.4054   4
   0   0  23 22.8916 42.2973   1
   0   0 -23 48.6675 97.3102   2
   0   0  24 1326.13 106.604   1
   0   0 -24 2049.67 266.171   2
   0   2   0 26579.3 712.820   6
   0   2   0 30904.5 713.473   7
   0   2   1 4386.73 105.465   7
   0   2   1 4391.07 105.902   8
   0  -2  -1 4413.98 106.049   8
   0  -2   1 4598.54 107.639   9
   0   2  -1 4501.62 107.408   9
   0  -2  -1 4489.26 106.306   6
   0   2   1 4352.12 105.909   6
   0   2  -1 4467.21 106.196   5
   0  -2  -1 4378.71 106.178   4
   0   2   1 4044.35 105.869   4
   0   2   2 3499.28 86.9203   8
   0   2   2 3483.05 82.5088   7
   0   2   2 3367.64 85.0158   6
   0  -2  -2 3449.35 84.0119   6
   0   2   2 3264.83 83.0496   4
   0   2  -2 3364.96 83.9131   5
   0  -2  -2 3258.12 83.2625   4
   0  -2   2 3403.34 85.4065   9
   0   2  -2 3491.88 85.6189   9
   0  -2  -3 26960.5 618.075   6
   0  -2  -3 25552.9 611.592   4
   0  -2   3 26861.3 614.882   9
   0   2  -3 26703.3 614.764   9
   0   2   4 57026.6 1339.88   2
   0  -2  -4 60674.8 1364.82   6
   0  -2  -4 57714.6 1328.52   4
   0  -2   4 57764.8 1332.16   9
   0  -2   5 1318.04 42.1289   9
   0   2   5 1339.95 40.5218   2
   0  -2  -5 1325.73 38.4218   4
   0   2   6 11391.0 272.249   4
   0  -2   6 11447.6 278.211   9
   0  -2  -6 11598.1 273.098   4
   0   2  -7 6048.10 155.955   3
   0   2   7 5850.37 144.485   4
   0  -2   7 5948.17 151.863   9
   0  -2  -7 5521.50 181.994   2
   0  -2  -7 5939.40 145.516   4
   0   2   8 1290.91 38.8528   4
   0   2  -8 1285.57 48.8230   3
   0  -2   8 1289.08 45.6380   9
   0  -2  -8 1289.92 39.8654   4
   0   2   9 214.244 14.0205   4
   0   2  -9 154.344 17.2915   3
   0  -2   9 151.614 16.2699   9
   0  -2  -9 136.806 45.1110   2
   0  -2  -9 167.716 11.8414   4
   0   2 -10 2338.03 78.9198   3
   0  -2  10 2239.09 73.4270   9
   0  -2 -10 2176.75 99.7400   2
   0  -2 -10 2414.00 66.5716   4
   0   2 -11 88.1487 15.6075   3
   0  -2  11 73.3723 14.0161   9
   0  -2 -11 93.3971 47.1947   2
   0  -2 -11 88.0444 9.76595   4
   0   2 -12 1756.71 67.9948   3
   0   2 -12 1726.05 50.4317   4
   0  -2  12 1754.86 62.6721   9
   0  -2 -12 1590.09 89.8292   2
   0  -2 -12 1777.77 54.6672   4
   0   2 -13 168.606 21.6504   3
   0   2 -13 168.664 11.2203   4
   0  -2  13 155.053 18.7555   9
   0  -2 -13 110.661 35.0506   2
   0  -2 -13 172.655 13.9914   4
   0   2 -14 4728.43 122.560   4
   0   2 -14 4994.93 148.800   3
   0  -2  14 4867.56 140.160   9
   0  -2 -14 4516.26 190.675   2
   0  -2 -14 5066.94 128.952   4
   0   2 -15 1509.75 46.4965   4
   0   2 -15 1518.41 67.9440   3
   0  -2  15 1581.86 62.6543   9
   0  -2 -15 1359.31 112.330   2
   0  -2 -15 1599.46 52.2209   4
   0   2 -16-1.65563 16.6083   3
   0   2 -16 10.9616 6.84040   4
   0  -2  16 21.0474 15.5600   9
   0  -2 -16 2.06558 9.54999   4
   0   2 -17 741.474 47.2430   3
   0  -2  17 703.073 41.9780   9
   0   2 -17 659.537 46.0893   2
   0  -2 -17 703.896 32.0439   4
   0   2 -17 756.113 28.9499   4
   0   2  18 2359.95 124.113   1
   0   2 -18 2557.52 97.9841   3
   0  -2  18 2455.33 89.7048   9
   0   2 -18 2355.54 103.231   2
   0   2 -18 2540.57 70.4162   4
   0  -2 -18 2369.67 75.0464   4
   0   2  19 423.144 57.2571   1
   0   2 -19 423.831 39.2989   3
   0  -2  19 467.475 36.4873   9
   0   2 -19 421.634 47.4829   2
   0  -2 -19 480.556 26.3483   4
   0   2 -19 470.269 21.9096   4
   0  -2  20 498.547 39.5586   9
   0   2 -20 490.081 49.8997   2
   0  -2 -20 509.436 163.651   2
   0  -2 -20 507.125 27.7996   4
   0   2 -20 500.460 23.0034   4
   0   2  20 531.231 63.4627   1
   0  -2  21 1561.87 70.6898   9
   0   2  21 1428.49 103.663   1
   0   2 -21 1553.84 96.0333   2
   0   2 -21 1580.19 48.6953   4
   0  -2 -21 1470.80 53.6889   4
   0   2  22 953.848 87.1462   1
   0   2 -22 1013.69 87.1170   2
   0  -2 -22 984.397 40.5172   4
   0   2 -22 1003.72 35.3895   4
   0   2  23 27.4404 42.2514   1
   0   2 -23 23.2852 51.4987   2
   0   2  24 680.137 79.1500   1
   0   4   0 928.381 31.1169   6
   0   4   0 942.337 30.8449   7
   0  -4   0 903.016 30.9431   7
   0   4   0 925.787 31.5285   5
   0   4   0 926.758 31.6347   9
   0   4  -1 10118.8 247.733   9
   0   4   1 10267.7 246.353   8
   0   4   1 10068.3 245.780   7
   0   4  -1 9793.35 246.344   7
   0   4   1 10098.6 246.547   6
   0  -4  -1 10637.9 247.472   6
   0   4  -1 10100.6 246.336   5
   0   4  -2 18981.9 445.451   9
   0  -4   2 18213.9 445.084   9
   0   4  -2 18966.4 443.608   7
   0   4   2 18459.7 441.957   8
   0   4  -2 18836.3 437.190   3
   0  -4  -2 18877.1 437.178   3
   0   4   2 18775.1 441.141   7
   0  -4  -2 18763.1 443.442   6
   0   4   2 19048.1 442.408   6
   0   4  -2 18827.4 442.572   5
   0   4   2 20125.3 444.664   4
   0   4  -3 4131.03 109.061   9
   0  -4   3 4293.97 109.324   9
   0   4   3 4219.87 106.980   8
   0  -4  -3 4118.36 103.413   3
   0   4  -3 4204.62 103.534   3
   0  -4  -3 4119.94 106.420   6
   0   4   3 4076.41 103.688   7
   0   4   3 4047.48 106.004   6
   0  -4  -3 4067.98 105.755   4
   0   4  -3 4090.72 106.036   5
   0   4  -4 483.786 23.1658   9
   0  -4   4 505.482 23.9441   9
   0  -4  -4 496.677 19.5764   7
   0   4   4 480.996 29.1072   8
   0   4   4 508.859 20.8767   7
   0  -4  -4 454.331 20.3910   4
   0   4  -4 532.379 22.0251   5
   0  -4  -4 512.184 21.3896   6
   0   4   4 497.353 25.0818   6
   0  -4  -4 494.200 21.0971   3
   0   4  -4 525.340 21.6092   3
   0  -4  -5 109.591 10.7867   3
   0   4  -5 109.586 11.4287   3
   0   4  -5 111.251 12.2359   9
   0  -4   5 101.963 12.4896   9
   0  -4  -5 123.992 9.14312   7
   0   4   5 120.473 23.8687   6
   0  -4  -5 124.569 10.8847   6
   0  -4  -5 120.376 10.3688   4
   0  -4   5 102.868 10.9833   5
   0   4   6 298.484 44.5726   2
   0  -4   6 244.232 18.0981   9
   0   4  -6 245.775 17.8519   9
   0  -4  -6 249.200 17.3380   3
   0   4  -6 237.384 17.0805   3
   0  -4  -6 274.200 13.6710   7
   0  -4  -6 234.415 16.8881   6
   0  -4  -6 269.553 15.5376   4
   0  -4   6 278.311 16.9750   5
   0   4   7 8907.41 229.860   2
   0  -4   7 8918.41 225.814   9
   0  -4  -7 9002.06 238.278   8
   0   4  -7 8950.76 226.259   3
   0  -4  -7 8918.90 226.382   3
   0  -4  -7 9029.78 216.839   7
   0  -4  -7 8897.34 231.223   6
   0  -4   7 8925.25 223.279   5
   0   4   7 9552.10 220.001   4
   0  -4  -7 8597.27 220.217   4
   0   4   8 92.5094 14.0066   2
   0  -4   8 40.0469 11.5551   9
   0  -4  -8 203.211 15.6541   7
   0  -4  -8 29.7973 9.81037   3
   0   4   8 23.5097 7.17715   4
   0   4  -8 34.4106 10.9079   3
   0  -4  -8 177.559 38.7658   6
   0  -4  -8 27.1628 7.48584   4
   0  -4   8 46.5535 10.0882   5
   0  -4   9 1789.59 62.3854   9
   0  -4  -9 1863.62 57.2425   7
   0   4   9 1829.37 54.9524   4
   0   4  -9 1845.96 64.9792   3
   0  -4  -9 1874.62 64.4494   3
   0  -4  -9 1798.24 82.6271   6
   0  -4  -9 1740.77 56.7588   4
   0  -4  10 5.61173 10.4536   9
   0  -4 -10 9.50032 10.2524   3
   0   4 -10 10.6123 10.3765   3
   0   4  10 10.8902 6.79427   4
   0  -4 -10 9.75948 7.23816   4
   0  -4  11 2478.64 82.4923   9
   0  -4 -11 2388.65 79.7707   7
   0   4  11 2613.79 73.5292   4
   0   4 -11 2570.04 86.1755   3
   0  -4 -11 2529.13 85.6063   3
   0  -4 -11 2465.71 130.527   6
   0  -4 -11 2601.56 76.1025   4
   0  -4  12 376.969 27.8081   9
   0  -4 -12 330.457 25.9800   7
   0  -4 -12 401.711 64.7781   6
   0  -4 -12 391.032 22.4733   4
   0   4 -12 381.596 29.1181   3
   0   4  12 366.161 20.4324   4
   0  -4 -12 360.057 28.3520   3
   0  -4  13 355.918 27.8157   9
   0  -4 -13 287.273 20.4616   4
   0  -4 -13 341.879 28.9456   3
   0   4  13 372.123 22.0393   4
   0   4 -13 323.640 28.3943   3
   0  -4  14 136.130 20.8902   9
   0  -4 -14 160.416 16.5237   4
   0  -4 -14 220.601 24.9224   3
   0   4 -14 206.324 24.4651   3
   0  -4  15 3122.84 103.511   9
   0  -4 -15 3146.70 93.7133   4
   0  -4 -15 3088.72 108.690   3
   0   4 -15 3153.67 109.067   3
   0  -4  16 14.9393 17.0676   9
   0  -4 -16-4.96344 18.4841   3
   0   4 -16 3.68576 7.37163   4
   0   4 -16-14.9026 18.0212   3
   0  -4 -16 1.73110 10.1043   4
   0  -4  17 880.797 49.2568   9
   0  -4 -17 915.290 52.6021   3
   0   4 -17 990.699 54.7168   3
   0   4 -17 884.281 31.3176   4
   0   4  17 912.743 74.2221   1
   0  -4  17 797.464 69.5717   1
   0  -4 -17 956.082 163.018   6
   0  -4 -17 881.471 39.5729   4
   0  -4  18 25.5226 19.1050   9
   0   4 -18 14.6966 19.4593   3
   0   4 -18 31.8997 7.97910   4
   0  -4 -18 22.0463 20.3250   3
   0   4  18 36.8965 33.5771   1
   0  -4  18-3.66527 30.6835   1
   0  -4 -18 24.8571 20.6855   7
   0  -4 -18-10.5310 123.512   6
   0  -4 -18 33.7057 12.4813   4
   0  -4  19 823.306 48.7903   9
   0  -4 -19 805.504 52.6853   3
   0   4 -19 791.168 51.9587   3
   0  -4 -19 791.212 45.2857   7
   0  -4 -19 740.576 36.7783   4
   0   4 -19 797.011 29.2050   4
   0  -4 -19 729.988 146.680   6
   0  -4  19 760.230 72.2934   1
   0   4  19 751.785 71.7794   1
   0   4 -20 75.6559 25.6268   2
   0  -4  20-4.09212 35.7820   1
   0   4  20 49.2374 38.7513   1
   0  -4  20 41.0075 21.9192   9
   0  -4 -20 44.0533 19.4014   7
   0  -4 -20-36.2105 90.8089   6
   0  -4 -20 36.1609 13.8281   4
   0   4 -20 32.2966 9.89938   4
   0   4 -21 2091.40 59.8127   4
   0  -4 -21 1963.19 69.8722   4
   0   4  21 2053.61 124.535   1
   0  -4  21 1910.18 122.169   1
   0   4 -21 2074.05 104.571   2
   0  -4 -22 58.3577 15.5886   4
   0  -4 -22 48.1386 16.6028   7
   0  -4  22 114.854 49.6192   1
   0   4  22 26.4302 41.3135   1
   0  -4 -22 37.3762 69.5777   6
   0  -4 -23 185.425 23.5867   7
   0  -4  23 141.863 51.5696   1
   0   4  23 195.759 54.7878   1
   0  -4 -24 184.793 21.7294   7
   0   4  24 220.714 55.7413   1
   0  -4  24 141.938 51.6620   1
   0   6   0 5693.59 147.677   8
   0   6   0 5606.17 148.640   9
   0   6   0 5605.64 147.408   6
   0   6   0 5555.98 146.422   7
   0   6   0 5713.96 148.689   5
   0   6  -1 842.448 34.5160   9
   0   6   1 888.514 34.2160   8
   0   6   1 892.975 33.4504   7
   0   6  -1 907.068 34.4082   7
   0   6  -1 891.001 33.9858   6
   0  -6  -1 871.805 34.4497   6
   0   6   1 901.794 34.3125   6
   0   6  -1 888.539 34.7394   5
   0   6   1 989.265 36.3814   4
   0   6   2 626.730 22.0693   1
   0  -6   2 654.863 21.9709   1
   0   6  -2 585.544 28.0605   9
   0   6   2 547.947 25.1915   7
   0   6   2 584.464 25.9964   8
   0   6  -2 637.742 27.8131   7
   0   6  -2 626.567 18.7305   3
   0  -6  -2 606.684 18.6591   3
   0  -6  -2 575.551 26.9814   6
   0   6   2 622.146 26.8722   6
   0  -6   2 708.381 29.2135   5
   0   6  -2 656.334 27.7601   5
   0   6   2 697.519 29.4203   4
   0   6   3 3617.48 97.5241   1
   0  -6   3 3478.63 97.1027   1
   0   6  -3 3578.20 101.995   9
   0   6   3 3532.02 97.8120   8
   0  -6  -3 3600.25 98.2068   7
   0   6  -3 3632.62 100.273   7
   0   6  -3 3615.17 90.8671   3
   0  -6  -3 3675.15 90.7285   3
   0   6   3 3676.83 98.5274   6
   0  -6  -3 3499.32 99.8242   6
   0   6   3 3623.66 96.6672   7
   0  -6   3 3700.56 101.056   5
   0   6  -3 3416.96 97.9520   5
   0  -6   4 2669.36 78.5953   1
   0   6  -4 2554.66 78.9457   9
   0  -6  -4 2544.22 74.1295   7
   0   6   4 2549.63 76.3287   8
   0  -6  -4 2627.67 70.2734   3
   0   6  -4 2698.11 70.9075   3
   0  -6  -4 2511.19 76.1612   6
   0   6   4 2663.45 72.8884   7
   0  -6   4 2686.52 77.5253   5
   0   6   4 2540.18 75.4122   6
   0   6  -4 2508.46 75.2841   5
   0  -6   5 105.271 14.6303   9
   0   6  -5 154.876 16.0339   9
   0  -6  -5 142.500 12.2911   7
   0   6   5 144.318 16.7757   8
   0   6  -5 122.279 11.5634   3
   0  -6  -5 139.648 11.8908   3
   0   6   5 148.915 12.4174   7
   0  -6  -5 150.052 13.5888   6
   0  -6   5 132.834 13.6399   5
   0   6   5 136.978 14.1962   6
   0   6  -5 140.781 13.4292   5
   0   6  -6 960.178 40.4425   9
   0  -6   6 949.689 40.6372   9
   0  -6  -6 748.875 35.8091   8
   0  -6  -6 891.765 33.8846   7
   0   6  -6 994.277 36.4977   3
   0  -6  -6 919.791 35.3605   3
   0  -6  -6 931.176 37.1423   6
   0   6   6 1060.09 43.5740   7
   0   6   6 1013.99 57.9790   6
   0  -6   6 943.908 37.5711   5
   0   6  -6 952.360 36.9519   5
   0  -6  -6 822.770 35.3613   4
   0  -6   7 27.5896 11.2351   9
   0   6  -7 25.0358 11.0834   9
   0  -6  -7 18.2087 7.95829   8
   0   6  -7 32.0966 9.46612   3
   0  -6  -7 19.0789 8.77528   3
   0  -6  -7 12.7842 6.65327   7
   0   6   7-16.9335 40.5416   6
   0  -6  -7 17.2759 7.59477   6
   0  -6   7 22.5544 9.38199   5
   0  -6  -7 17.8801 7.54151   4
   0   6   7 18.4320 7.57005   4
   0  -6   8 2163.59 74.3474   9
   0  -6  -8 2320.87 70.4183   8
   0  -6  -8 2193.54 71.6339   3
   0   6  -8 2187.23 71.7342   3
   0  -6  -8 2270.02 65.7794   7
   0  -6  -8 2203.26 71.3790   6
   0  -6  -8 2120.24 69.1310   4
   0   6   8 2237.26 67.6833   4
   0  -6   8 2248.18 71.2025   5
   0   6   9 290.760 24.2415   2
   0  -6   9 326.995 24.6777   9
   0  -6  -9 331.238 22.1614   8
   0  -6  -9 295.041 22.2014   3
   0   6  -9 288.780 22.5772   3
   0  -6  -9 309.962 18.0301   7
   0  -6  -9 328.055 22.2667   6
   0   6   9 342.471 21.0528   4
   0  -6  -9 280.510 20.0290   4
   0  -6   9 283.800 21.4836   5
   0   6  10 194.543 15.3664   2
   0  -6  10 310.945 24.6741   9
   0  -6 -10 247.186 21.3435   8
   0   6 -10 277.140 22.9386   3
   0  -6 -10 261.342 22.1155   3
   0  -6 -10 233.862 15.8214   7
   0  -6 -10 268.878 21.4297   6
   0  -6  10 274.379 21.5364   5
   0   6  10 255.540 17.6767   4
   0  -6 -10 214.705 18.4787   4
   0  -6  11 685.817 38.8618   9
   0  -6 -11 813.694 42.3512   8
   0   6 -11 752.709 39.5150   3
   0   6  11 731.035 32.3370   4
   0  -6 -11 775.901 39.8022   3
   0  -6 -11 790.757 30.8203   7
   0  -6 -11 715.236 38.9307   6
   0  -6 -11 745.364 35.2929   4
   0  -6  11 740.056 37.4288   5
   0  -6  12 413.939 30.6439   9
   0  -6 -12 449.916 34.9633   8
   0  -6 -12 466.520 32.1953   3
   0   6  12 436.359 24.1435   4
   0   6 -12 478.433 31.9861   3
   0  -6 -12 454.209 22.8291   7
   0  -6 -12 437.088 32.2114   6
   0  -6  12 452.053 30.1003   5
   0  -6 -12 513.484 28.3680   4
   0  -6  13 135.921 21.1007   9
   0  -6 -13 161.189 26.5401   8
   0   6 -13 171.306 22.3859   3
   0  -6 -13 121.442 20.0442   3
   0   6  13 133.347 14.6188   4
   0  -6 -13 135.746 13.0710   7
   0  -6 -13 140.394 21.1389   6
   0  -6 -13 122.788 15.7543   4
   0  -6  13 148.904 20.4404   5
   0  -6  14 1456.56 83.5506   1
   0   6  14 1406.65 84.6689   1
   0  -6  14 1411.53 62.5200   9
   0  -6 -14 1472.44 74.2570   8
   0   6  14 1508.07 52.3143   4
   0  -6 -14 1446.44 63.1668   3
   0   6 -14 1442.60 63.0902   3
   0  -6 -14 1390.99 48.3889   7
   0  -6 -14 1476.09 69.0386   6
   0  -6 -14 1387.92 54.5089   4
   0  -6  14 1351.09 59.2868   5
   0   6  15 811.974 66.8015   1
   0  -6  15 925.761 69.4497   1
   0  -6  15 824.633 47.9131   9
   0  -6 -15 999.953 52.1685   3
   0   6  15 979.437 41.7907   4
   0   6 -15 987.395 51.9956   3
   0  -6 -15 897.873 37.0678   7
   0  -6  15 860.715 47.1706   5
   0  -6 -15 857.004 41.8481   4
   0  -6  16 9.71970 27.8623   1
   0   6  16 46.8374 29.9828   1
   0  -6  16 34.6090 18.1561   9
   0  -6 -16 67.3575 35.0793   8
   0   6  16 46.3134 13.9000   4
   0   6 -16 53.6996 20.7172   3
   0  -6 -16 49.0241 19.2772   3
   0  -6 -16 28.7026 10.4473   7
   0  -6 -16 52.9367 26.0056   6
   0  -6 -16 42.6149 13.8616   4
   0  -6  16 60.8202 19.1782   5
   0   6  17 17.7875 31.1037   1
   0  -6  17 3.45668 29.1982   1
   0  -6  17 40.8865 20.3977   9
   0  -6 -17 81.5415 42.2205   8
   0  -6 -17 29.3296 19.0855   3
   0   6 -17 30.8902 19.4721   3
   0  -6 -17 11.1861 10.0581   7
   0  -6 -17 103.731 31.6373   6
   0  -6  17 26.9784 17.6684   5
   0  -6 -17 21.2775 12.6620   4
   0   6  18 1748.95 105.998   1
   0  -6  18 1670.05 102.078   1
   0  -6  18 1624.30 73.6571   9
   0  -6 -18 1840.04 104.784   8
   0  -6 -18 1736.39 76.6453   3
   0   6 -18 1684.81 76.0659   3
   0  -6 -18 1642.17 56.0254   7
   0  -6 -18 1954.33 95.9412   6
   0  -6  18 1504.26 70.2376   5
   0  -6 -18 1627.53 62.3877   4
   0   6  19 802.606 74.6742   1
   0  -6  19 825.917 75.8077   1
   0  -6  19 807.715 51.1755   9
   0  -6 -19 826.412 68.0258   8
   0  -6 -19 831.325 52.5963   3
   0   6 -19 822.781 52.3764   3
   0   6 -19 807.233 29.9765   4
   0  -6 -19 814.668 34.7902   7
   0  -6 -19 898.854 64.1852   6
   0  -6  19 761.925 48.7758   5
   0  -6 -19 766.682 39.9436   4
   0  -6  20 13.9455 21.3722   5
   0  -6 -20-10.9087 14.6617   7
   0   6 -20 19.0578 8.25727   4
   0  -6  20 16.0877 33.6631   1
   0   6  20 8.21850 39.8945   1
   0  -6  21 303.275 35.9304   5
   0  -6 -21 312.614 44.7493   6
   0  -6  21 376.978 59.4607   1
   0   6  21 256.047 55.3619   1
   0  -6 -21 308.632 21.5077   7
   0  -6  22 264.426 36.2973   5
   0  -6 -22 424.735 51.4529   6
   0   6  22 331.147 61.0681   1
   0  -6  22 282.709 54.7172   1
   0  -6 -22 332.197 22.3251   7
   0  -6  23 75.0107 29.7363   5
   0  -6 -23 130.158 48.8459   6
   0  -6 -23 26.9208 14.2765   7
   0   6  23 63.7528 43.9191   1
   0  -6  23 26.9903 42.1803   1
   0  -6  24 75.5424 27.8946   5
   0  -6  25 134.855 33.0940   5
   0   8   0 12180.2 303.352   8
   0   8   0 12531.0 305.799   9
   0   8   0 11895.0 302.364   6
   0   8   0 11938.5 301.586   7
   0   8   0 12175.5 303.956   5
   0   8   0 13104.8 304.288   4
   0   8   1 905.958 39.1229   9
   0   8  -1 834.190 37.8081   9
   0   8   1 832.587 35.9271   8
   0   8   1 817.021 35.7246   6
   0   8  -1 824.777 36.0842   6
   0   8  -1 765.248 35.0223   7
   0   8   1 826.360 35.0770   7
   0   8   1 793.648 36.5327   5
   0   8  -1 822.730 36.6847   5
   0   8  -1 881.464 35.8965   4
   0   8   1 938.655 38.3413   4
   0   8  -2 500.930 27.9913   9
   0   8   2 485.793 26.1123   8
   0   8  -2 473.536 26.7985   7
   0   8   2 435.319 24.3175   7
   0   8   2 497.870 26.3311   6
   0   8  -2 487.866 26.5160   6
   0   8  -2 542.302 28.0318   5
   0   8   2 529.345 28.5560   4
   0   8   3 1445.32 44.7702   1
   0  -8   3 1454.53 44.0814   1
   0   8  -3 1513.10 55.5436   9
   0   8  -3 1402.49 53.0405   7
   0   8   3 1383.52 50.8923   8
   0  -8  -3 1377.56 51.4855   7
   0   8  -3 1455.47 39.7982   3
   0  -8  -3 1470.22 39.7903   3
   0   8   3 1514.26 52.0787   6
   0   8   3 1424.80 50.0548   7
   0   8  -3 1488.17 52.5107   5
   0  -8   3 1595.36 55.4759   5
   0   8   3 1703.39 56.1921   4
   0   8   4 1691.86 55.8352   1
   0  -8   4 1711.85 55.9890   1
   0   8  -4 1734.27 63.3184   9
   0   8   4 1654.39 58.5727   8
   0   8  -4 1741.42 61.7672   7
   0  -8  -4 1884.52 60.8804   7
   0  -8  -4 1766.59 49.9576   3
   0   8  -4 1774.61 50.2659   3
   0   8   4 1888.39 58.1183   7
   0   8   4 1804.58 59.7613   6
   0  -8   4 1763.47 62.0904   5
   0   8  -4 1811.02 60.0013   5
   0  -8   5 2083.21 70.8869   1
   0   8   5 2025.52 70.5064   1
   0  -8  -5 2274.26 72.2627   8
   0   8  -5 2210.76 75.7088   9
   0   8   5 2282.66 74.7405   8
   0  -8  -5 2271.87 70.8639   7
   0  -8  -5 2238.94 63.5835   3
   0   8  -5 2251.39 63.9921   3
   0   8   5 2305.05 68.6067   7
   0  -8   5 2277.09 74.3301   5
   0   8   5 2387.14 72.9600   6
   0   8  -5 2218.36 71.0648   5
   0   8   6 1569.48 62.2545   1
   0  -8   6 1712.66 63.9633   1
   0   8  -6 1776.32 64.2203   9
   0  -8  -6 1684.61 58.9757   8
   0  -8  -6 1708.80 57.2570   7
   0   8   6 1654.21 69.5285   8
   0  -8  -6 1696.04 53.5286   3
   0   8  -6 1771.22 54.3113   3
   0   8   6 1674.38 57.1185   7
   0  -8   6 1724.67 61.0250   5
   0   8   6 1660.97 63.0726   6
   0   8  -6 1748.25 59.4350   5
   0   8   7 433.548 32.0155   1
   0  -8   7 541.286 34.6560   1
   0   8  -7 587.340 33.5990   9
   0  -8   7 528.099 32.6791   9
   0  -8  -7 533.135 28.7024   8
   0   8   7 497.323 50.8796   8
   0  -8  -7 519.112 26.7845   7
   0   8  -7 534.679 26.5828   3
   0  -8  -7 516.650 26.1733   3
   0   8   7 491.807 31.0587   7
   0   8   7 476.423 37.3042   6
   0  -8   7 532.881 29.9800   5
   0   8  -7 532.025 29.3097   5
   0  -8   8 3655.65 121.480   1
   0   8   8 3667.62 121.011   1
   0  -8  -8 3738.31 108.205   8
   0  -8  -8 3709.27 104.911   7
   0   8  -8 3621.36 110.031   7
   0   8  -8 3514.16 113.624   9
   0  -8   8 3626.27 114.227   9
   0   8  -8 3833.81 106.789   3
   0  -8  -8 3723.51 105.765   3
   0  -8   8 3741.30 110.573   5
   0   8   8 3625.70 158.466   6
   0   8   8 3992.59 108.538   4
   0  -8   9 27.6404 17.2273   1
   0   8   9 29.4623 17.8274   1
   0  -8   9 29.2657 16.3504   9
   0   8  -9 32.4397 15.2407   9
   0  -8  -9 28.8997 9.72610   7
   0  -8  -9 21.5636 10.5033   8
   0   8  -9 16.3721 10.2284   3
   0  -8  -9 20.8334 10.6869   3
   0  -8   9 30.0471 12.0812   5
   0   8   9 18.9362 10.9178   4
   0   8  10 1521.33 75.6150   2
   0   8  10 1498.87 74.6025   1
   0  -8  10 1484.53 74.0209   1
   0  -8  10 1493.05 63.4573   9
   0  -8 -10 1553.24 57.5003   8
   0  -8 -10 1573.40 53.9815   7
   0   8 -10 1533.08 58.1131   3
   0  -8 -10 1681.04 59.9340   3
   0  -8 -10 1442.82 58.4056   6
   0  -8  10 1560.70 60.1078   5
   0   8  10 1776.13 58.8940   4
   0   8  11 1827.81 62.5161   2
   0  -8  11 1795.32 84.4169   1
   0   8  11 1758.52 83.7933   1
   0  -8 -11 1749.22 62.9842   8
   0  -8 -11 1688.69 58.4411   7
   0  -8  11 1721.25 69.8399   9
   0   8 -11 1780.85 65.7497   3
   0  -8 -11 1696.40 64.9377   3
   0  -8  11 1806.11 66.4304   5
   0  -8 -11 1638.36 64.6121   6
   0   8  11 1857.64 62.7866   4
   0   8  12 507.944 46.8944   1
   0  -8  12 368.849 40.6160   1
   0  -8 -12 403.963 24.3275   7
   0  -8 -12 437.097 29.2551   8
   0  -8  12 415.950 33.0466   9
   0  -8 -12 420.627 29.9336   3
   0   8 -12 429.720 29.9202   3
   0  -8 -12 366.501 29.2137   6
   0  -8  12 395.056 29.3999   5
   0   8  12 449.699 26.6171   4
   0  -8  13 566.961 50.9916   1
   0   8  13 562.110 52.2907   1
   0  -8 -13 537.661 33.2424   8
   0  -8 -13 557.084 28.6497   7
   0  -8  13 585.482 39.4578   9
   0  -8 -13 530.488 35.3454   3
   0   8  13 556.280 30.2197   4
   0   8 -13 537.491 34.8596   3
   0  -8 -13 501.615 34.2312   6
   0  -8  13 549.373 35.0392   5
   0   8  14 3107.06 132.687   1
   0  -8  14 3038.95 130.469   1
   0  -8  14 3057.95 108.547   9
   0  -8 -14 3083.46 91.9060   7
   0  -8 -14 3281.58 101.676   8
   0  -8 -14 3095.74 104.994   3
   0   8  14 3214.84 95.3371   4
   0   8 -14 3268.48 105.778   3
   0  -8 -14 2947.61 103.290   6
   0  -8  14 3132.25 103.561   5
   0   8  15 90.4136 32.3346   1
   0  -8  15 102.271 33.8594   1
   0  -8  15 109.045 23.4372   9
   0  -8 -15 129.684 23.9360   8
   0   8 -15 82.9845 20.1953   3
   0  -8 -15 88.3071 20.2675   3
   0   8  15 127.943 17.3237   4
   0  -8 -15 107.186 14.6961   7
   0  -8 -15 89.5386 21.4705   6
   0  -8  15 96.3085 20.4937   5
   0   8  16 262.745 44.7235   1
   0  -8  16 216.088 42.0014   1
   0  -8  16 175.434 28.3357   9
   0  -8 -16 264.262 28.3714   8
   0  -8 -16 252.323 20.0527   7
   0   8 -16 211.461 26.9393   3
   0   8  16 240.147 21.4017   4
   0  -8 -16 240.327 28.9972   3
   0  -8 -16 189.907 26.8079   6
   0  -8  16 245.671 28.1792   5
   0   8  17 63.1893 38.6441   1
   0  -8  17 53.9088 35.0888   1
   0  -8  17 50.4018 23.7474   9
   0  -8 -17 79.2980 21.1334   8
   0   8 -17 52.1275 20.1106   3
   0   8  17 65.3579 16.3677   4
   0  -8 -17 67.3143 21.6229   3
   0  -8 -17 63.7659 13.4717   7
   0  -8 -17 74.6236 23.0617   6
   0  -8  17 83.4513 22.9886   5
   0  -8  18 1935.42 80.7359   5
   0   8 -18 1911.10 81.9349   3
   0   8  18 2063.18 72.6748   4
   0  -8 -18 2079.56 85.0581   3
   0  -8 -18 1928.59 65.2807   7
   0  -8 -18 1981.11 78.3969   8
   0  -8 -18 2023.92 84.0300   6
   0  -8  18 1863.68 109.395   1
   0   8  18 2158.75 117.322   1
   0  -8  19 188.252 29.0159   5
   0  -8 -19 279.566 37.0709   8
   0  -8 -19 190.090 18.7600   7
   0  -8 -19 193.851 30.5431   3
   0   8 -19 185.526 28.5431   3
   0  -8 -19 218.251 33.9800   6
   0   8  19 268.542 52.1744   1
   0  -8  19 178.925 44.7596   1
   0  -8  20 45.9509 23.8029   5
   0  -8 -20 65.0611 21.9553   6
   0   8  20 56.8251 40.7350   1
   0  -8  20 73.9203 39.7804   1
   0  -8 -20 54.6913 14.3004   7
   0  -8  21 40.4358 24.6771   5
   0  -8 -21 71.2213 15.1398   7
   0  -8 -21 80.0211 26.0812   6
   0  -8  21 56.6683 39.8525   1
   0   8  21 80.1276 44.1627   1
   0  -8 -22 814.738 36.3356   7
   0  -8  22 810.037 54.2576   5
   0   8  22 798.523 81.0354   1
   0  -8  22 762.797 78.2876   1
   0  -8 -22 770.658 55.8632   6
   0  -8  23 9.85104 25.8371   5
   0   8  23 13.6559 42.3635   1
   0  -8  23 35.0613 43.9632   1
   0  -8  24 184.597 32.9685   5
   0  -8  25 79.1356 31.4958   5
   0  10   0 241.622 23.1769   9
   0  10   0 228.999 20.3713   8
   0  10   0 216.830 19.6313   6
   0  10   0 271.299 20.8497   7
   0  10   0 226.794 21.7430   5
   0  10   0 232.214 20.2310   4
   0  10   1 4512.87 129.995   8
   0  10  -1 4427.47 132.608   9
   0  10  -1 4344.08 129.870   8
   0  10   1 4866.71 134.974   9
   0  10  -1 4324.62 128.624   6
   0  10   1 4414.98 128.785   6
   0  10  -1 4448.96 129.122   7
   0  10   1 4534.41 128.119   7
   0  10   1 4542.91 131.424   5
   0  10  -1 4680.62 131.416   5
   0  10  -1 4479.90 127.367   4
   0  10   2 436.201 29.2938   9
   0  10  -2 455.008 29.6454   9
   0  10   2 402.919 26.5254   6
   0  10  -2 410.279 27.8911   6
   0  10   2 413.690 25.3432   7
   0  10  -2 464.163 28.4355   7
   0 -10  -2 413.258 27.1280   7
   0  10   2 408.068 26.2568   8
   0  10   2 454.219 28.4624   5
   0  10  -2 494.635 29.7376   5
   0  10  -2 435.043 25.9380   4
   0  10   2 504.639 30.0268   4
   0  10  -3 1576.66 62.2879   9
   0  10  -3 1607.31 61.0757   7
   0 -10  -3 1534.15 58.8334   7
   0  10   3 1535.92 58.0400   8
   0  10   3 1606.88 58.8392   6
   0  10  -3 1692.98 61.5845   6
   0  10   3 1607.39 57.0904   7
   0  10  -3 1645.81 59.9948   5
   0  10   3 1792.02 63.0028   4
   0  10  -3 1559.96 56.3690   4
   0  10   4 1890.14 55.3582   1
   0 -10   4 1774.36 54.3907   1
   0  10  -4 1824.01 69.4367   9
   0  10  -4 1896.10 68.6551   7
   0 -10  -4 1864.96 65.8441   7
   0  10   4 1942.01 65.9699   8
   0  10  -4 1856.11 49.9438   3
   0 -10  -4 1847.01 50.0596   3
   0  10   4 1918.98 65.8743   6
   0  10   4 1877.04 63.3872   7
   0  10  -4 1898.75 66.2979   5
   0 -10   5 481.690 25.0300   1
   0  10   5 430.829 23.8718   1
   0 -10  -5 493.397 29.9790   8
   0  10  -5 494.077 32.8136   9
   0  10   5 518.130 29.9950   8
   0  10  -5 426.200 29.9314   7
   0 -10  -5 497.448 29.1043   7
   0 -10  -5 479.250 19.8071   3
   0  10  -5 478.406 20.0950   3
   0  10   5 488.246 26.9598   7
   0  10   5 479.657 29.0945   6
   0 -10   5 483.714 31.3698   5
   0  10  -5 471.868 28.9747   5
   0 -10   6 692.077 34.9166   1
   0  10   6 610.195 32.2463   1
   0 -10  -6 777.970 38.1614   8
   0  10  -6 726.072 40.6513   9
   0  10   6 719.044 42.4827   8
   0 -10  -6 695.911 35.2895   7
   0 -10  -6 694.612 27.8200   3
   0  10  -6 735.472 28.5568   3
   0  10   6 713.893 34.8114   7
   0 -10   6 734.849 39.0249   5
   0  10   6 727.007 39.6550   6
   0  10  -6 718.693 37.0262   5
   0 -10   7 4402.90 132.304   1
   0 -10  -7 4636.50 132.267   8
   0  10  -7 4530.16 136.794   9
   0 -10  -7 4538.99 129.461   7
   0  10   7 4591.83 155.032   8
   0  10  -7 4743.50 121.978   3
   0 -10  -7 4525.49 120.800   3
   0  10   7 4638.97 131.873   7
   0 -10   7 4719.91 135.033   5
   0  10   7 4775.92 142.378   6
   0  10  -7 4640.26 131.301   5
   0  10   8 79.6591 17.4807   1
   0 -10   8 78.4339 18.1517   1
   0  10  -8 91.8048 18.9286   9
   0 -10  -8 54.8362 14.4655   8
   0  10   8 8.56664 42.4545   8
   0  10  -8 93.6605 17.6928   7
   0 -10  -8 79.4858 14.2465   7
   0 -10  -8 75.0840 12.0537   3
   0  10  -8 80.3422 12.6352   3
   0  10   8 60.0608 18.4140   7
   0 -10   8 74.7133 17.2176   5
   0  10   8 60.7651 20.3954   6
   0  10   8 109.758 16.7881   4
   0  10  -8 86.5590 17.2714   5
   0 -10  -9 160.994 19.2972   8
   0 -10   9 181.503 25.3140   9
   0  10  -9 183.321 24.1502   9
   0  10  -9 167.635 20.6927   7
   0 -10  -9 149.689 17.6751   7
   0  10   9 136.680 20.8456   1
   0 -10   9 158.244 23.5478   1
   0  10  -9 161.080 16.6971   3
   0 -10  -9 154.771 16.6649   3
   0  10   9 154.061 49.6239   6
   0 -10   9 168.711 21.2192   5
   0  10   9 159.849 19.4519   4
   0 -10  10 30.9361 18.6743   9
   0  10 -10 53.7749 18.6326   9
   0 -10 -10 35.3684 12.5530   7
   0  10 -10 17.6312 13.1497   7
   0 -10 -10 38.0387 13.9627   8
   0 -10  10 12.3060 18.4115   1
   0  10  10 17.7529 17.5780   1
   0 -10 -10 27.6066 12.3152   3
   0  10 -10 25.0977 12.2529   3
   0 -10  10 33.1716 15.7627   5
   0  10  10 40.8163 14.7130   4
   0  10  11 3083.52 130.229   2
   0 -10  11 3341.53 114.753   9
   0  10 -11 3232.11 105.540   7
   0 -10 -11 3430.87 101.906   7
   0 -10 -11 3381.36 106.471   8
   0  10  11 3029.29 116.924   1
   0 -10  11 3289.86 122.211   1
   0 -10 -11 3490.84 104.500   3
   0  10 -11 3236.85 101.864   3
   0 -10  11 3508.13 109.565   5
   0  10  11 3802.02 108.685   4
   0  10  12 2276.75 75.9695   2
   0 -10  12 2135.44 95.1751   1
   0  10  12 1893.05 89.5980   1
   0 -10 -12 2128.98 72.3126   7
   0 -10 -12 2179.23 77.8567   8
   0  10 -12 2046.71 75.8250   7
   0 -10  12 2079.88 84.7142   9
   0  10 -12 2024.56 74.1356   3
   0 -10 -12 2222.92 77.1838   3
   0 -10  12 2240.25 81.0978   5
   0  10  12 2445.46 78.9604   4
   0  10  13 1427.76 76.9150   1
   0 -10  13 1454.34 79.0170   1
   0 -10 -13 1512.53 56.0478   7
   0  10 -13 1252.14 56.4537   7
   0 -10 -13 1454.55 60.8813   8
   0 -10  13 1397.96 67.5576   9
   0  10 -13 1446.70 59.0986   3
   0 -10 -13 1558.01 61.8758   3
   0 -10  13 1526.92 64.3795   5
   0  10  13 1560.53 59.1096   4
   0 -10 -14 793.871 37.9450   7
   0 -10 -14 747.812 42.4708   8
   0  10 -14 645.433 37.5027   7
   0 -10  14 740.208 48.1832   9
   0  10  14 824.693 40.6630   4
   0 -10 -14 769.729 43.0534   3
   0  10 -14 743.207 41.0586   3
   0 -10  14 793.427 46.0474   5
   0 -10  14 705.763 57.2786   1
   0  10  14 807.683 59.3142   1
   0 -10 -15 1025.21 44.0963   7
   0 -10 -15 969.854 50.0654   8
   0  10 -15 872.533 44.3201   7
   0 -10  15 1024.69 57.6969   9
   0  10 -15 933.648 48.4280   3
   0  10  15 1054.23 46.9780   4
   0 -10 -15 1125.73 53.6121   3
   0 -10  15 1057.97 54.0559   5
   0 -10  15 989.531 70.3223   1
   0  10  15 1034.58 70.7187   1
   0  10 -16 693.430 41.9799   3
   0 -10 -16 756.944 45.0835   3
   0  10  16 708.685 38.4305   4
   0  10 -16 612.110 36.3901   7
   0 -10 -16 704.244 35.8664   7
   0 -10 -16 712.094 41.4859   8
   0 -10  16 727.620 46.4047   5
   0  10  16 649.720 60.2868   1
   0 -10  16 645.770 60.5531   1
   0  10  17 1482.12 57.9688   4
   0  10 -17 1330.29 61.9248   3
   0 -10 -17 1530.17 67.3588   3
   0  10 -17 1148.54 53.6872   7
   0 -10 -17 1416.10 61.7398   8
   0 -10 -17 1425.69 54.3188   7
   0 -10  17 1513.08 68.3580   5
   0 -10  17 1362.34 87.5785   1
   0  10  17 1240.10 83.9464   1
   0 -10 -18 1247.72 62.6024   3
   0  10 -18 1176.67 58.8238   3
   0  10  18 1380.05 55.6607   4
   0 -10 -18 1216.98 49.5788   7
   0  10 -18 1076.99 50.7753   7
   0 -10  18 1377.93 65.9757   5
   0  10  18 1262.41 86.3982   1
   0 -10  18 1145.93 82.1022   1
   0  10  19 164.308 23.3436   4
   0 -10 -19 173.387 19.8229   7
   0 -10  19 111.116 27.7378   5
   0 -10  19 123.839 41.2641   1
   0  10  19 180.925 45.7943   1
   0 -10 -20 215.494 21.6138   7
   0 -10  20 266.554 34.9058   5
   0 -10  20 182.955 45.2901   1
   0  10  20 276.877 54.1066   1
   0 -10  21 413.485 41.2377   5
   0 -10 -21 397.195 27.1364   7
   0  10  21 483.466 65.3462   1
   0 -10  21 387.651 60.8222   1
   0 -10  22 449.881 62.9867   1
   0  10  22 486.380 69.5899   1
   0 -10  22 376.848 41.4611   5
   0 -10  23-17.0247 42.4225   1
   0  10  23-4.45868 45.5662   1
   0 -10  23-10.0760 27.4810   5
   0 -10  24 61.8640 31.0813   5
   0  12   0 335.321 26.4675   8
   0  12   0 307.500 28.4085   9
   0  12   0 323.206 26.9303   6
   0  12   0 351.741 26.2171   7
   0  12   0 338.551 28.2158   5
   0  12   0 335.773 25.8047   4
   0  12   1 2157.79 79.4105   9
   0  12   1 2056.40 74.7364   8
   0  12  -1 1906.67 73.9876   8
   0  12  -1 1987.76 77.2255   9
   0  12  -1 1902.81 72.8155   6
   0  12   1 2071.85 73.7748   6
   0  12   1 2044.98 72.0045   7
   0  12  -1 2089.49 73.9409   7
   0  12   1 1954.03 74.0721   5
   0  12  -1 2043.29 75.7115   5
   0  12   1 2201.22 74.8977   4
   0  12  -1 2023.43 71.3518   4
   0  12  -2 657.536 38.0091   8
   0  12   2 722.825 41.3612   9
   0  12  -2 648.590 39.9327   9
   0  12   2 648.125 35.1314   7
   0  12  -2 605.085 36.8742   6
   0  12   2 663.260 36.9747   6
   0  12   2 656.773 36.8636   8
   0  12  -2 625.194 36.9218   7
   0  12  -2 701.949 39.7176   5
   0  12   2 594.722 36.7033   5
   0  12   2 678.057 37.9649   4
   0  12  -2 645.867 34.3928   4
   0  12  -3 4359.79 134.874   9
   0  12   3 4593.33 135.176   9
   0  12  -3 4323.62 132.373   8
   0  12   3 4405.93 127.543   7
   0  12  -3 4390.38 131.253   6
   0  12   3 4485.23 129.311   6
   0  12  -3 4511.29 132.194   7
   0  12   3 4284.23 129.049   8
   0  12  -3 4571.08 132.217   5
   0  12   3 3885.97 128.232   5
   0  12   3 4790.98 133.005   4
   0  12  -3 4062.20 123.983   4
   0  12   4 178.879 19.7092   8
   0  12  -4 150.638 21.4068   7
   0 -12  -4 165.413 20.0678   7
   0  12   4 153.078 19.5351   6
   0  12   4 151.772 18.3495   7
   0  12  -4 174.008 20.8456   6
   0  12  -4 164.674 22.8437   9
   0  12   4 180.732 22.8228   9
   0  12  -4 131.908 16.3820   4
   0  12  -4 138.613 21.4218   5
   0  12   4 195.056 22.0708   4
   0 -12  -5 101.482 7.28999   3
   0  12  -5 98.9159 7.39595   3
   0  12  -5 108.116 20.3786   9
   0 -12  -5 104.243 17.8879   7
   0  12   5 111.017 16.8970   8
   0  12  -5 100.739 19.6160   7
   0  12   5 98.5612 10.4383   1
   0 -12   5 89.3627 9.80800   1
   0  12   5 100.488 16.0897   7
   0  12   5 140.829 19.2209   6
   0  12  -5 108.892 20.2192   5
   0  12  -5 117.003 15.9667   4
   0  12   5 122.021 19.8586   4
   0 -12  -6 15.9490 6.51556   3
   0  12  -6 15.0860 6.63039   3
   0 -12   6 9.84363 10.1071   1
   0  12   6 16.3357 9.25229   1
   0  12  -6 27.6176 15.8239   9
   0 -12  -6 19.7075 13.4746   7
   0  12   6 17.2445 12.9793   8
   0  12   6 26.7397 13.6889   7
   0  12   6 19.9816 12.9225   6
   0  12  -6 8.19495 14.8937   5
   0  12  -6 11.1212 10.4654   4
   0 -12   7 2490.92 80.3990   1
   0  12  -7 2584.16 93.6107   9
   0  12   7 2675.61 103.949   8
   0 -12  -7 2680.97 87.4550   7
   0  12  -7 2611.70 72.9277   3
   0 -12  -7 2604.33 72.2178   3
   0  12   7 2674.69 88.0470   7
   0 -12   7 2727.47 92.6130   5
   0  12   7 2839.70 96.5159   6
   0  12  -7 2628.95 88.1809   5
   0  12   8 907.419 43.3201   1
   0 -12   8 1111.93 50.2510   1
   0 -12  -8 1135.70 52.7676   8
   0  12  -8 1195.87 57.9969   9
   0 -12  -8 1158.73 50.6124   7
   0  12   8 1231.08 88.0771   8
   0  12  -8 1199.24 42.5755   3
   0 -12  -8 1110.78 41.3705   3
   0  12   8 1326.22 62.2837   7
   0  12   8 1375.49 73.4644   6
   0 -12   8 1226.23 56.1712   5
   0  12  -8 1206.99 53.9037   5
   0  12  -9 41.2618 18.2733   9
   0 -12  -9 25.7021 15.4272   8
   0 -12  -9 32.0173 13.8501   7
   0  12  -9 25.0626 16.7868   7
   0  12   9 7.40136 12.0052   1
   0 -12   9 29.4864 16.5099   1
   0  12  -9 23.5556 10.6565   3
   0 -12  -9 22.1429 10.9481   3
   0 -12   9 37.6141 18.0719   5
   0  12   9 12.8970 30.2308   6
   0  12   9 25.7937 16.0200   4
   0 -12 -10 26.1126 14.7561   8
   0  12 -10 41.3233 19.2221   9
   0 -12 -10 46.9965 14.8836   7
   0  12 -10 31.5790 16.3443   7
   0  12  10 27.9471 15.1672   1
   0 -12  10 43.7131 19.5562   1
   0 -12 -10 33.1765 12.8334   3
   0  12 -10 27.8670 11.4635   3
   0  12  10 12.4391 62.3919   6
   0 -12  10 42.7131 18.8238   5
   0  12  10 44.1233 17.7747   4
   0 -12 -11 1960.30 73.3386   8
   0  12 -11 1779.00 70.9026   7
   0 -12 -11 1876.99 68.2259   7
   0 -12  11 1616.60 76.1577   1
   0 -12 -11 1889.14 64.7201   3
   0  12 -11 1729.18 62.0101   3
   0 -12  11 1900.96 74.8602   5
   0  12  11 2053.34 73.9396   4
   0 -12  12 12.4953 20.1494   9
   0 -12 -12 25.3765 13.9050   7
   0 -12 -12 24.4414 16.1502   8
   0  12 -12 13.3223 14.8894   7
   0  12  12 9.39684 17.5909   1
   0 -12  12 37.6206 23.8622   1
   0  12  12 13.9621 18.0394   4
   0 -12 -12 14.0883 13.9507   3
   0  12 -12 17.8181 13.4120   3
   0 -12  12 31.5709 20.3638   5
   0  12  12-2.14564 28.6541   2
   0  12  13 1220.29 44.7218   2
   0 -12  13 950.148 62.2619   1
   0  12  13 738.526 51.2230   1
   0 -12 -13 1079.52 48.7779   7
   0  12 -13 902.500 48.3548   7
   0 -12 -13 1046.11 52.1545   8
   0 -12 -13 1104.93 49.1547   3
   0  12 -13 875.559 43.4024   3
   0 -12  13 1073.83 55.3551   5
   0  12  13 1179.55 52.7189   4
   0 -12 -14 148.675 21.9465   3
   0  12 -14 120.387 19.1433   3
   0  12  14 150.227 22.4464   4
   0 -12 -14 146.574 20.8072   7
   0 -12 -14 120.706 21.3475   8
   0  12 -14 103.944 19.6020   7
   0 -12  14 144.368 26.5250   5
   0 -12  14 174.382 33.6945   1
   0  12  14 90.2613 25.4226   1
   0 -12 -15 1505.14 64.9329   8
   0 -12 -15 1558.70 60.0870   7
   0 -12  15 1545.26 69.6459   5
   0 -12  15 1413.45 80.7469   1
   0  12  15 1175.80 70.1726   1
   0  12  15 1618.60 63.3636   4
   0 -12 -15 1489.83 63.4177   3
   0  12 -15 1206.68 55.4906   3
   0 -12 -16 159.876 21.5233   7
   0 -12  16 180.608 29.0167   5
   0  12  16 146.331 33.6797   1
   0 -12  16 173.160 37.2015   1
   0  12 -16 146.611 21.0727   3
   0 -12 -16 152.586 24.2630   3
   0 -12 -17 1580.82 60.4649   7
   0 -12  17 1679.07 73.8015   5
   0 -12  17 1339.76 85.8993   1
   0  12  17 1329.88 80.1895   1
   0  12 -17 1350.16 60.0675   3
   0 -12 -17 1475.79 66.7283   3
   0 -12 -18 118.290 19.3895   7
   0 -12  18 89.9447 26.2785   5
   0 -12  18 117.843 38.5965   1
   0  12  18 85.9100 32.3788   1
   0  12 -18 67.4139 19.1079   3
   0 -12 -18 57.5522 23.0396   3
   0 -12  19 206.006 45.2676   1
   0  12  19 133.345 38.3800   1
   0 -12 -19 176.899 22.5932   7
   0 -12  19 173.983 32.6758   5
   0  12  20 3.33926 35.7515   1
   0 -12  20-3.55794 39.1367   1
   0 -12 -20-4.17469 14.3775   7
   0 -12  20-1.94320 26.5889   5
   0 -12  21 481.511 44.8059   5
   0 -12  21 369.171 59.3697   1
   0  12  21 485.757 62.3896   1
   0 -12  22-2.03139 26.1393   5
   0  12  22 3.79835 41.7813   1
   0 -12  22-23.3322 46.4448   1
   0 -12  23 97.2856 31.8506   5
   0  14   0 193.045 26.3184   9
   0  14   0 133.390 20.2991   7
   0  14   0 134.924 20.1310   6
   0  14   0 149.053 21.4115   8
   0  14   0 159.237 23.7856   5
   0  14   0 155.515 20.4441   4
   0  14  -1 1011.16 51.8643   8
   0  14   1 1171.10 57.5561   9
   0  14  -1 1056.15 55.4627   9
   0  14   1 1057.96 49.7789   7
   0  14   1 1050.69 50.5227   6
   0  14  -1 960.582 50.0187   6
   0  14   1 1114.65 52.9682   8
   0  14  -1 1014.50 50.0635   7
   0  14   1 1122.69 53.8570   5
   0  14  -1 994.997 52.1767   5
   0  14  -1 1065.70 48.7530   4
   0  14   1 1057.76 49.8815   4
   0  14  -2 8.07043 18.3994   9
   0  14   2 32.5105 19.1411   9
   0  14  -2 4.39264 13.6295   8
   0  14  -2 1.37451 13.4370   6
   0  14   2 8.96807 13.5663   6
   0  14   2 19.5339 14.3216   7
   0  14   2 9.53234 12.6762   8
   0  14  -2 12.2890 15.1012   7
   0  14   2 20.8665 17.3429   5
   0  14  -2 24.1936 16.9238   5
   0  14   2 22.9864 15.9861   4
   0  14  -2 8.11101 12.0596   4
   0  14   3 4616.31 144.329   9
   0  14  -3 4757.39 147.433   9
   0  14  -3 4701.51 144.491   8
   0  14   3 4605.21 138.616   6
   0  14   3 4738.40 137.355   7
   0  14  -3 4670.30 142.279   6
   0  14   3 4876.31 141.398   8
   0  14  -3 4693.56 143.265   7
   0  14   3 4270.44 139.756   5
   0  14  -3 4972.36 144.367   5
   0  14   3 4790.50 141.370   4
   0  14  -3 4172.28 132.934   4
   0  14   4 450.534 35.2842   9
   0  14  -4 467.071 35.7168   8
   0  14  -4 489.573 38.1539   9
   0  14   4 458.199 31.3070   7
   0  14  -4 444.114 34.3246   6
   0  14  -4 414.817 32.7458   7
   0  14   4 430.961 31.7839   8
   0  14   4 405.899 33.7544   5
   0  14   4 445.355 31.2386   6
   0  14  -4 461.079 35.1149   5
   0  14   4 465.999 34.4292   4
   0  14  -4 411.934 29.3759   4
   0  14  -5 112.191 22.8127   9
   0  14   5 72.5255 19.9444   9
   0  14   5 111.282 18.3266   7
   0  14  -5 69.6936 18.2074   6
   0  14   5 100.528 19.4071   8
   0  14  -5 71.5322 19.9254   7
   0  14   5 57.6953 18.1590   5
   0  14   5 79.9392 17.1686   6
   0  14   5 93.0604 20.0980   4
   0  14  -5 87.5195 16.0659   4
   0  14  -5 102.107 20.8100   5
   0  14  -6-15.0682 17.8253   9
   0  14   6-1.32207 15.5772   9
   0  14   6 6.61630 15.6181   8
   0  14  -6-6.07057 16.7814   7
   0  14  -6 8.97974 14.8212   6
   0  14   6-3.62215 14.5486   7
   0  14   6 15.5270 15.5268   6
   0  14   6 8.63934 15.8385   4
   0  14  -6 7.45784 12.0238   4
   0  14  -6-6.84920 17.2149   5
   0 -14  -7 119.415 9.41016   3
   0  14  -7 126.255 9.35460   3
   0  14  -7 110.727 24.1598   9
   0 -14  -7 111.656 20.9025   7
   0  14   7 93.5406 24.0208   8
   0 -14   7 108.261 12.0666   1
   0  14   7 94.9378 13.0164   1
   0  14   7 131.503 21.7937   7
   0  14   7 141.338 23.3926   6
   0  14  -7 123.523 22.9726   5
   0  14  -7 125.134 17.9608   4
   0 -14  -8 1417.09 44.3969   3
   0  14  -8 1419.46 44.6126   3
   0 -14   8 1386.51 50.4784   1
   0  14  -8 1418.87 68.2237   9
   0  14   8 1437.51 89.4435   8
   0 -14  -8 1543.21 62.8027   7
   0  14   8 1545.19 69.6307   7
   0  14   8 1523.38 75.5226   6
   0  14  -8 1359.64 55.1798   4
   0  14  -8 1504.48 64.2997   5
   0  14   9 263.796 21.2491   1
   0 -14   9 381.421 27.8143   1
   0  14  -9 386.611 36.9476   9
   0  14  -9 376.093 34.1098   7
   0  14   9 267.047 64.3589   8
   0 -14  -9 373.976 30.6388   7
   0  14  -9 423.328 22.2542   3
   0 -14  -9 393.366 21.1660   3
   0  14   9 342.612 41.5400   7
   0  14   9 371.501 48.7276   6
   0  14  -9 388.933 32.9906   5
   0  14   9 489.259 36.0750   4
   0  14  -9 357.341 26.7071   4
   0 -14 -10 616.152 40.3870   8
   0  14 -10 701.934 47.4629   9
   0 -14 -10 596.998 38.0709   7
   0 -14  10 599.134 37.2052   1
   0  14 -10 657.770 30.0228   3
   0 -14 -10 651.495 30.0651   3
   0 -14  10 705.441 45.6643   5
   0  14 -10 601.827 33.5115   4
   0  14  10 759.521 44.6739   4
   0  14 -11 514.284 42.7274   9
   0 -14 -11 544.771 38.1775   8
   0 -14 -11 608.295 37.3225   7
   0  14 -11 503.741 30.7292   4
   0 -14 -11 487.723 28.2210   3
   0  14 -11 523.359 28.1383   3
   0 -14  11 584.785 42.2984   5
   0 -14  11 482.469 37.5334   1
   0 -14  12 165.152 27.8982   1
   0  14  12 90.9324 17.4247   1
   0 -14 -12 174.528 22.8336   7
   0  14 -12 156.232 19.3792   4
   0 -14 -12 178.925 19.4321   3
   0  14 -12 157.440 17.8989   3
   0 -14  12 166.911 28.3607   5
   0  14  12 61.9291 58.3168   2
   0 -14  13 187.400 31.0817   1
   0  14  13 135.691 20.9531   1
   0 -14 -13 203.398 23.7826   7
   0  14 -13 168.772 19.4573   4
   0 -14 -13 181.149 21.2647   3
   0  14 -13 174.652 19.0449   3
   0 -14  13 225.887 30.7348   5
   0  14  13 213.192 27.8424   2
   0  14 -14 221.549 21.6594   4
   0 -14 -14 275.314 25.5905   3
   0  14 -14 205.088 21.5302   3
   0 -14 -14 258.199 25.8792   7
   0 -14  14 265.687 33.0426   5
   0 -14  14 268.647 36.7827   1
   0  14  14 203.511 25.8108   1
   0  14 -15 105.669 17.8277   4
   0 -14 -15 166.935 22.4232   7
   0 -14  15 167.257 31.0608   5
   0  14  15 89.1748 22.8814   1
   0 -14  15 161.031 34.7700   1
   0 -14 -15 156.081 23.0295   3
   0 -14 -16 3.71008 15.7904   7
   0 -14  16-20.5828 24.8967   5
   0  14  16-5.20992 18.4897   1
   0 -14  16 12.5010 28.4971   1
   0 -14 -16-4.12248 16.8463   3
   0 -14 -17 277.204 26.6692   7
   0 -14  17 226.640 35.5462   5
   0  14  17 151.712 29.3125   1
   0 -14  17 247.882 42.2445   1
   0 -14 -17 249.069 29.2611   3
   0 -14 -18 181.061 23.6194   7
   0 -14  18 176.889 33.7725   5
   0  14  18 131.064 30.2187   1
   0 -14  18 144.019 38.7794   1
   0 -14 -18 166.149 26.4915   3
   0 -14  19 67.3298 36.4562   1
   0 -14 -19 93.2958 19.8219   7
   0 -14  19 128.390 31.5302   5
   0 -14  20 6.11079 27.4895   5
   0 -14  20-6.45971 38.4032   1
   0 -14  21 74.5329 30.9667   5
   0 -14  21 98.4249 43.2062   1
   0 -14  22 371.237 43.5494   5
   0 -14  22 318.961 55.7123   1
   0  16   0 240.473 30.4553   9
   0  16   0 227.346 25.7544   7
   0  16   0 198.520 25.2302   6
   0  16   0 217.945 26.3135   8
   0  16   0 245.094 28.9181   5
   0  16   0 202.150 24.6759   4
   0  16   1 12.3579 20.4161   9
   0  16  -1 10.9419 20.0602   9
   0  16   1 18.3193 14.5762   7
   0  16   1 26.0783 16.0206   6
   0  16  -1-7.40878 16.7229   7
   0  16  -1-1.50145 14.4781   6
   0  16  -1 6.53244 14.5128   8
   0  16   1 3.13591 14.4848   8
   0  16  -1 3.17566 19.1333   5
   0  16   1 1.55711 17.7482   5
   0  16  -1 10.3292 13.1148   4
   0  16   1-4.05252 15.5474   4
   0  16  -2 32.9926 19.9596   9
   0  16   2 6.86508 18.3872   9
   0  16   2 43.8596 17.0280   7
   0  16  -2 27.5780 17.0425   7
   0  16  -2 26.2224 15.5844   6
   0  16  -2 46.5464 18.3939   8
   0  16   2 38.5606 16.3430   8
   0  16  -2 33.3848 20.2298   5
   0  16   2 27.0084 15.5680   6
   0  16   2 29.7676 18.1302   5
   0  16   2 30.6241 17.8551   4
   0  16  -2 17.7987 13.3994   4
   0  16  -3 13.5321 16.3136   8
   0  16  -3 14.8336 20.3985   9
   0  16   3 13.3040 19.7759   9
   0  16   3 18.7822 14.5261   7
   0  16   3 7.65372 13.4965   8
   0  16   3 33.3060 19.4460   5
   0  16  -3 5.03495 13.8498   4
   0  16  -3 24.0174 19.7974   5
   0  16   4 564.414 41.2784   9
   0  16  -4 593.282 45.4536   9
   0  16  -4 589.072 42.1341   8
   0  16   4 600.101 37.0965   7
   0  16   4 634.544 40.3346   8
   0  16   4 557.642 41.1496   5
   0  16  -4 661.825 43.8513   5
   0  16  -4 520.724 34.9371   4
   0  16  -5 150.915 28.6523   9
   0  16  -5 158.951 25.1780   8
   0  16   5 147.476 24.3754   9
   0  16   5 191.061 22.6799   7
   0  16   5 163.092 23.9801   8
   0  16   5 153.216 26.2649   5
   0  16  -5 162.550 21.3201   4
   0  16  -5 188.014 27.6496   5
   0  16   6 62.1706 19.7798   8
   0  16   6 63.6326 19.4960   9
   0  16  -6 81.9844 23.9988   9
   0  16  -6 61.1998 20.3590   8
   0  16  -6 34.0150 16.4506   4
   0  16  -6 77.0196 22.2681   5
   0  16   6 57.8068 19.3395   7
   0  16   7 17.3132 21.4401   8
   0  16   7 6.86818 16.4060   9
   0  16  -7 3.86324 21.7994   9
   0  16  -7-3.62619 15.0672   4
   0  16  -7-6.29166 20.5485   5
   0  16   7-9.46049 19.4115   7
   0  16   8 166.506 43.1017   8
   0  16   8 220.943 32.3164   7
   0  16   8 179.678 24.0113   9
   0  16  -8 219.009 32.5086   9
   0  16  -8 238.121 29.4135   5
   0  16  -8 163.018 21.9234   4
   0  16   9 81.1002 53.1381   8
   0  16   9 106.866 34.0179   7
   0 -16   9 64.1638 10.0541   1
   0  16   9 72.9818 19.1130   9
   0  16  -9 93.7566 26.6903   9
   0  16  -9 82.0360 18.3764   4
   0  16  -9 80.7864 23.4374   5
   0 -16  10 221.349 20.0753   1
   0  16 -10 245.001 34.6055   9
   0  16 -10 195.166 23.4280   4
   0 -16 -10 215.384 15.1021   3
   0  16 -11 67.2440 18.2924   4
   0 -16 -11 67.1373 12.1008   3
   0 -16  11 75.8469 18.8273   1
   0  16 -12 68.2600 17.7485   4
   0 -16 -12 81.8069 14.3261   3
   0 -16  12 100.169 21.7707   1
   0  16 -13 34.4174 16.7141   4
   0 -16  13 45.3933 21.4311   1
   0 -16 -13 64.8456 14.5683   3
   0 -16  13 76.2255 27.2306   5
   0 -16  14 477.186 45.2551   5
   0 -16  14 328.215 37.2260   1
   0 -16  15 1.97567 26.2874   5
   0 -16  15 5.78865 24.2489   1
   0 -16  16 6.03085 27.1305   5
   0 -16  16 10.6156 26.8964   1
   0 -16  17 14.3381 26.7609   5
   0 -16  18 367.915 44.0009   5
   0 -16  19 48.4494 30.9246   5
   0  18   0 1.76825 16.2123   8
   0  18   0-13.6676 26.6254   9
   0  18   1 462.874 37.1609   8
   0  18  -1 490.100 38.3919   8
   0  18   1 440.019 41.7451   9
   0  18  -1 494.443 43.9708   9
   0  18  -2-1.84595 17.1798   8
   0  18   2 6.88087 15.6527   8
   0  18  -2 2.03556 22.9731   9
   0  18   2 31.2453 22.8173   9
   0  18   3 340.041 32.1113   8
   0  18  -3 307.953 36.9893   9
   0  18  -3 255.801 31.4871   8
   0  18   3 224.619 31.4474   9
   0  18   4 3.57834 15.3777   8
   0  18  -4-1.92018 18.8918   8
   0  18   4-6.75319 19.4308   9
   0  18  -4-14.6412 24.4172   9
   0  18   5 455.915 39.1359   8
   0  18  -5 426.437 39.5274   8
   0  18   5 437.719 37.3483   9
   0  18  -5 486.801 44.6515   9
   0  18   6 32.5536 23.6299   8
   0  18   6 30.4475 20.1973   9
   0  18  -6 43.8664 22.8503   8
   0  18  -6 25.6960 25.4719   9
   0  18   7 645.339 57.6988   8
   0  18  -7 578.768 44.5123   8
   0  18  -7 596.546 49.7461   9
   0  18   8 92.6235 39.8270   8
   0  18   8 97.1421 21.3659   9
   0  18  -8 131.520 26.4524   8
   0  18  -8 98.6118 32.0513   9
   0  18   9-13.4599 66.2127   8
   0  18  -9-4.13598 21.5171   8
   0  18  -9 31.1465 28.6271   9
   0  18   9 1.30139 16.6164   9
   0  18 -10 18.2190 28.6200   9
   0  18  10-8.69547 16.5877   9
   0  18  11 491.947 33.4409   9
   0  18  12 176.404 23.1147   9
   0  18  13 68.6625 18.0934   9
   0  20   0 2.04773 27.1478   9
   0  20  -1 211.859 36.0385   9
   0  20   1 266.669 36.8991   9
   0  20  -2-17.3885 26.8743   9
   0  20   2-19.0153 25.4856   9
   0  20  -3 364.973 43.0903   9
   0  20   3 226.020 33.2637   9
   0  20  -4 193.036 35.4340   9
   0  20   4 203.148 29.9989   9
   0  20   5 64.4309 23.8070   9
   0  20  -5 122.417 34.0405   9
   0  20   6 72.1226 22.9936   9
   0  20   7 398.059 34.9770   9
   0  20   8 97.1624 22.9717   9
   0  20   9 104.233 22.8462   9
   0  20  10 187.573 26.1536   9
   1   1 -24 543.900 133.196   2
  -1   1  24 538.405 72.1240   1
   1   1 -23 272.132 67.0599   2
   1  -1 -23 304.778 124.651   2
  -1   1  23 182.462 51.9629   1
  -1   1  22 1185.59 57.2380   9
  -1  -1  22 1056.91 55.8030   9
   1  -1 -22 1298.99 187.332   2
   1   1 -22 946.114 95.0731   2
   1  -1 -22 992.493 38.2616   4
   1   1 -22 1005.45 35.5332   4
  -1   1  22 1174.69 91.1039   1
  -1  -1  21 44.6662 20.3891   9
  -1   1  21 59.2825 21.6822   9
   1   1 -21 54.2684 36.7492   2
   1  -1 -21-6.28631 69.1531   2
   1   1 -21 30.0271 9.57745   4
   1  -1 -21 39.0662 10.9556   4
  -1   1  21 8.30866 34.7799   1
  -1  -1  20 1878.20 74.1565   9
  -1   1  20 1777.69 108.962   1
   1  -1 -20 1855.57 127.053   2
   1   1 -20 1797.96 92.9715   2
   1  -1 -20 1742.06 56.4845   4
   1   1 -20 1738.86 53.0413   4
   1   1 -19 142.322 27.1756   3
  -1  -1  19 193.709 26.5043   9
  -1   1  19 186.669 42.9842   1
   1   1 -19 218.788 35.6129   2
   1  -1 -19 188.135 59.4566   2
   1  -1 -19 185.812 16.0098   4
   1   1 -19 185.755 13.9029   4
   1   1 -18 175.563 28.1177   3
  -1  -1  18 206.942 24.7590   9
  -1   1  18 183.538 40.6528   1
   1  -1 -18 200.391 61.2499   2
   1   1 -18 191.309 33.1822   2
   1   1 -18 198.635 14.0261   4
   1  -1 -18 190.062 15.6713   4
   1   1 -17 1292.18 63.7176   3
  -1  -1  17 1262.43 55.7033   9
  -1   1  17 1195.61 83.6140   1
   1   1 -17 1154.81 67.6385   2
   1  -1 -17 1326.32 99.5692   2
   1  -1 -17 1272.20 43.9751   4
   1   1 -17 1326.51 41.3171   4
   1   1 -16 2062.07 83.6975   3
  -1  -1  16 2054.13 74.8018   9
  -1   1  16 2035.08 108.218   1
   1  -1 -16 2038.78 98.0659   2
   1   1 -16 2154.18 59.8337   4
   1  -1 -16 2054.11 62.4074   4
   1   1 -15 81.3985 19.2472   3
  -1  -1  15 90.3157 17.7795   9
   1  -1 -15 115.274 24.2101   2
   1  -1 -15 82.6186 10.2550   4
   1   1 -15 94.2805 9.40188   4
   1   1 -14 458.191 34.4690   3
   1  -1 -14 518.076 42.5586   2
   1   1 -14 528.686 20.9454   4
   1  -1 -14 462.611 22.1266   4
  -1  -1  14 478.687 30.4508   9
   1  -1 -13 18.4740 12.5487   2
   1   1 -13-2.70382 12.3953   3
   1   1 -13 3.83743 5.19795   4
   1  -1 -13 4.36779 5.63988   4
   1  -1 -12 3990.99 118.056   2
   1   1 -12 3991.28 121.667   3
   1   1 -12 3919.08 98.8727   4
   1  -1 -12 3865.03 102.021   4
   1   1 -11 3.22626 3.93055   4
   1  -1 -11 1.65223 5.10660   4
   1  -1 -10 4.50831 4.40828   4
   1   1 -10 11.7829 5.03404   4
   1  -1  -9 553.155 20.6819   4
   1   1  -9 558.163 18.5831   4
   1  -1  -8 25055.9 565.066   4
  -1   1   8 24165.1 564.757   4
   1   1  -8 24015.8 561.987   4
   1  -1  -7 660.480 21.6586   4
  -1   1   7 650.188 21.1119   4
  -1  -1   6 4426.31 111.851   9
   1  -1  -6 4384.17 105.750   4
  -1   1   6 4258.93 105.043   4
  -1  -1   5 10077.4 234.412   9
   1  -1  -5 9497.71 229.336   4
  -1   1   5 9943.15 229.189   4
  -1  -1   4 484.871 18.0336   9
   1  -1  -4 454.852 14.8716   4
  -1  -1   3 57.0432 5.69355   9
   1  -1  -3 53.8168 4.02532   4
  -1  -1   3 41.3080 9.84742   1
  -1   1   3 63.6475 10.3946   1
   1  -1  -2-0.36730 2.84642   1
  -1   1   2 3.65421 4.88226   6
   1   1  -2 0.19279 1.48461   9
  -1  -1  -2 19834.3 379.464   4
   1  -1   2 18818.2 382.208   3
  -1   1  -2 19163.6 382.139   3
   1   1   2 19666.8 382.603   3
   1   1   3 391.117 22.6594   2
  -1  -1  -3 339.699 15.7419   3
  -1  -1  -3 385.860 13.3834   4
   1   1   3 394.066 16.6847   3
   1  -1   3 342.019 16.1543   3
  -1   1  -3 373.506 16.3388   3
   1   1   4 697.432 26.4220   2
  -1  -1  -4 669.591 21.2157   4
  -1  -1  -4 647.954 25.4720   3
  -1   1  -4 670.348 25.7669   3
  -1   1  -5 4600.82 119.086   3
  -1  -1  -5 4504.37 111.128   4
  -1  -1  -6 3046.89 101.362   2
  -1  -1  -6 3087.00 79.4941   4
  -1   1  -6 3230.71 89.3656   3
  -1  -1  -7 620.505 38.0478   2
  -1  -1  -7 616.793 22.0707   4
  -1   1  -7 589.917 29.5957   3
  -1  -1  -8 3713.34 119.727   2
  -1  -1  -8 3702.39 95.1274   4
  -1   1  -8 3685.84 107.439   3
  -1  -1  -9 1197.41 62.9541   2
  -1  -1  -9 1223.44 38.6677   4
  -1   1  -9 1203.22 49.1532   3
  -1  -1 -10 2583.00 102.874   2
  -1  -1 -10 2867.76 76.7055   4
  -1   1 -10 2780.94 90.1719   3
  -1   1 -10 2757.88 75.2083   4
  -1  -1 -11 40.8089 23.3953   2
  -1  -1 -11 42.4830 7.81943   4
  -1   1 -11 50.1080 7.31374   4
  -1   1 -11 54.3508 14.2155   3
  -1  -1 -12 2891.69 120.822   2
  -1   1 -12 3078.22 101.813   2
  -1   1 -12 3097.63 102.346   3
  -1   1 -12 3011.10 83.5289   4
  -1   1 -13 15.6802 14.6603   2
  -1  -1 -13-2.72096 29.4557   2
  -1  -1 -13 11.5626 7.24439   4
  -1   1 -13 20.3170 7.00188   4
  -1   1 -13 12.4307 13.7709   3
  -1  -1 -14 3180.17 145.053   2
  -1   1 -14 3327.91 118.933   2
  -1  -1 -14 3701.56 98.7647   4
  -1   1 -14 3662.01 95.9280   4
  -1   1 -14 3510.22 117.064   3
  -1   1 -15 7.46393 28.6598   2
  -1  -1 -15 52.1070 69.9156   2
  -1  -1 -15 59.1570 10.9786   4
  -1   1 -15 43.9716 18.3593   3
  -1   1 -15 36.6861 8.42238   4
  -1   1 -16 8769.36 263.458   2
  -1   1 -16 9277.91 224.187   4
  -1  -1 -16 9166.79 226.437   4
  -1   1 -16 8973.78 251.310   3
  -1   1 -17 1343.16 79.1977   2
  -1  -1 -17 1430.14 50.0512   4
  -1   1 -17 1555.98 49.9196   4
  -1   1 -17 1419.41 68.4396   3
   1  -1  18 773.604 45.0729   9
  -1   1 -18 660.653 74.8274   2
  -1  -1 -18 908.625 146.430   2
  -1   1 -18 807.407 32.2748   4
  -1  -1 -18 749.583 33.7446   4
  -1   1 -18 834.028 51.6393   3
   1  -1  19 735.820 45.3766   9
  -1   1 -19 790.357 51.3892   3
  -1   1 -19 708.268 74.4665   2
  -1  -1 -19 613.506 123.934   2
  -1  -1 -19 716.580 32.7947   4
  -1   1 -19 727.065 31.1348   4
   1   1  20 3446.11 161.251   1
  -1   1 -20 3336.59 162.617   2
  -1  -1 -20 3317.13 97.6565   4
  -1   1 -20 3402.14 95.0443   4
   1  -1  20 3633.66 118.195   9
   1   1  21 4.30118 36.3262   1
  -1   1 -21-31.0017 71.6556   2
  -1  -1 -21-68.6020 172.155   2
  -1   1 -21 14.7833 10.0561   4
  -1  -1 -21 13.4996 11.1048   4
   1  -1  21 20.5063 22.4495   9
  -1   1 -22 1002.92 39.2332   4
  -1  -1 -22 1117.64 42.8176   4
  -1   1 -22 1082.87 116.442   2
   1   1  22 1099.62 93.1965   1
  -1   1 -23 298.401 102.504   2
   1   1  23 151.152 50.1746   1
   1   1  24 401.553 70.9414   1
   1  -3 -25 40.8098 28.9597   7
  -1   3  24 9.17872 44.5568   1
  -1  -3  24 9.23465 47.4758   1
  -1  -3  23 1777.31 118.499   1
  -1   3  23 1832.15 118.808   1
   1   3 -22 477.908 53.3063   2
  -1  -3  22 465.293 65.6993   1
  -1   3  22 593.282 70.7453   1
  -1  -3  21 495.870 40.4465   9
   1   3 -21 566.056 50.8272   2
   1  -3 -21 519.545 28.3184   4
   1   3 -21 501.523 20.9327   4
  -1  -3  21 468.140 63.4415   1
  -1   3  21 468.125 63.7833   1
  -1  -3  20 830.429 49.8407   9
  -1  -3  20 874.657 77.9299   1
  -1   3  20 843.989 76.9871   1
   1   3 -20 865.452 55.2737   2
   1  -3 -20 747.620 35.8284   4
   1   3 -20 852.637 28.8769   4
  -1   3  19 749.254 70.8224   1
  -1  -3  19 795.814 72.7501   1
  -1  -3  19 709.347 44.5905   9
   1   3 -19 752.369 50.8689   3
   1  -3 -19 689.549 49.3128   3
   1  -3 -19 677.649 32.6543   4
   1   3 -19 734.176 26.1597   4
  -1   3  18 185.580 40.8225   1
  -1  -3  18 141.103 40.5911   1
  -1  -3  18 170.907 24.7719   9
   1   3 -18 225.470 29.5634   3
   1  -3 -18 187.184 27.8025   3
   1   3 -18 161.232 11.6829   4
   1  -3 -18 135.233 16.2012   4
  -1  -3  17 1739.24 103.428   1
  -1   3  17 1958.65 108.587   1
  -1  -3  17 2023.02 77.1005   9
   1   3 -17 2089.58 56.9606   4
   1  -3 -17 1983.53 64.8462   4
   1  -3 -17 1990.41 83.4336   3
   1   3 -17 1932.64 82.6290   3
   1   3 -16 651.968 42.6714   3
   1  -3 -16 689.679 44.2616   3
  -1  -3  16 668.229 39.3026   9
  -1   3  16 661.186 61.2852   1
  -1  -3  16 593.230 59.0216   1
   1  -3 -16 750.824 127.864   2
   1   3 -16 663.884 24.1356   4
   1  -3 -16 682.368 31.7429   4
   1  -3 -15-3.08287 15.6630   3
   1   3 -15 29.2870 16.7821   3
   1   3 -15 25.1712 6.27981   4
  -1  -3  15 22.5688 13.8092   9
  -1  -3  15 8.93065 27.5031   1
  -1   3  15 18.0470 26.9469   1
   1  -3 -15-40.6703 105.446   2
   1  -3 -15 17.7623 9.53217   4
   1   3 -14 45.6749 6.35295   4
   1   3 -14 38.9956 14.9623   3
   1  -3 -14 31.7896 14.9696   3
  -1  -3  14 31.2375 14.7068   9
  -1  -3  14 33.0956 24.7191   1
  -1   3  14 36.3017 26.1911   1
   1  -3 -14-17.2444 58.7492   2
   1  -3 -14 24.5192 8.93725   4
  -1  -3  13 1015.13 45.6556   9
   1  -3 -13 976.140 37.8132   4
   1  -3 -13 999.727 49.7852   3
   1   3 -13 1024.17 50.2548   3
  -1  -3  12 1245.25 51.5131   9
   1  -3 -12 1205.66 99.4606   2
   1  -3 -12 1351.38 45.3029   4
  -1   3  12 1383.62 44.1843   4
   1  -3 -12 1249.61 55.8713   3
   1   3 -12 1347.64 57.1740   3
  -1  -3  11-5.42598 10.8491   9
   1  -3 -11-26.3515 49.8124   2
   1  -3 -11 1.14898 5.68933   4
   1  -3 -11 5.79976 11.4123   3
  -1   3  11 4.85804 5.98092   4
   1   3 -11 2.32316 11.1235   3
  -1  -3  10 2007.32 68.4289   9
  -1   3  10 2128.76 60.0609   4
   1  -3 -10 2093.01 62.0123   4
  -1   3   9 8179.80 198.145   4
   1  -3  -9 8061.59 200.062   4
  -1  -3   9 8183.59 207.549   9
  -1  -3   8 11910.0 303.422   9
  -1   3   8 13083.1 296.885   4
   1  -3  -8 12101.5 297.295   4
   1  -3  -8 12828.1 379.392   6
  -1  -3   7 1158.22 41.8482   9
   1  -3  -7 1125.74 37.1680   4
  -1   3   7 1213.46 36.7359   4
   1  -3  -7 1140.72 61.9725   6
  -1  -3   6 3176.06 88.4121   9
   1  -3  -6 3203.45 98.6498   6
  -1   3   6 3174.61 82.3684   4
   1  -3  -6 3203.82 83.6993   4
  -1   3   5 22356.8 512.260   2
   1  -3  -5 21825.7 514.095   7
   1  -3  -5 22223.3 517.532   6
   1  -3  -5 21331.8 510.184   4
  -1  -3   5 21908.5 515.002   9
   1   3  -4 10775.1 259.228   9
  -1  -3   4 10741.5 259.239   9
   1  -3  -4 10830.1 257.081   6
  -1   3   4 10568.7 269.848   6
  -1   3   4 10761.7 266.691   1
  -1   3   3 1295.07 42.7351   1
   1  -3  -3 1254.75 37.6994   8
  -1   3   3 1240.58 43.6384   8
  -1  -3   3 1289.84 40.3137   9
   1   3  -3 1204.61 39.9372   9
   1  -3  -3 1246.97 37.5862   6
  -1   3   3 1338.08 39.9538   7
  -1   3   3 1278.64 38.6050   6
   1   3  -3 1268.23 38.9491   5
  -1   3   2 692.205 23.5156   8
   1  -3  -2 695.461 23.7987   8
  -1  -3   2 745.548 26.1662   9
   1   3  -2 736.431 25.8935   9
  -1   3   2 658.339 23.2227   6
   1  -3  -2 689.389 23.9714   6
  -1   3   2 686.923 22.7429   7
   1   3  -2 763.068 25.1316   5
  -1   3   2 698.548 24.5898   1
   1   3  -1 4002.75 101.945   9
   1  -3  -1 4104.84 100.552   8
  -1   3   1 3756.64 99.9913   8
   1  -3  -1 4015.56 100.795   6
  -1   3   1 4051.37 100.574   6
  -1   3   1 3997.18 99.6591   7
   1  -3  -1 3955.14 100.045   7
   1   3  -1 3879.30 100.873   5
  -1   3   0 542.344 19.9063   8
  -1   3   0 566.097 19.8664   9
  -1   3   0 592.263 20.1768   7
   1   3   0 508.129 19.0137   7
   1  -3   0 574.684 20.3571   7
   1   3   0 563.068 19.7681   6
  -1   3   0 558.234 20.2151   6
   1   3   0 555.782 20.7336   5
  -1  -3   0 519.599 18.6827   4
   1   3   0 562.336 19.4657   4
  -1   3  -1 89.2505 7.58564   9
   1   3   1 85.9181 6.83446   8
   1   3   1 96.5858 7.33198   7
   1  -3   1 90.5586 7.82580   7
  -1   3  -1 92.1474 7.69471   7
   1   3   1 102.193 5.44716   3
  -1   3  -1 97.6528 5.35238   3
   1   3   1 102.630 7.25040   6
  -1   3  -1 93.3497 7.19729   5
   1   3   1 109.644 7.44300   4
  -1  -3  -1 98.9679 7.17920   4
  -1   3  -2 8831.34 209.226   9
   1  -3   2 8548.50 208.621   9
   1   3   2 8721.13 205.068   7
   1   3   2 8862.84 206.213   8
  -1   3  -2 8394.70 204.765   3
   1   3   2 9072.54 205.630   3
   1   3   2 8831.36 207.024   6
  -1   3  -2 8635.18 205.898   5
   1   3   2 8518.45 206.293   4
  -1  -3  -2 8328.71 206.409   4
  -1   3  -3 32.2198 6.37523   9
   1  -3   3 20.4173 7.45677   9
   1   3   3 27.5816 6.56528   8
   1   3   3 40.7119 4.64691   7
  -1   3  -3 26.0278 5.54765   5
  -1  -3  -3 38.0358 5.74586   4
  -1  -3  -3 33.4528 5.33040   6
   1   3   3 28.0498 7.83374   6
  -1   3  -3 37.1431 6.14590   3
  -1   3  -4 7.73392 6.09897   3
   1  -3   4 9.87076 6.84651   9
  -1  -3  -4 8.97852 3.63723   7
   1   3   4-0.42665 5.61783   7
  -1  -3  -4 4.86497 5.52686   6
  -1  -3  -4 9.82922 4.31237   4
   1  -3   4 13.2130 5.91189   5
  -1   3  -5 17002.9 399.053   3
   1  -3   5 16760.4 398.418   9
  -1  -3  -5 16517.8 389.576   7
  -1  -3  -5 16010.8 409.403   6
   1  -3   5 16721.9 394.600   5
  -1  -3  -5 16735.2 394.338   4
   1   3   6 24476.7 628.644   2
   1   3   6 25204.6 605.200   4
  -1   3  -6 26509.6 613.812   3
   1  -3   6 26403.8 612.052   9
  -1  -3  -6 26766.6 602.531   7
  -1  -3  -6 25143.7 648.908   6
  -1  -3  -6 25932.4 606.776   4
   1  -3   7 249.609 18.4179   9
  -1  -3  -7 226.210 13.8199   7
  -1   3  -7 239.136 18.6100   3
   1   3   7 248.000 14.0295   4
   1   3   7 246.482 18.5726   2
  -1  -3  -7 237.415 14.5177   4
  -1  -3  -8 3947.43 114.060   7
   1  -3   8 4167.81 117.298   9
  -1  -3  -8 4379.31 111.804   4
   1   3   8 4364.11 110.115   4
  -1   3  -8 4311.77 120.811   3
   1  -3   9 2304.76 74.9519   9
  -1  -3  -9 2317.86 68.5776   4
  -1   3  -9 2410.16 78.8040   3
   1   3   9 2434.29 68.0631   4
   1  -3  10 2045.60 69.7676   9
  -1  -3 -10 2119.67 63.8849   4
  -1  -3 -10 2049.39 73.1480   3
  -1   3 -10 2203.30 75.0087   3
   1   3  10 2138.16 63.3912   4
   1  -3  11 199.151 19.7910   9
  -1  -3 -11 206.786 15.6438   4
  -1   3 -11 179.317 20.3529   3
   1  -3  12 553.928 32.5720   9
  -1  -3 -12 517.423 26.0160   4
  -1   3 -12 536.936 34.6604   3
  -1  -3 -12 593.257 35.8211   3
   1  -3  13 2593.68 86.3581   9
  -1  -3 -13 2624.61 77.7544   4
  -1  -3 -13 2532.53 90.8667   3
  -1   3 -13 2505.84 90.7520   3
   1  -3  14 517.295 33.9776   9
  -1  -3 -14 544.566 28.0047   4
  -1   3 -14 561.956 37.6881   3
  -1  -3 -14 546.811 37.4281   3
   1  -3  15 817.742 44.1266   9
  -1  -3 -15 844.533 36.6379   4
  -1  -3 -15 809.537 47.2942   3
  -1   3 -15 850.884 48.3481   3
  -1   3 -15 815.272 31.2734   4
   1  -3  16 562.569 37.9132   9
  -1  -3 -16 553.266 29.4961   4
  -1  -3 -16 618.386 42.4756   3
  -1   3 -16 559.833 24.5695   4
  -1   3 -16 579.081 41.6771   3
   1  -3  17 1003.20 52.0693   9
  -1   3 -17 1009.04 58.2577   2
  -1  -3 -17 980.445 41.5979   4
  -1   3 -17 1007.43 35.6781   4
  -1  -3 -17 981.632 54.9471   3
  -1   3 -17 995.280 55.6485   3
   1  -3  18 39.7373 19.7575   9
  -1  -3 -18 64.5497 21.8610   3
  -1   3 -18 27.6739 19.1186   3
  -1   3 -18 57.1971 10.2454   4
  -1   3 -18 56.9988 24.7686   2
  -1  -3 -18 51.3711 12.7629   4
   1  -3  19 820.342 48.4619   9
   1   3  19 855.786 75.9612   1
   1  -3  19 770.365 72.8107   1
  -1  -3 -19 803.786 52.6630   3
  -1   3 -19 791.690 52.0883   3
  -1   3 -19 730.498 57.5873   2
  -1  -3 -19 764.426 36.7650   4
  -1   3 -19 806.048 31.2398   4
   1  -3  20 1921.03 117.798   1
   1   3  20 1929.56 117.262   1
   1  -3  20 1929.92 80.7384   9
  -1   3 -20 2037.13 60.3715   4
  -1  -3 -20 1863.07 65.9749   4
  -1   3 -20 1957.51 101.072   2
  -1   3 -21 68.6857 11.7048   4
  -1  -3 -21 100.517 16.1652   4
   1   3  21 56.0319 37.7305   1
   1  -3  21 73.8513 40.7730   1
  -1   3 -21 80.6655 52.8697   2
  -1  -3 -22 483.425 33.6583   7
  -1  -3 -22 449.325 28.3696   4
   1   3  22 361.027 61.3621   1
   1  -3  22 482.898 67.6398   1
  -1  -3 -23 1410.82 54.8374   7
  -1  -3 -23 1271.00 50.6284   4
   1  -3  23 1280.31 104.924   1
   1   3  23 1162.45 97.9913   1
  -1  -3 -24 33.1256 16.7730   7
   1  -3  24-24.3275 48.4984   1
  -1  -5  26 24.4805 29.6166   5
  -1  -5  25 6.45488 27.5798   5
   1  -5 -24 35.3100 15.6485   7
  -1  -5  24 54.1339 28.7942   5
  -1  -5  24 50.6465 44.4060   1
  -1   5  24 55.4574 40.4109   1
   1  -5 -23 1284.11 50.2331   7
  -1  -5  23 1201.38 67.5367   5
  -1   5  23 1116.24 96.0995   1
  -1  -5  23 1103.59 95.0600   1
   1  -5 -22 12.1015 14.5573   7
  -1  -5  22-9.55220 22.7155   5
   1  -5 -22 16.3733 40.0066   6
  -1  -5  22 4.27855 36.7736   1
  -1   5  22-4.32336 41.4011   1
   1  -5 -21 875.655 42.2149   7
  -1  -5  21 688.233 48.4103   5
   1   5 -21 711.298 24.7544   4
  -1  -5  21 803.751 77.7374   1
  -1   5  21 718.494 75.5658   1
  -1   5  20 40.2096 34.8986   1
  -1  -5  20 70.8222 39.2542   1
  -1  -5  20 58.7499 23.8740   9
   1  -5 -20 88.3671 17.5446   7
   1  -5 -20 106.846 45.2362   6
   1   5 -20 75.8292 9.79749   4
  -1   5  19 847.981 75.7795   1
  -1  -5  19 881.319 76.4103   1
   1   5 -19 1005.14 57.5614   3
   1  -5 -19 916.739 56.0432   3
  -1  -5  19 948.560 53.8737   9
   1  -5 -19 1001.99 44.7304   7
   1  -5 -19 918.297 81.4847   6
   1   5 -19 914.969 30.3091   4
  -1   5  18 165.186 44.1491   1
  -1  -5  18 133.031 40.8993   1
   1   5 -18 168.262 26.6182   3
   1  -5 -18 142.873 26.0090   3
   1   5 -18 124.332 10.2075   4
  -1  -5  18 100.170 23.0239   9
   1  -5 -18 205.382 23.6773   7
   1  -5 -18 232.345 58.0625   6
   1  -5 -18 135.490 17.3793   4
  -1   5  17 1835.84 105.111   1
  -1  -5  17 1861.17 104.827   1
   1   5 -17 1775.14 51.8901   4
   1   5 -17 1848.04 78.9721   3
   1  -5 -17 1784.32 78.3158   3
  -1  -5  17 1819.58 75.2762   9
   1  -5 -17 1989.45 69.3282   7
   1  -5 -17 1703.61 62.8049   4
  -1   5  16 299.274 45.2574   1
  -1  -5  16 298.384 44.6306   1
   1  -5 -16 388.949 34.0925   3
   1   5 -16 319.430 31.5309   3
  -1  -5  16 306.534 29.9252   9
   1  -5 -16 317.960 23.2902   4
  -1  -5  15 8.98130 25.7344   1
  -1   5  15 15.3837 25.9877   1
   1   5 -15 33.9082 17.0481   3
   1  -5 -15 24.6818 16.0562   3
  -1   5  15 11.3547 9.71233   4
  -1  -5  15 11.9620 16.0911   9
   1  -5 -15 25.5972 13.3329   7
   1  -5 -15 32.6354 29.1926   6
   1  -5 -15 19.3906 10.9951   4
  -1   5  14 166.012 34.9667   1
  -1  -5  14 119.700 29.8440   1
  -1  -5  14 142.267 20.8861   9
   1  -5 -14 159.805 21.9585   3
  -1   5  14 138.073 14.6916   4
   1   5 -14 177.062 22.7821   3
   1  -5 -14 160.323 18.2904   7
   1  -5 -14 177.864 32.7131   6
  -1  -5  14 150.015 20.6240   5
   1  -5 -14 162.675 16.8768   4
  -1  -5  13 1960.80 98.0027   1
  -1   5  13 2135.27 101.692   1
  -1  -5  13 1943.86 75.0341   9
   1  -5 -13 1960.43 126.054   8
   1  -5 -13 2146.12 79.5311   3
   1   5 -13 2055.45 78.6139   3
  -1   5  13 2307.27 66.4412   4
   1  -5 -13 2245.35 71.1163   7
   1  -5 -13 2204.07 95.3741   6
  -1  -5  13 2051.63 75.4218   5
   1  -5 -13 2067.55 68.2897   4
  -1   5  12 24.2613 22.9111   1
  -1  -5  12 7.08007 20.1120   1
  -1  -5  12 25.7588 13.3217   9
   1  -5 -12 17.2267 35.2117   8
  -1   5  12 19.5487 7.93400   4
   1   5 -12 12.4453 12.7242   3
   1  -5 -12 11.1961 12.2451   3
   1  -5 -12 19.2796 10.6182   7
   1  -5 -12 25.4460 20.5158   6
   1  -5 -12 13.2545 9.06724   4
  -1  -5  12 13.0705 11.9872   5
  -1   5  11 59.5994 22.2011   1
  -1  -5  11 94.4777 24.0437   1
  -1  -5  11 62.0210 14.5715   9
   1  -5 -11 38.3711 25.7107   8
  -1   5  11 71.6926 10.2755   4
   1   5 -11 94.2324 16.1235   3
   1  -5 -11 65.4445 14.5195   3
   1  -5 -11 65.2154 10.5456   7
   1  -5 -11 72.4088 16.3353   6
   1  -5 -11 68.3792 10.8634   4
  -1  -5  11 90.5313 16.0302   5
  -1   5  10 2181.63 92.2928   1
  -1  -5  10 2141.98 90.7831   1
  -1  -5  10 2170.26 73.4766   9
   1  -5 -10 2051.47 87.8159   8
   1   5 -10 2147.45 74.1930   3
   1  -5 -10 2172.69 74.2890   3
   1  -5 -10 2144.05 65.7082   7
   1  -5 -10 2093.01 76.7477   6
   1  -5 -10 2102.03 67.2369   4
  -1  -5  10 2167.44 72.3438   5
  -1   5  10 2275.38 66.0929   4
  -1  -5   9 1299.43 66.0630   1
  -1   5   9 1342.63 66.9416   1
  -1  -5   9 1413.59 53.8182   9
   1   5  -9 1382.38 53.6666   3
   1  -5  -9 1485.99 54.6215   3
   1  -5  -9 1430.45 46.7791   7
   1  -5  -9 1362.24 54.3950   6
   1  -5  -9 1314.60 47.9285   4
  -1   5   9 1469.85 47.1735   4
  -1  -5   9 1330.51 51.4907   5
  -1   5   8 65.4821 12.7383   2
  -1  -5   8 52.2832 12.2092   9
   1  -5  -8 40.9940 8.51080   7
  -1   5   8 39.0793 8.13637   4
  -1  -5   8 43.7935 10.8957   5
   1  -5  -8 34.6453 8.35331   4
   1  -5  -8 34.6089 12.5314   6
  -1   5   8 43.7571 16.9488   1
  -1  -5   8 45.8828 17.5488   1
  -1   5   7 1261.65 57.6988   1
  -1  -5   7 1315.31 57.8632   1
   1  -5  -7 1297.58 41.8076   7
  -1  -5   7 1350.32 48.9111   9
   1  -5  -7 1310.61 45.9160   6
  -1  -5   7 1273.16 46.4425   5
   1  -5  -7 1258.64 43.5979   4
  -1   5   7 1277.83 42.7862   4
  -1  -5   6 2953.12 85.5319   9
   1   5  -6 2779.46 84.9085   9
   1  -5  -6 2829.07 77.9501   7
  -1   5   6 2816.71 105.368   6
   1  -5  -6 2774.33 80.8623   6
  -1  -5   6 2906.98 82.7219   5
  -1   5   6 2815.39 93.0897   1
  -1  -5   6 2896.04 93.2753   1
  -1  -5   5 5410.70 148.629   1
  -1   5   5 5346.03 148.812   1
  -1   5   5 5300.85 165.177   8
   1   5  -5 5469.66 144.440   9
  -1  -5   5 5488.03 144.352   9
   1  -5  -5 5476.74 137.792   7
  -1   5   5 5393.11 145.898   7
   1  -5  -5 5496.04 140.691   6
  -1  -5   5 5388.24 141.661   5
  -1   5   5 5366.75 146.274   6
   1   5  -5 5594.79 141.759   5
  -1   5   4 418.786 23.3666   1
  -1  -5   4 413.409 22.9722   1
  -1   5   4 430.732 23.0381   8
  -1  -5   4 453.594 24.0952   9
   1   5  -4 417.238 22.9833   9
   1  -5  -4 387.212 20.3676   6
  -1   5   4 406.239 19.6889   7
  -1   5   4 412.088 20.3256   6
   1   5  -4 460.016 22.0895   5
  -1   5   3 1314.16 42.0016   8
   1   5  -3 1263.08 44.3131   9
  -1  -5   3 1310.07 45.2961   9
  -1   5   3 1277.34 40.0573   7
  -1   5   3 1214.57 40.9729   6
   1  -5  -3 1271.06 42.3447   6
   1   5  -3 1254.60 42.4709   5
  -1  -5   3 1223.47 41.5794   1
  -1   5   3 1324.58 42.1912   1
  -1   5   2 614.114 21.3125   1
  -1  -5   2 567.968 20.4561   1
   1   5  -2 542.099 25.3953   9
   1  -5  -2 522.020 23.8236   8
  -1   5   2 585.312 23.2686   7
  -1   5   2 583.971 24.3200   6
   1  -5  -2 560.755 24.5489   6
   1   5  -2 574.636 24.7049   7
  -1   5   2 551.367 23.4697   8
   1   5  -2 556.638 24.2648   5
  -1   5   2 635.068 26.3068   4
   1   5  -1 6231.20 156.686   9
  -1   5   1 5851.55 153.905   8
  -1   5   1 6155.99 153.819   9
  -1   5   1 6131.33 154.441   6
   1   5  -1 6005.57 153.445   6
   1  -5  -1 6303.73 155.463   6
  -1   5   1 5989.04 153.329   7
   1   5  -1 5944.04 153.540   7
   1   5  -1 6003.28 155.067   5
   1   5   0 39.5041 6.49414   8
  -1   5   0 45.9813 7.35083   8
  -1   5   0 55.9271 8.00395   9
  -1   5   0 58.2414 7.98576   6
   1   5   0 52.1906 7.33001   6
   1  -5   0 48.0013 7.69416   7
   1   5   0 43.5640 6.96173   7
  -1   5   0 38.3679 6.84025   7
   1   5   0 49.3801 8.30390   5
  -1   5   0 42.4336 8.31181   5
   1   5   0 56.9526 7.69041   4
  -1   5  -1 11007.6 270.690   9
   1   5   1 11057.9 269.504   8
   1   5   1 11091.5 268.564   7
   1  -5   1 11243.5 271.039   7
  -1   5  -1 11078.0 270.483   7
   1   5   1 11321.3 269.942   6
  -1   5  -1 10733.4 268.768   5
  -1   5  -2 86.5684 10.1449   9
   1   5   2 65.0201 7.80181   8
  -1   5  -2 69.9081 9.27618   7
   1   5   2 81.8166 8.43811   7
  -1  -5  -2 79.6294 5.92752   3
  -1   5  -2 73.7505 5.72461   3
   1   5   2 78.4177 8.24046   6
  -1   5  -2 78.1551 8.89266   5
   1  -5   2 87.4454 9.52457   5
   1   5   2 95.6390 9.55587   4
  -1  -5  -2 75.7963 8.53949   4
  -1   5  -3 1418.87 47.6055   9
  -1  -5  -3 1471.57 44.5530   7
   1   5   3 1473.87 44.7976   8
  -1  -5  -3 1379.80 41.1128   3
  -1   5  -3 1446.69 41.2804   3
   1   5   3 1472.86 43.2834   7
   1   5   3 1421.70 45.0462   6
   1  -5   3 1475.31 45.8120   5
  -1   5  -3 1362.71 43.9493   5
  -1  -5  -3 1307.04 44.1908   4
   1   5   3 1453.09 45.2771   4
  -1   5  -4 23.0030 7.70290   9
   1   5   4 34.7253 7.29968   8
  -1  -5  -4 26.4403 6.55699   7
  -1  -5  -4 34.8349 6.75364   3
  -1   5  -4 29.0643 6.43846   3
   1   5   4 33.4220 6.08291   7
   1   5   4 21.8994 6.98356   6
   1  -5   4 33.1900 8.04915   5
  -1   5  -4 34.6306 7.88510   5
  -1  -5  -4 24.0849 6.85646   4
  -1   5  -5 7435.34 190.137   9
   1  -5   5 7532.49 190.293   9
  -1  -5  -5 7435.01 184.654   8
  -1  -5  -5 7489.85 182.452   7
   1   5   5 6888.21 214.943   8
  -1   5  -5 7527.15 185.640   3
  -1  -5  -5 7479.05 185.500   3
   1   5   5 7627.14 183.379   7
   1   5   5 7305.58 207.694   6
   1  -5   5 7480.05 185.640   5
  -1   5  -5 7371.96 184.633   5
  -1  -5  -5 7226.60 185.707   4
  -1  -5  -6 4622.96 119.498   7
  -1  -5  -6 4812.04 123.332   8
   1  -5   6 4712.54 128.679   9
  -1  -5  -6 4561.53 124.026   4
   1  -5   6 4697.04 123.764   5
  -1  -5  -6 4712.77 125.214   3
  -1   5  -6 4889.52 126.102   3
  -1  -5  -7 107.790 9.68252   7
  -1  -5  -7 116.658 13.4473   3
  -1   5  -7 115.015 13.7475   3
   1  -5   7 128.051 16.0342   9
   1   5   7 110.725 12.1550   4
   1  -5   7 111.424 12.5984   5
  -1  -5  -7 109.856 12.1032   4
   1  -5   8 184.700 18.4435   9
  -1  -5  -8 207.154 18.4306   8
  -1  -5  -8 178.574 16.8859   3
  -1   5  -8 207.106 18.2910   3
  -1  -5  -8 210.967 13.1305   7
   1   5   8 164.276 25.2809   2
   1  -5   8 213.653 17.0459   5
  -1  -5  -8 190.866 15.3610   4
   1   5   8 206.535 14.9526   4
   1  -5   9 5710.05 156.322   9
  -1  -5  -9 6064.92 162.171   8
   1   5   9 5773.39 146.900   4
  -1  -5  -9 5872.16 156.710   3
  -1   5  -9 5746.03 156.530   3
  -1  -5  -9 5501.63 142.611   7
   1   5   9 5751.89 159.516   2
  -1  -5  -9 5677.75 150.078   4
   1  -5   9 5496.45 151.439   5
   1  -5  10 38.4278 14.1067   9
  -1  -5 -10 60.1408 17.8938   8
   1   5  10 52.7076 9.46097   4
  -1   5 -10 31.4024 11.3184   3
  -1  -5 -10 45.9597 12.3486   3
  -1  -5 -10 47.5725 7.84123   7
   1   5  10 71.4992 10.7164   2
   1  -5  10 42.8254 11.8444   5
  -1  -5 -10 37.5777 9.69800   4
  -1  -5 -11-12.6796 21.1988   8
  -1  -5 -11 8.19115 11.8136   3
   1   5  11 14.0534 8.58047   4
  -1   5 -11 1.18212 12.0825   3
  -1  -5 -11 8.70943 6.08432   7
   1  -5  11 7.74767 12.6170   9
  -1  -5 -11 15.3223 8.87316   4
   1  -5  11 12.3375 10.4414   5
  -1   5 -12 21.7597 13.0071   3
   1   5  12 36.9970 11.1333   4
  -1  -5 -12 16.4967 12.9746   3
  -1  -5 -12 7.62082 7.12680   7
   1  -5  12 17.6437 13.2807   9
  -1  -5 -12 14.3819 9.41189   4
   1  -5  12 21.5380 11.8108   5
  -1   5 -13 2186.97 82.1920   3
  -1  -5 -13 2223.23 82.2101   3
   1   5  13 2338.06 71.6541   4
  -1  -5 -13 2267.43 65.3413   7
   1  -5  13 2148.19 79.8508   9
   1  -5  13 2072.26 75.7007   5
  -1  -5 -13 2335.53 73.5110   4
  -1  -5 -14 514.974 24.5937   7
  -1   5 -14 537.821 37.1949   3
  -1  -5 -14 558.673 37.8744   3
   1  -5  14 511.522 35.9364   9
  -1  -5 -14 563.379 30.6857   4
  -1  -5 -15 24.9493 10.5181   7
  -1   5 -15 14.0534 15.5658   3
  -1  -5 -15 14.0192 16.0178   3
   1  -5  15 5.55354 17.2376   9
  -1  -5 -15-0.96255 11.0279   4
  -1  -5 -16 41.1712 10.1585   7
  -1  -5 -16 1.65201 17.0954   3
  -1   5 -16 8.26859 16.7010   3
   1  -5  16 1.46014 17.4470   9
  -1  -5 -16 27.8084 12.1350   4
   1  -5  17 982.523 53.5018   9
  -1  -5 -17 969.565 55.1752   3
  -1   5 -17 1064.24 56.9926   3
  -1  -5 -17 955.840 37.5441   7
  -1  -5 -17 1012.74 44.9868   4
   1  -5  18 28.8113 19.2051   9
  -1   5 -18 7.75218 8.48310   4
  -1   5 -18 40.4221 18.7798   3
  -1  -5 -18 42.2833 19.2432   3
   1   5  18 22.3798 31.7825   1
   1  -5  18 3.69526 31.2095   1
  -1  -5 -18 9.54620 11.3382   7
  -1  -5 -18 1.04152 12.8264   4
   1  -5  19 875.422 52.4338   9
  -1   5 -19 831.942 31.7579   4
  -1  -5 -19 962.821 56.2811   3
  -1   5 -19 747.758 51.2480   3
  -1  -5 -19 822.204 40.6340   4
  -1  -5 -19 811.860 33.7911   7
  -1  -5 -19 874.493 85.1395   6
   1   5  19 837.456 76.3280   1
   1  -5  19 808.256 75.0647   1
   1   5  20-20.7767 41.4167   1
   1  -5  20-4.13673 40.1602   1
  -1   5 -20-1.53984 8.27361   4
  -1  -5 -20-1.90193 10.4421   7
  -1  -5 -20 3.17814 13.1513   4
  -1  -5 -20-4.56397 58.0453   6
  -1   5 -20 10.0485 26.4437   2
  -1  -5 -21 94.4782 17.8810   4
  -1   5 -21 109.978 12.2530   4
  -1  -5 -21 171.706 57.2899   6
   1   5  21 78.4381 40.6224   1
   1  -5  21 100.060 42.5848   1
  -1  -5 -21 99.2107 13.9192   7
  -1  -5 -22 220.721 23.1802   4
   1  -5  22 182.198 30.9078   5
  -1  -5 -22 211.050 55.6897   6
   1   5  22 276.322 54.3193   1
   1  -5  22 211.695 51.0625   1
  -1  -5 -22 210.850 17.5500   7
   1  -5  23 463.591 43.5815   5
   1  -5  23 377.609 67.1881   1
   1   5  23 450.754 68.4010   1
  -1  -5 -23 456.239 24.3828   7
   1  -5  24 240.496 36.9504   5
   1  -5  25-12.4175 26.6318   5
   1  -5  26 42.7893 29.7840   5
  -1  -7  25 2.13474 28.3014   5
  -1  -7  24 462.387 45.2963   5
  -1  -7  24 557.574 72.8824   1
  -1  -7  23 166.487 33.0385   5
  -1   7  23 167.590 55.4310   1
  -1  -7  23 224.066 54.2302   1
   1  -7 -23 167.453 20.1246   7
  -1  -7  22 15.5066 24.5623   5
   1  -7 -22 41.1690 29.5493   6
  -1  -7  22 16.7890 37.8995   1
  -1   7  22 30.3659 39.7771   1
   1  -7 -22 27.8084 15.0791   7
  -1  -7  21 591.749 46.2072   5
   1  -7 -21 659.218 32.9196   7
   1  -7 -21 717.233 52.3397   6
  -1  -7  21 628.382 72.3890   1
  -1   7  21 649.979 71.9288   1
  -1  -7  20 1075.60 59.7784   5
   1   7 -20 1109.20 34.9484   4
   1  -7 -20 1082.92 45.5761   7
   1  -7 -20 1302.21 74.3797   6
  -1  -7  20 1073.37 86.6573   1
  -1   7  20 1204.95 90.6109   1
  -1  -7  19 32.4246 20.3966   5
   1  -7 -19 50.4702 26.5680   8
   1   7 -19 30.8387 8.52269   4
   1  -7 -19 22.6113 20.5215   3
   1   7 -19 33.3842 20.8401   3
   1  -7 -19 39.4312 13.1659   7
   1  -7 -19 50.0206 23.2605   6
  -1  -7  19 25.7838 31.9391   1
  -1   7  19 15.2971 32.5932   1
  -1   7  18 599.601 62.8595   1
  -1  -7  18 478.965 57.5357   1
  -1  -7  18 493.109 41.1927   9
   1  -7 -18 500.317 44.1987   8
   1   7 -18 493.105 40.0791   3
   1  -7 -18 603.451 44.1543   3
   1  -7 -18 526.915 29.0393   7
   1  -7 -18 575.813 43.4588   6
  -1  -7  18 594.521 42.6272   5
  -1   7  17 808.018 69.5169   1
  -1  -7  17 804.358 68.3379   1
  -1  -7  17 757.995 48.7496   9
   1  -7 -17 961.293 58.2956   8
   1   7 -17 730.078 46.6202   3
   1  -7 -17 815.583 49.6154   3
  -1   7  17 803.379 37.9497   4
   1  -7 -17 713.529 34.7256   7
   1  -7 -17 884.946 52.6554   6
  -1  -7  17 768.476 46.5054   5
  -1   7  16 1572.73 92.7438   1
  -1  -7  16 1371.95 86.4977   1
  -1  -7  16 1413.32 65.9193   9
   1  -7 -16 1849.52 77.1776   8
   1  -7 -16 1449.32 66.4930   3
  -1   7  16 1453.08 53.5519   4
   1   7 -16 1374.43 65.1764   3
   1  -7 -16 1276.57 50.4873   7
   1  -7 -16 1657.39 70.1783   6
  -1  -7  16 1404.60 63.6535   5
  -1  -7  15 20.5513 28.1170   1
  -1   7  15-3.04260 27.0399   1
  -1  -7  15 16.4390 17.2863   9
   1  -7 -15 54.3316 23.9280   8
   1  -7 -15 22.8100 16.7313   3
  -1   7  15 15.8913 11.0546   4
   1   7 -15 29.9619 16.2209   3
   1  -7 -15 3.83487 10.6431   7
   1  -7 -15 37.0565 18.7811   6
  -1  -7  15 16.6707 17.0350   5
  -1   7  14 22.6589 24.9734   1
  -1  -7  14 43.8531 26.6159   1
  -1  -7  14 12.8224 16.4093   9
   1  -7 -14 72.2211 20.6292   8
  -1   7  14 30.6892 10.9176   4
   1  -7 -14 28.4238 14.9735   3
   1   7 -14 11.2126 13.9841   3
   1  -7 -14 27.8161 10.2362   7
   1  -7 -14 14.9079 15.3080   6
  -1  -7  14 41.9778 16.9563   5
  -1  -7  13 20.3653 22.6214   1
  -1   7  13 7.86646 22.9222   1
  -1  -7  13 20.3777 16.0799   9
   1  -7 -13 39.8066 20.0278   8
   1   7 -13-3.92156 12.1651   3
   1  -7 -13 1.32305 12.2219   3
  -1   7  13 4.71803 9.22249   4
   1  -7 -13-8.07796 11.3029   7
   1  -7 -13 2.47372 15.4179   6
  -1  -7  13-7.40124 13.7813   5
  -1   7  12 2752.91 116.410   1
  -1  -7  12 2776.92 115.911   1
  -1  -7  12 2831.36 97.4944   9
   1  -7 -12 2975.67 94.7512   8
   1   7 -12 2953.94 96.0744   3
   1  -7 -12 2991.50 96.7100   3
   1  -7 -12 2819.80 84.8986   7
   1  -7 -12 2941.58 94.8717   6
  -1  -7  12 2869.50 94.7584   5
  -1   7  12 2971.31 87.1732   4
  -1   7  11 467.206 42.4977   1
  -1  -7  11 413.543 40.3020   1
  -1  -7  11 419.115 31.5767   9
   1  -7 -11 458.762 30.2941   8
   1   7 -11 421.216 29.1884   3
   1  -7 -11 475.234 30.4219   3
   1  -7 -11 440.280 24.5508   7
   1  -7 -11 451.120 29.9338   6
  -1  -7  11 408.801 28.9477   5
  -1   7  11 545.721 28.3114   4
  -1   7  10 2540.78 69.4445   2
  -1  -7  10 2277.64 94.5991   1
  -1   7  10 2406.88 97.5855   1
  -1  -7  10 2313.23 81.8235   9
   1  -7 -10 2464.38 77.8251   8
   1  -7 -10 2403.68 79.4100   3
   1   7 -10 2402.45 79.2015   3
   1  -7 -10 2296.31 71.9534   7
  -1  -7  10 2335.69 79.4149   5
   1  -7 -10 2299.55 77.7464   6
  -1   7  10 2398.31 74.1704   4
  -1   7   9 143.912 19.0000   2
  -1  -7   9 115.111 22.2127   1
  -1   7   9 121.230 21.6431   1
  -1  -7   9 125.814 18.5551   9
   1  -7  -9 135.170 14.8579   8
   1  -7  -9 119.109 15.3533   3
   1   7  -9 141.731 15.9369   3
   1  -7  -9 103.212 11.9861   7
   1  -7  -9 123.067 14.3408   6
  -1  -7   9 125.393 16.3191   5
  -1   7   9 124.462 13.8605   4
  -1  -7   8 1856.64 73.3947   1
  -1   7   8 1765.84 72.2265   1
  -1  -7   8 1714.40 64.7547   9
   1   7  -8 1728.19 64.6361   9
   1  -7  -8 1713.38 56.6244   7
   1  -7  -8 1677.70 58.7699   8
   1   7  -8 1781.06 59.7800   3
   1  -7  -8 1770.90 59.8267   3
   1  -7  -8 1721.68 60.5674   6
  -1   7   8 1646.34 107.214   6
  -1  -7   8 1731.25 61.6826   5
  -1   7   8 1796.98 58.7706   4
  -1  -7   7 1.25683 12.2838   1
  -1   7   7-1.25282 12.1628   1
   1   7  -7 2.03780 10.2850   9
  -1  -7   7 11.1699 11.7431   9
   1  -7  -7-4.63235 10.4559   8
   1  -7  -7 4.96673 7.33920   3
   1   7  -7 4.99095 8.08686   3
   1  -7  -7 0.85252 6.52564   6
   1  -7  -7-1.35925 6.55346   7
  -1   7   7 3.47520 16.8691   6
  -1  -7   7 10.4828 10.2456   5
  -1   7   7 5.47965 8.70108   4
   1   7  -7 6.67966 9.56344   5
  -1  -7   6 3779.56 114.771   1
  -1   7   6 3799.56 115.253   1
   1   7  -6 4067.23 115.348   9
  -1  -7   6 3951.54 114.696   9
  -1   7   6 4066.80 133.608   8
   1  -7  -6 3897.69 107.463   7
   1  -7  -6 3783.58 105.849   3
   1   7  -6 3700.45 105.887   3
   1  -7  -6 4000.36 111.605   6
  -1   7   6 4021.95 114.130   7
  -1  -7   6 4078.43 112.611   5
  -1   7   6 3926.23 115.384   6
   1   7  -6 3870.51 110.167   5
  -1   7   5 183.812 17.3740   1
  -1  -7   5 179.316 17.1133   1
   1   7  -5 182.032 18.1971   9
  -1  -7   5 170.307 18.8120   9
  -1   7   5 286.420 26.4098   8
   1  -7  -5 198.059 15.5852   7
   1  -7  -5 179.595 13.2901   3
   1   7  -5 183.506 13.6822   3
   1  -7  -5 191.681 16.4450   6
  -1   7   5 272.430 19.0707   7
  -1   7   5 230.608 19.4283   6
  -1  -7   5 202.803 17.8132   5
   1   7  -5 185.717 16.5735   5
   1   7  -4 217.280 18.6901   9
   1   7  -4 206.311 16.9941   7
   1  -7  -4 199.956 15.5798   7
  -1   7   4 214.227 16.8113   8
   1  -7  -4 207.394 12.2115   3
   1   7  -4 217.672 12.4922   3
  -1   7   4 187.476 14.8545   7
   1  -7  -4 204.907 17.0503   6
  -1  -7   4 188.390 17.6193   5
   1   7  -4 219.597 17.1407   5
  -1   7   4 172.554 15.8268   6
  -1   7   4 222.956 16.2996   1
  -1  -7   4 193.712 15.3284   1
  -1  -7   3 269.226 15.1478   1
  -1   7   3 286.363 15.9550   1
   1   7  -3 280.028 20.3539   9
   1   7  -3 282.756 19.3573   7
  -1   7   3 269.696 17.6446   8
   1  -7  -3 268.594 12.2469   3
   1   7  -3 278.323 12.3511   3
   1  -7  -3 251.934 18.5565   6
  -1   7   3 262.192 18.1320   6
  -1   7   3 266.957 17.0768   7
   1   7  -3 286.324 19.3825   5
  -1  -7   3 335.238 21.8975   5
  -1   7   3 319.381 20.9042   4
  -1   7   2 2507.43 75.8029   8
   1   7  -2 2390.25 75.6604   7
   1   7  -2 2557.46 79.3350   9
   1  -7  -2 2471.80 77.3373   6
  -1   7   2 2520.27 76.0586   6
  -1   7   2 2505.44 74.6474   7
   1   7  -2 2560.25 77.1521   5
   1   7  -2 2708.63 76.3868   4
  -1   7   1 1449.45 49.4678   7
   1   7  -1 1458.39 50.3725   7
   1   7  -1 1456.01 52.7597   9
  -1   7   1 1393.29 49.9612   8
  -1   7   1 1530.12 51.3641   9
   1   7  -1 1422.17 49.7728   6
  -1   7   1 1477.08 50.4639   6
   1   7  -1 1440.57 51.3042   5
   1   7  -1 1620.00 51.4052   4
  -1   7   0 240.681 17.1472   7
   1   7   0 286.596 17.9492   7
   1   7   0 311.621 20.8664   9
   1   7   0 273.809 17.9617   8
  -1   7   0 233.293 17.9558   9
  -1   7   0 262.140 17.9861   8
  -1   7   0 240.046 17.5605   6
   1   7   0 279.317 18.2645   6
   1   7   0 286.430 19.8496   5
  -1   7   0 246.016 18.1135   5
   1   7   0 327.365 20.0714   4
  -1   7  -1 1608.31 54.7402   7
   1   7   1 1659.12 53.8449   7
  -1   7  -1 1664.41 56.2591   9
   1   7   1 1685.29 55.0391   8
   1   7   1 1619.83 54.2959   6
  -1   7  -1 1587.90 54.8137   6
  -1   7  -1 1630.79 54.9551   5
   1   7   1 1680.59 56.9828   5
   1   7   1 1884.91 57.7511   4
  -1   7  -2 3577.95 89.9861   3
  -1  -7  -2 3724.75 90.2229   3
  -1   7  -2 3592.46 104.691   9
  -1  -7  -2 3781.25 102.628   7
  -1   7  -2 3690.91 104.084   7
   1   7   2 3645.04 101.255   7
   1   7   2 3836.31 102.934   8
   1   7   2 3708.06 102.663   6
  -1   7  -2 3759.96 102.453   5
   1   7   2 4130.58 105.622   4
  -1   7  -3 211.918 17.6312   9
  -1   7  -3 210.467 17.2843   7
   1   7   3 200.372 14.9929   8
   1   7   3 221.916 15.5193   7
  -1  -7  -3 229.486 16.2494   7
  -1   7  -3 217.608 11.0391   3
  -1  -7  -3 224.971 11.2855   3
   1   7   3 197.591 15.1826   6
  -1   7  -3 204.426 16.1241   5
   1  -7   3 246.357 17.9424   5
   1   7   3 232.110 17.2978   4
  -1   7  -4 1819.65 62.4878   9
  -1  -7  -4 1882.16 59.7228   8
   1   7   4 1736.03 58.3494   8
  -1  -7  -4 1846.86 57.9895   7
  -1  -7  -4 1739.38 51.8110   3
  -1   7  -4 1861.75 52.5748   3
   1   7   4 1777.63 55.9218   7
   1  -7   4 1906.72 60.4539   5
   1   7   4 1804.51 60.7817   6
   1   7   4 1872.89 59.9732   4
  -1   7  -4 1801.94 57.7328   5
  -1  -7  -5 762.328 32.9759   8
  -1   7  -5 768.285 36.7787   9
   1   7   5 732.398 36.0587   8
  -1  -7  -5 744.307 31.7455   7
  -1   7  -5 771.254 29.5291   3
  -1  -7  -5 770.709 29.3329   3
   1   7   5 727.933 29.5418   7
   1   7   5 804.365 36.2984   6
   1  -7   5 769.206 33.7191   5
  -1  -7  -5 672.602 32.1380   4
  -1   7  -5 822.817 33.2758   5
  -1  -7  -6 2740.67 78.8512   8
  -1   7  -6 2526.66 82.7697   9
  -1  -7  -6 2602.34 75.9660   7
   1   7   6 2542.03 100.427   8
  -1  -7  -6 2670.22 75.7019   3
  -1   7  -6 2630.02 75.9452   3
   1   7   6 2613.60 76.1410   7
   1  -7   6 2514.11 78.4266   5
   1   7   6 2512.55 92.5005   6
  -1  -7  -6 2445.26 78.4335   4
  -1   7  -6 2512.21 77.5561   5
  -1   7  -7 18.6547 11.3412   9
   1  -7   7-1.02377 11.6702   9
  -1  -7  -7 20.0915 8.56623   8
  -1  -7  -7 4.40737 6.92820   7
  -1   7  -7 14.1225 9.50426   7
  -1  -7  -7 13.1287 8.23343   3
  -1   7  -7 8.22066 8.35134   3
   1   7   7 1.04617 11.6894   7
   1  -7   7 3.97790 8.70699   5
   1   7   7-19.5383 31.1840   6
  -1  -7  -7 4.11246 7.87845   4
  -1   7  -8 434.791 26.1577   7
  -1  -7  -8 438.780 22.3291   7
  -1  -7  -8 377.030 22.8435   8
   1  -7   8 437.597 28.9507   9
  -1   7  -8 418.015 25.1008   3
  -1  -7  -8 403.255 24.6023   3
   1  -7   8 391.102 24.5041   5
   1   7   8 391.258 23.6611   4
  -1  -7  -8 359.341 23.6202   4
   1   7   9 193.921 46.8089   2
  -1  -7  -9 168.427 14.2688   7
  -1  -7  -9 195.668 16.8712   8
   1  -7   9 168.178 20.8632   9
  -1  -7  -9 168.079 17.5895   3
  -1   7  -9 152.826 17.3165   3
   1  -7   9 163.574 17.2341   5
   1   7   9 191.118 17.1905   4
  -1  -7  -9 154.214 16.4631   4
   1   7  10 518.412 40.4519   2
  -1  -7 -10 500.230 24.8126   7
  -1  -7 -10 535.124 29.3634   8
   1  -7  10 527.845 34.4501   9
  -1  -7 -10 521.665 30.8093   3
  -1   7 -10 567.245 32.0799   3
   1  -7  10 496.601 29.8673   5
  -1  -7 -10 530.684 29.9286   4
   1   7  10 528.874 27.4534   4
   1  -7  11 668.415 39.1614   9
   1   7  11 620.244 30.3453   4
  -1  -7 -11 641.836 36.2792   3
  -1   7 -11 607.767 35.7979   3
  -1  -7 -11 588.422 27.7642   7
  -1  -7 -11 649.609 33.0537   8
   1   7  11 647.402 34.4050   2
   1  -7  11 622.018 33.9817   5
  -1  -7 -11 633.631 33.3193   4
  -1  -7 -12 661.820 34.9840   8
  -1  -7 -12 625.243 28.0766   7
   1  -7  12 572.789 38.3788   9
  -1  -7 -12 598.494 33.3256   4
   1  -7  12 626.573 35.4538   5
  -1   7 -12 579.165 35.8195   3
   1   7  12 625.252 31.1142   4
  -1  -7 -12 628.516 37.0333   3
  -1  -7 -13 98.6753 12.3072   7
  -1  -7 -13 99.1076 18.0084   8
  -1  -7 -13 108.542 19.4268   3
  -1   7 -13 68.2919 16.1368   3
   1   7  13 107.771 14.9370   4
   1  -7  13 76.9525 20.2736   9
   1  -7  13 100.320 18.4619   5
  -1  -7 -13 88.2401 15.9717   4
  -1  -7 -14 74.6927 19.8350   3
  -1   7 -14 117.266 21.5161   3
   1   7  14 105.092 16.9932   4
  -1  -7 -14 68.9576 11.8328   7
   1  -7  14 63.2015 20.4261   9
  -1  -7 -14 104.318 16.6695   4
   1  -7  14 60.9477 17.4925   5
  -1   7 -15 252.400 27.9164   3
  -1  -7 -15 314.081 30.2221   3
   1   7  15 249.857 21.6723   4
  -1  -7 -15 281.484 27.6594   8
  -1  -7 -15 205.041 17.0937   7
   1  -7  15 260.013 29.8438   9
  -1  -7 -15 225.995 22.3559   4
   1  -7  15 268.463 26.6613   5
   1  -7  16 1441.81 68.0074   9
  -1  -7 -16 1395.87 49.7072   7
  -1  -7 -16 1507.25 66.8485   8
  -1   7 -16 1486.89 67.0406   3
   1   7  16 1576.51 57.9693   4
  -1  -7 -16 1394.19 66.0579   3
   1   7  16 1418.36 91.1618   1
   1  -7  16 1417.87 89.6303   1
  -1  -7 -16 1437.45 58.9563   4
   1  -7  16 1447.35 63.5015   5
   1  -7  17 80.5326 24.4937   9
  -1   7 -17 59.4162 19.3784   3
  -1  -7 -17 108.319 23.7073   3
  -1  -7 -17 90.3947 13.9979   7
  -1  -7 -17 96.5816 17.9862   4
   1  -7  17 115.528 23.4446   5
   1   7  17 32.5090 33.6869   1
   1  -7  17 104.638 36.5699   1
  -1  -7 -18 32.3358 21.5521   8
  -1  -7 -18 7.25205 19.5193   3
  -1   7 -18 8.93633 19.4524   3
  -1  -7 -18 2.43225 14.1982   4
   1  -7  18 7.81072 20.2558   5
   1   7  18 19.1071 31.3974   1
   1  -7  18 18.4844 35.4021   1
  -1  -7 -18 4.82233 9.77447   7
  -1  -7 -19 52.7579 27.2321   8
  -1  -7 -19-0.69170 10.5033   7
   1  -7  19-4.91016 19.7225   5
  -1  -7 -19 7.41557 14.2252   4
   1   7  19 36.2844 37.7945   1
   1  -7  19 31.2683 35.2884   1
  -1  -7 -20 725.707 32.3335   7
  -1   7 -20 749.307 31.1362   4
   1  -7  20 688.703 47.0959   5
   1  -7  20 773.942 75.3987   1
   1   7  20 779.321 77.1661   1
  -1  -7 -21 60.1563 13.0811   7
  -1   7 -21 58.4032 16.8776   7
   1   7  21 74.1679 41.8038   1
   1  -7  21 101.989 44.7558   1
   1  -7  21 69.6998 25.3132   5
  -1  -7 -22 132.048 15.2612   7
  -1   7 -22 123.690 20.6018   7
   1  -7  22 154.256 50.0784   1
   1   7  22 202.927 51.2354   1
   1  -7  22 122.321 29.2147   5
  -1   7 -23-9.58584 15.7141   7
   1   7  23-37.1878 47.7946   1
   1  -7  23-9.06125 46.3014   1
   1  -7  23-7.69353 25.0344   5
   1  -7  24 486.027 46.2939   5
   1  -7  25 28.5512 27.7219   5
  -1  -9  25-2.14231 29.8077   5
  -1  -9  24 300.959 40.0620   5
  -1  -9  23 51.5086 41.9538   1
  -1   9  23 8.99089 45.9430   1
  -1  -9  23 8.13570 26.3751   5
   1  -9 -22 271.746 23.3352   7
  -1  -9  22 224.806 35.5134   5
  -1  -9  22 230.486 52.2477   1
  -1   9  22 219.658 53.7745   1
  -1  -9  21 26.7061 25.1110   5
   1  -9 -21 38.4326 14.4368   7
   1  -9 -21-22.7273 28.9190   6
  -1   9  21 41.0929 42.2533   1
  -1  -9  21 35.4806 39.0440   1
  -1  -9  20 1086.99 61.1806   5
   1  -9 -20 1138.40 47.1075   7
   1  -9 -20 1120.12 61.0914   6
  -1  -9  20 990.139 82.9453   1
  -1   9  20 1177.40 89.5603   1
  -1  -9  19 134.530 27.4913   5
   1   9 -19 109.508 24.4675   3
  -1   9  19 153.056 22.0543   4
   1  -9 -19 140.357 26.6831   3
   1  -9 -19 145.154 19.0699   7
   1  -9 -19 89.9605 24.6570   6
  -1   9  19 158.029 43.2125   1
  -1  -9  19 195.731 43.7362   1
  -1  -9  18 239.802 30.6853   5
   1  -9 -18 220.536 26.6996   8
   1  -9 -18 196.606 20.7099   7
   1  -9 -18 227.255 29.9058   3
  -1   9  18 205.862 22.4215   4
   1   9 -18 231.168 28.5330   3
   1  -9 -18 186.100 26.9360   6
  -1   9  18 251.653 44.6311   1
  -1  -9  18 271.897 46.0384   1
  -1  -9  17 21.2015 20.4211   5
   1  -9 -17 44.4209 17.5952   8
   1   9 -17 18.5266 17.6928   3
  -1   9  17 27.2412 14.8141   4
   1  -9 -17 26.3044 18.6556   3
   1  -9 -17 22.4639 13.6226   7
   1  -9 -17 25.0609 16.4033   6
  -1   9  17 16.0790 31.2252   1
  -1  -9  17 25.2320 30.6254   1
  -1  -9  16 623.503 44.7847   9
   1   9 -16 642.566 40.9150   3
   1  -9 -16 614.934 41.6994   3
  -1   9  16 614.741 34.3792   4
   1  -9 -16 646.292 33.7034   7
   1  -9 -16 585.655 39.2071   8
  -1  -9  16 588.168 41.8361   5
   1  -9 -16 523.143 40.1350   6
  -1   9  16 570.225 57.3439   1
  -1  -9  16 602.793 56.3755   1
  -1  -9  15 482.713 38.9830   9
   1  -9 -15 540.410 35.0084   8
   1  -9 -15 503.816 29.6607   7
   1  -9 -15 476.519 35.5924   3
  -1   9  15 521.094 30.7199   4
   1   9 -15 504.222 35.3003   3
   1  -9 -15 456.890 34.6580   6
  -1  -9  15 540.658 38.3726   5
  -1  -9  15 431.469 48.6850   1
  -1   9  15 465.207 49.3169   1
  -1  -9  14 306.509 40.7603   1
  -1   9  14 324.230 40.5138   1
  -1  -9  14 262.463 30.8930   9
   1  -9 -14 291.308 26.0082   8
   1  -9 -14 295.363 22.6950   7
   1  -9 -14 290.246 27.5921   3
   1   9 -14 332.753 28.1546   3
   1  -9 -14 304.409 27.9534   6
  -1  -9  14 298.755 29.4489   5
  -1   9  14 320.123 24.6500   4
  -1   9  13 1329.03 75.5959   1
  -1  -9  13 1455.06 77.7883   1
  -1  -9  13 1507.32 67.0739   9
   1  -9 -13 1462.43 59.4402   8
   1  -9 -13 1434.47 54.4707   7
   1   9 -13 1375.28 58.7363   3
   1  -9 -13 1457.59 60.8734   3
   1  -9 -13 1316.36 60.4912   6
  -1  -9  13 1570.23 64.0988   5
  -1   9  13 1555.75 57.7474   4
  -1  -9  12 1316.67 71.7230   1
  -1   9  12 1158.27 67.5106   1
  -1  -9  12 1352.58 62.7481   9
   1  -9 -12 1374.88 55.8019   8
   1  -9 -12 1322.09 51.3704   7
   1   9 -12 1238.18 54.1582   3
   1  -9 -12 1445.70 58.1355   3
   1  -9 -12 1393.00 58.8711   6
  -1  -9  12 1371.02 59.3359   5
  -1   9  12 1569.94 57.5247   4
  -1   9  11 1351.45 48.5327   2
  -1  -9  11 1284.80 66.8084   1
  -1   9  11 1171.79 63.6165   1
  -1  -9  11 1310.10 59.9652   9
   1  -9 -11 1185.57 52.3111   8
   1  -9 -11 1234.13 49.3847   7
   1  -9 -11 1292.03 53.3581   3
   1   9 -11 1299.26 52.6040   3
   1  -9 -11 1270.74 55.4818   6
  -1  -9  11 1335.71 56.7140   5
  -1   9  11 1403.81 52.7517   4
  -1   9  10 855.015 62.0314   2
  -1  -9  10 855.430 51.0374   1
  -1   9  10 712.675 46.8132   1
  -1  -9  10 770.051 45.2929   9
   1   9 -10 829.659 45.8467   9
   1  -9 -10 869.579 40.9271   8
   1  -9 -10 849.549 38.2364   7
   1  -9 -10 858.171 39.7637   3
   1   9 -10 836.552 38.9799   3
   1  -9 -10 840.844 42.6316   6
  -1  -9  10 871.062 43.8911   5
  -1   9  10 940.836 41.1960   4
  -1   9   9 2955.67 105.868   1
  -1  -9   9 3187.92 109.871   1
   1   9  -9 3220.67 105.360   9
  -1  -9   9 3155.45 105.307   9
   1  -9  -9 3184.61 95.9261   7
   1  -9  -9 3328.55 99.6685   8
   1   9  -9 3162.16 94.8545   3
   1  -9  -9 3235.57 95.7409   3
   1  -9  -9 3105.99 101.005   6
  -1  -9   9 3056.52 100.978   5
  -1   9   9 3381.22 159.637   6
  -1   9   9 3462.81 99.5989   4
  -1   9   8 2735.68 97.3510   1
  -1  -9   8 2853.74 99.8552   1
   1   9  -8 2968.15 99.5627   9
   1  -9  -8 3097.69 94.6930   8
  -1  -9   8 2983.44 100.106   9
   1  -9  -8 2965.36 91.2166   7
   1   9  -8 2996.35 88.4757   3
   1  -9  -8 3091.13 89.1899   3
   1  -9  -8 2993.05 95.9930   6
  -1  -9   8 3092.02 97.3227   5
  -1   9   8 3013.40 119.465   6
   1   9  -8 2996.29 95.0312   5
  -1  -9   7 441.257 30.3280   1
  -1   9   7 415.314 28.6013   1
   1   9  -7 492.945 32.6260   9
   1  -9  -7 478.473 28.8567   8
  -1  -9   7 459.073 32.1039   9
  -1   9   7 379.056 39.2214   8
   1  -9  -7 504.745 27.9462   7
   1   9  -7 472.569 23.8806   3
   1  -9  -7 489.573 24.2432   3
  -1   9   7 423.440 30.3590   7
   1  -9  -7 467.754 29.6616   6
  -1   9   7 492.718 33.2022   6
  -1  -9   7 476.127 30.4197   5
   1   9  -7 457.126 29.0057   5
  -1  -9   6 1715.48 61.9084   1
  -1   9   6 1604.03 60.1014   1
   1  -9  -6 1767.25 63.2467   8
   1   9  -6 1723.89 66.3978   9
   1  -9  -6 1735.19 61.2175   7
  -1   9   6 1783.83 69.9605   8
   1   9  -6 1729.20 53.9964   3
   1  -9  -6 1841.36 54.5646   3
  -1   9   6 1822.28 62.2624   7
   1  -9  -6 1703.80 64.0889   6
  -1  -9   6 1786.92 65.8726   5
  -1   9   6 1910.87 65.3035   6
   1   9  -6 1766.89 62.9786   5
  -1  -9   5 171.701 15.8267   1
  -1   9   5 165.845 15.7168   1
   1   9  -5 161.754 19.2340   9
   1  -9  -5 132.057 15.4030   7
  -1   9   5 140.742 15.9686   8
   1   9  -5 161.104 17.7214   7
   1  -9  -5 157.143 11.2405   3
   1   9  -5 167.702 11.6012   3
  -1   9   5 169.021 15.4879   7
   1  -9  -5 154.107 17.3395   6
  -1   9   5 174.720 16.3157   6
  -1  -9   5 154.156 18.6242   5
   1   9  -5 150.282 16.7832   5
  -1   9   4 342.579 18.9518   1
  -1  -9   4 372.507 18.6912   1
   1   9  -4 344.602 25.6354   9
   1   9  -4 366.146 25.1896   7
   1  -9  -4 350.487 23.4961   7
  -1   9   4 351.831 22.8031   8
   1  -9  -4 345.727 14.7907   3
   1   9  -4 350.208 15.0397   3
   1  -9  -4 329.798 23.9188   6
  -1   9   4 352.621 22.0259   7
  -1   9   4 356.576 22.7578   6
   1   9  -4 305.483 23.0643   5
  -1  -9   4 368.971 26.7802   5
  -1   9   4 457.904 27.7374   4
   1   9  -4 355.330 21.8992   4
  -1   9   3 1778.86 49.3364   1
  -1  -9   3 1774.36 48.8001   1
   1   9  -3 1888.16 67.9626   9
   1   9  -3 1884.09 65.6198   7
  -1   9   3 1881.81 63.4394   8
   1  -9  -3 1865.38 64.6521   7
   1  -9  -3 1869.17 46.9578   3
   1   9  -3 1787.40 46.8295   3
  -1   9   3 1966.76 62.8103   7
  -1   9   3 1971.00 64.3889   6
   1  -9  -3 1993.68 67.2854   6
   1   9  -3 1868.65 64.4674   5
   1   9  -3 1941.00 62.2503   4
  -1   9   2 4558.03 126.772   9
   1   9  -2 4260.65 128.060   9
  -1   9   2 4452.84 122.731   7
  -1   9   2 4593.48 125.156   6
   1   9  -2 4139.70 123.466   6
   1   9  -2 4475.85 126.110   7
  -1   9   2 4384.95 124.592   8
   1   9  -2 4270.62 125.286   5
  -1   9   2 4782.04 127.123   4
   1   9  -2 4371.79 122.541   4
  -1   9   1 343.449 24.1403   9
   1   9  -1 401.629 24.9359   8
   1   9  -1 410.984 27.1234   9
  -1   9   1 376.096 24.3278   8
   1   9  -1 351.131 23.4406   6
  -1   9   1 308.573 22.8752   6
  -1   9   1 378.652 23.4434   7
   1   9  -1 364.103 23.7034   7
  -1   9   1 360.153 24.4059   5
   1   9  -1 405.649 26.1293   5
  -1   9   1 381.025 24.2216   4
   1   9  -1 406.032 24.2570   4
  -1   9   0 864.015 38.4220   8
   1   9   0 883.015 41.3568   9
  -1   9   0 831.290 38.7138   9
   1   9   0 788.305 36.6493   8
   1   9   0 815.437 36.6484   6
  -1   9   0 805.663 37.3475   6
  -1   9   0 773.683 36.1426   7
   1   9   0 803.665 36.0933   7
   1   9   0 804.527 38.5332   5
  -1   9   0 787.978 37.4327   5
   1   9   0 868.074 38.2837   4
  -1   9   0 856.374 37.0822   4
   1   9   1 253.803 19.3703   8
  -1   9  -1 268.898 20.6326   8
  -1   9  -1 269.079 21.2405   9
   1   9   1 237.588 21.5621   9
   1   9   1 258.766 19.9387   6
  -1   9  -1 214.564 19.2283   6
  -1   9  -1 221.597 19.3269   7
   1   9   1 210.102 17.4526   7
   1   9   1 264.797 21.4546   5
  -1   9  -1 275.472 21.2174   5
   1   9   1 268.853 20.8213   4
  -1   9  -2 6158.43 170.328   9
   1   9   2 6303.63 166.093   7
   1   9   2 6361.04 167.864   8
  -1   9  -2 6250.21 168.868   7
  -1   9  -2 5935.78 168.166   6
   1   9   2 6556.78 168.262   6
   1   9   2 5937.41 168.720   5
  -1   9  -2 6374.14 167.880   5
  -1  -9  -3 4663.72 111.908   3
  -1   9  -3 4432.50 111.420   3
   1  -9   3 4539.54 116.482   1
   1   9   3 4232.22 115.962   1
  -1   9  -3 4556.26 131.523   9
  -1   9  -3 4760.14 130.838   7
  -1  -9  -3 4837.67 128.911   7
   1   9   3 4651.72 127.616   8
   1   9   3 4590.22 125.745   7
   1   9   3 4706.63 128.070   6
  -1   9  -3 4708.13 127.984   5
   1   9   4 1087.74 41.2527   1
   1  -9   4 1175.65 42.5476   1
  -1   9  -4 1207.61 50.0724   9
  -1  -9  -4 1199.96 46.5172   7
   1   9   4 1175.32 45.7536   8
  -1  -9  -4 1118.20 35.7566   3
  -1   9  -4 1201.52 36.2535   3
   1   9   4 1189.98 44.5213   7
   1   9   4 1249.01 47.2183   6
   1  -9   4 1247.91 49.1672   5
  -1   9  -4 1215.43 46.3021   5
   1   9   4 1312.55 49.9459   4
   1  -9   5 1150.33 45.8724   1
   1   9   5 1064.61 44.0511   1
  -1  -9  -5 1144.04 46.1625   8
  -1   9  -5 1156.68 49.6913   9
  -1  -9  -5 1057.92 43.3794   7
   1   9   5 1166.20 46.7060   8
  -1  -9  -5 1032.54 36.3026   3
  -1   9  -5 1133.20 37.5983   3
   1   9   5 1139.80 42.3596   7
   1  -9   5 1233.33 48.2776   5
   1   9   5 1140.88 46.1326   6
  -1   9  -5 1129.01 44.7820   5
   1  -9   6 4069.84 121.682   1
   1   9   6 3759.51 118.845   1
  -1   9  -6 4140.66 123.342   9
  -1  -9  -6 4051.52 117.736   8
   1   9   6 4234.68 128.364   8
  -1  -9  -6 4028.71 115.176   7
  -1   9  -6 4072.36 109.381   3
  -1  -9  -6 4123.77 109.150   3
   1   9   6 4102.94 113.525   7
   1  -9   6 4219.85 120.003   5
   1   9   6 4188.36 124.205   6
  -1   9  -6 4125.54 116.668   5
   1  -9   7 887.276 46.4805   1
   1   9   7 880.959 45.7198   1
  -1  -9  -7 936.603 41.3523   8
  -1   9  -7 842.130 44.3069   9
  -1   9  -7 925.969 43.3502   7
   1   9   7 819.773 59.7709   8
  -1  -9  -7 979.117 40.2747   7
  -1  -9  -7 921.623 36.4336   3
  -1   9  -7 901.440 36.6767   3
   1   9   7 953.286 41.1440   7
   1   9   7 885.683 53.5685   6
   1  -9   7 930.502 42.5728   5
  -1   9  -7 872.914 40.1984   5
   1  -9   8 1148.74 57.7522   1
   1   9   8 1144.31 56.7251   1
  -1  -9  -8 1247.31 49.9693   8
  -1   9  -8 1188.29 54.2963   9
  -1  -9  -8 1205.51 47.2243   7
  -1   9  -8 1183.11 51.0047   7
  -1  -9  -8 1259.10 46.6414   3
  -1   9  -8 1242.08 46.8532   3
   1   9   8 1192.39 57.2412   7
   1   9   8 1324.46 93.4482   6
   1  -9   8 1196.19 50.2874   5
   1   9   8 1353.94 51.0020   4
   1  -9   9 5816.12 171.500   9
  -1  -9  -9 6048.89 163.858   8
  -1  -9  -9 5926.80 159.414   7
  -1   9  -9 5981.06 166.242   7
   1   9   9 5626.33 178.580   1
   1  -9   9 5792.36 180.141   1
  -1  -9  -9 6041.46 161.494   3
  -1   9  -9 5968.43 161.938   3
   1  -9   9 5988.14 165.265   5
   1  -9  10 1611.04 67.8866   9
  -1  -9 -10 1543.32 55.9692   7
  -1  -9 -10 1547.06 60.0548   8
  -1   9 -10 1546.21 61.5930   7
   1   9  10 1618.05 76.5315   1
   1  -9  10 1534.24 75.3372   1
  -1  -9 -10 1676.85 60.9997   3
  -1   9 -10 1585.07 60.0638   3
   1  -9  10 1724.76 63.3772   5
   1   9  10 1843.64 63.2641   4
   1   9  11 1436.18 80.5278   2
   1  -9  11 1568.68 68.8994   9
  -1  -9 -11 1645.63 57.3450   7
  -1  -9 -11 1656.24 62.0345   8
  -1   9 -11 1630.43 63.2297   7
   1   9  11 1606.95 80.1891   1
   1  -9  11 1669.04 81.6746   1
  -1  -9 -11 1770.06 64.4888   3
  -1   9 -11 1568.39 61.6626   3
   1  -9  11 1694.57 64.5065   5
   1   9  11 1728.41 61.4161   4
   1  -9  12 1484.62 67.6887   9
  -1   9 -12 1394.97 58.9405   7
  -1  -9 -12 1526.48 54.5181   7
  -1  -9 -12 1443.06 59.1663   8
   1  -9  12 1441.70 78.4887   1
   1   9  12 1596.82 82.3451   1
  -1   9 -12 1535.57 61.3362   3
  -1  -9 -12 1648.01 63.3756   3
   1   9  12 1562.99 58.0263   4
   1  -9  12 1556.00 62.4088   5
   1   9  12 1620.60 64.0114   2
  -1  -9 -13 674.242 33.2104   7
  -1   9 -13 641.764 37.0586   7
  -1  -9 -13 670.013 37.6603   8
   1  -9  13 750.178 46.1509   9
  -1  -9 -13 771.813 42.0288   3
  -1   9 -13 722.837 40.9754   3
   1   9  13 756.832 37.1792   4
   1  -9  13 721.193 41.3256   5
   1  -9  13 704.217 56.8120   1
   1   9  13 697.662 56.8855   1
  -1  -9 -14 521.493 28.0387   7
  -1  -9 -14 455.799 32.8163   8
  -1   9 -14 420.678 29.7709   7
   1  -9  14 513.769 39.7733   9
  -1  -9 -14 457.779 34.1965   3
  -1   9 -14 467.292 33.6046   3
   1   9  14 497.705 30.3501   4
   1  -9  14 531.916 36.2200   5
   1  -9  14 524.525 51.0505   1
   1   9  14 441.788 50.6305   1
  -1   9 -15 502.615 32.5550   7
  -1  -9 -15 533.133 28.9187   7
  -1  -9 -15 449.494 33.4787   8
   1  -9  15 542.316 42.5086   9
   1   9  15 576.443 33.0804   4
  -1   9 -15 519.663 36.1748   3
  -1  -9 -15 527.543 37.8179   3
   1  -9  15 597.061 39.3729   5
   1  -9  15 504.271 53.7132   1
   1   9  15 511.546 55.8431   1
  -1  -9 -16 1410.71 52.1449   7
  -1   9 -16 1264.27 55.7209   7
  -1  -9 -16 1434.56 60.1875   8
   1  -9  16 1374.12 69.3969   9
   1   9  16 1479.54 57.3549   4
  -1  -9 -16 1600.39 68.0065   3
  -1   9 -16 1418.90 64.2789   3
   1  -9  16 1515.55 65.8059   5
   1   9  16 1398.86 91.7625   1
   1  -9  16 1348.30 88.7929   1
  -1   9 -17 645.095 43.0885   3
   1   9  17 694.600 37.9830   4
  -1  -9 -17 669.167 45.0107   3
  -1  -9 -17 649.605 32.4626   7
  -1  -9 -17 620.535 38.7991   8
  -1   9 -17 602.579 35.9517   7
   1  -9  17 652.404 43.6331   5
   1  -9  17 612.131 64.7576   1
   1   9  17 648.072 65.9612   1
  -1   9 -18 6.69515 17.8205   3
  -1  -9 -18 3.54678 18.5600   3
   1  -9  18 19.4625 21.4241   5
   1   9  18-3.74117 35.5762   1
   1  -9  18 10.7548 33.8495   1
  -1  -9 -18-25.3812 25.2718   8
  -1  -9 -18 1.62404 11.4094   7
  -1   9 -18 11.5558 15.0966   7
   1  -9  19 665.699 46.1693   5
   1   9  19 741.320 73.2724   1
   1  -9  19 626.156 67.9718   1
  -1  -9 -19 656.123 32.0373   7
  -1   9 -19 594.068 36.5577   7
   1  -9  20 940.553 54.6935   5
   1  -9  20 847.906 78.9706   1
   1   9  20 975.487 85.3816   1
  -1  -9 -20 817.563 36.5276   7
  -1   9 -20 771.789 42.4328   7
   1  -9  21 23.6177 23.8270   5
   1   9  21 8.55566 45.2909   1
   1  -9  21 12.1748 40.9672   1
  -1  -9 -21 22.1344 12.8718   7
   1   9  22 305.517 61.6299   1
   1  -9  22 335.952 57.7234   1
   1  -9  22 315.126 37.9727   5
   1  -9  23 658.023 77.9601   1
   1   9  23 748.178 84.9585   1
   1  -9  23 743.396 53.2657   5
   1  -9  24 456.132 46.1760   5
   1  -9  25 28.3696 29.6488   5
  -1 -11  24 55.7862 29.2862   5
  -1  11  23 587.997 75.7124   1
  -1 -11  23 661.271 78.1304   1
  -1 -11  23 666.109 53.7967   5
  -1  11  22 226.005 52.4561   1
  -1 -11  22 233.006 53.3784   1
  -1 -11  22 237.977 36.7039   5
   1 -11 -21 30.1083 15.6899   7
  -1 -11  21 39.9229 27.0411   5
  -1  11  21 18.7006 38.6911   1
  -1 -11  21 7.56680 39.1386   1
   1 -11 -20 633.830 35.8053   7
  -1 -11  20 650.919 49.7367   5
  -1 -11  20 464.983 61.8440   1
  -1  11  20 561.711 63.8525   1
   1 -11 -20 563.308 44.8935   6
   1 -11 -19 982.556 45.6736   7
   1 -11 -19 994.460 56.8455   6
  -1 -11  19 1070.73 59.8040   5
  -1  11  19 910.496 73.3270   1
  -1 -11  19 970.991 77.9830   1
   1 -11 -18 26.9516 15.5965   7
   1 -11 -18 53.2846 19.9885   3
   1  11 -18 40.0469 16.8664   3
   1 -11 -18 10.7245 18.6108   6
  -1 -11  18 30.8006 23.5025   5
  -1  11  18 51.5547 30.9999   1
  -1 -11  18-3.22584 31.5358   1
   1 -11 -17 806.940 40.6283   7
  -1  11  17 834.774 42.9233   4
   1 -11 -17 791.854 47.2032   3
   1  11 -17 702.063 41.7416   3
   1 -11 -17 754.555 47.7780   6
  -1 -11  17 778.712 50.4434   5
  -1 -11  17 738.585 64.8352   1
  -1  11  17 645.998 59.1036   1
   1  11 -16 29.7391 14.5219   7
   1 -11 -16 42.1328 18.6442   8
   1 -11 -16 56.5218 15.8342   7
  -1  11  16 40.4373 16.6747   4
   1  11 -16 41.1008 16.8070   3
   1 -11 -16 39.9849 18.9332   3
   1 -11 -16 50.0740 18.2887   6
  -1 -11  16 42.2197 22.4099   5
  -1 -11  16 53.7135 32.8619   1
  -1  11  16 30.7424 27.7482   1
   1 -11 -15 2138.43 74.5155   7
   1 -11 -15 2272.84 82.4744   8
   1  11 -15 1798.76 71.9154   7
   1 -11 -15 2243.65 81.4420   3
   1  11 -15 1979.89 75.1235   3
  -1  11  15 2442.94 79.1568   4
   1 -11 -15 2183.15 86.0243   6
  -1 -11  15 2257.43 86.6591   5
  -1 -11  15 2030.87 100.713   1
  -1  11  15 1832.17 92.2138   1
  -1  11  14 312.754 37.2584   1
  -1 -11  14 397.002 42.1642   1
  -1 -11  14 341.367 36.5231   9
   1 -11 -14 372.219 27.8339   7
   1 -11 -14 375.048 30.9447   8
   1  11 -14 293.365 26.5329   7
   1 -11 -14 376.977 30.5318   3
   1  11 -14 366.957 28.0067   3
   1 -11 -14 407.941 33.0033   6
  -1 -11  14 391.805 34.6570   5
  -1  11  14 384.347 29.8686   4
  -1 -11  13 1606.26 81.1122   1
  -1  11  13 1326.67 70.8902   1
  -1 -11  13 1648.72 74.8382   9
   1 -11 -13 1660.74 62.4409   7
   1  11 -13 1397.83 60.4282   7
   1 -11 -13 1705.10 67.2459   8
   1 -11 -13 1722.76 64.7863   3
   1  11 -13 1440.29 59.2639   3
   1 -11 -13 1510.93 67.8385   6
  -1 -11  13 1758.15 71.2975   5
  -1  11  13 1981.26 70.3605   4
  -1  11  12 233.649 18.9471   2
  -1 -11  12 166.856 29.8156   1
  -1  11  12 151.715 25.6781   1
  -1 -11  12 167.003 28.3568   9
   1 -11 -12 192.303 23.2898   8
   1  11 -12 143.154 20.2184   7
   1 -11 -12 198.559 21.2347   7
   1 -11 -12 227.076 22.5415   3
   1  11 -12 175.952 19.5089   3
   1 -11 -12 178.847 23.2781   6
  -1 -11  12 215.119 25.9930   5
  -1  11  12 224.050 24.1503   4
  -1  11  11 1038.95 71.7893   2
  -1  11  11 789.155 48.8223   1
  -1 -11  11 1090.98 58.8535   1
   1  11 -11 1075.00 56.5959   9
  -1 -11  11 931.871 53.5587   9
   1 -11 -11 1048.87 49.5418   8
   1  11 -11 952.577 47.1925   7
   1 -11 -11 1049.26 46.7460   7
   1  11 -11 936.077 42.1625   3
   1 -11 -11 1056.91 45.2594   3
   1 -11 -11 1044.55 52.0483   6
  -1 -11  11 1092.44 52.8663   5
  -1  11  11 1250.53 52.4559   4
  -1  11  10 425.141 32.9329   1
  -1 -11  10 556.487 40.1978   1
   1  11 -10 512.365 38.1458   9
  -1 -11  10 495.740 39.3385   9
   1 -11 -10 563.883 35.4559   8
   1 -11 -10 519.096 32.2552   7
   1  11 -10 540.788 34.4658   7
   1 -11 -10 556.797 30.5986   3
   1  11 -10 499.546 28.4445   3
   1 -11 -10 582.357 37.2359   6
  -1  11  10 454.262 94.2421   6
  -1 -11  10 611.429 38.3603   5
  -1  11  10 614.628 36.4943   4
  -1  11   9 5191.25 168.563   1
  -1 -11   9 6179.29 178.181   1
   1 -11  -9 6420.04 175.535   8
   1  11  -9 6348.81 182.009   9
   1  11  -9 5609.66 172.359   7
   1 -11  -9 6474.71 172.509   7
   1  11  -9 6101.49 162.555   3
   1 -11  -9 6354.10 164.255   3
   1 -11  -9 6090.02 177.410   6
  -1 -11   9 6609.24 179.530   5
  -1  11   9 6689.89 215.289   6
  -1  11   9 7389.51 179.416   4
  -1 -11   8 2014.54 73.9306   1
  -1  11   8 1703.64 67.8219   1
   1  11  -8 2120.08 80.2433   9
   1 -11  -8 2145.77 75.7676   8
   1 -11  -8 2069.92 73.5877   7
  -1  11   8 1859.07 107.678   8
   1  11  -8 2061.66 63.9115   3
   1 -11  -8 2178.14 64.9857   3
  -1  11   8 1965.64 83.7515   7
   1 -11  -8 2060.92 77.1752   6
  -1 -11   8 2051.11 77.5491   5
  -1  11   8 2179.88 88.0936   6
   1  11  -8 2135.10 75.7452   5
  -1  11   8 2455.15 79.4346   4
   1  11  -8 1820.90 64.8426   4
  -1  11   7 136.070 16.5671   1
  -1 -11   7 205.907 20.2680   1
   1 -11  -7 126.542 18.2005   8
   1  11  -7 184.040 22.8596   9
  -1  11   7 149.909 25.2814   8
   1 -11  -7 158.744 19.3358   7
   1 -11  -7 159.973 13.5807   3
   1  11  -7 176.305 14.2006   3
  -1  11   7 171.570 21.3995   7
   1 -11  -7 160.794 21.0093   6
  -1 -11   7 207.962 24.2749   5
  -1  11   7 179.947 23.4507   6
   1  11  -7 187.121 17.1472   4
   1  11  -7 190.349 22.0536   5
  -1  11   6 2031.93 66.9491   1
  -1 -11   6 2160.99 67.9237   1
   1  11  -6 2244.41 81.9095   9
   1 -11  -6 2198.16 77.1914   8
   1 -11  -6 2245.29 76.6173   7
   1  11  -6 2187.26 78.4848   7
  -1  11   6 2252.59 82.2447   8
   1 -11  -6 2099.59 61.0772   3
   1  11  -6 2150.98 61.7118   3
  -1  11   6 2256.15 74.8479   7
   1 -11  -6 2079.26 78.6201   6
  -1 -11   6 2456.86 82.8430   5
  -1  11   6 2201.02 76.4511   6
   1  11  -6 2240.53 76.9761   5
   1  11  -6 2046.66 69.6100   4
  -1 -11   5 5242.88 139.056   1
  -1  11   5 5311.60 140.247   1
   1  11  -5 5635.36 161.183   9
  -1  11   5 5565.15 155.825   8
   1  11  -5 5868.16 159.883   7
   1 -11  -5 5476.97 154.435   7
   1  11  -5 5602.04 134.936   3
   1 -11  -5 5458.24 134.339   3
  -1  11   5 5621.18 151.643   7
  -1  11   5 5781.98 155.371   6
  -1 -11   5 5768.88 160.656   5
   1  11  -5 5743.83 156.206   5
   1  11  -5 5152.57 147.970   4
   1  11  -4 62.0954 16.6099   9
  -1  11   4 79.2217 16.6165   9
  -1  11   4 63.1506 12.7272   7
   1  11  -4 71.5909 13.7219   6
  -1  11   4 74.6073 14.1653   8
   1 -11  -4 67.0586 14.1108   7
   1  11  -4 57.6080 15.4628   7
  -1  11   4 69.3810 13.6182   6
   1  11  -4 66.3850 16.3858   5
  -1  11   4 67.0806 16.6352   4
   1  11  -4 73.0951 12.8156   4
  -1  11   3 2529.27 83.2575   9
   1  11  -3 2323.84 84.0778   9
  -1  11   3 2376.92 78.9646   6
  -1  11   3 2323.73 76.5958   7
   1  11  -3 2117.15 77.9102   6
   1 -11  -3 2335.03 79.9639   7
   1  11  -3 2174.97 79.1737   7
  -1  11   3 2342.00 79.4747   8
   1  11  -3 2366.28 80.6205   5
  -1  11   3 2534.04 81.9245   4
   1  11  -3 2223.64 75.4990   4
   1  11  -2 802.801 40.5893   8
   1  11  -2 881.782 45.2514   9
  -1  11   2 811.816 41.8233   9
   1  11  -2 774.344 39.8126   6
  -1  11   2 831.413 39.8741   6
  -1  11   2 815.675 38.6293   7
  -1  11   2 767.308 39.4846   8
   1  11  -2 787.763 40.3098   7
   1 -11  -2 787.423 40.4341   7
   1  11  -2 859.004 42.6905   5
  -1  11   2 812.960 40.5444   5
   1  11  -2 803.309 38.6691   4
  -1  11   2 846.281 41.0134   4
   1  11  -1 3910.63 121.440   9
   1  11  -1 3898.77 117.684   8
  -1  11   1 3955.18 117.288   8
  -1  11   1 3857.17 118.393   9
  -1  11   1 3694.15 114.859   6
   1  11  -1 3697.48 114.441   6
  -1  11   1 3819.28 113.735   7
   1  11  -1 3905.74 115.691   7
   1  11  -1 3867.46 118.324   5
  -1  11   1 3722.15 115.944   5
  -1  11   1 3926.38 115.120   4
   1  11  -1 4148.73 116.108   4
  -1  11   0 25.0190 11.4103   8
  -1  11   0 8.30721 11.6017   9
   1  11   0 5.54660 9.61977   8
   1  11   0 10.4351 14.0451   9
   1  11   0 2.08798 10.7371   6
  -1  11   0 7.53270 11.3954   6
  -1  11   0 6.17602 10.5225   7
   1  11   0 15.3887 11.2283   7
   1  11   0 9.42366 12.6842   5
  -1  11   0 13.3387 12.7957   5
  -1  11   0 18.7663 11.3157   4
   1  11   0 19.0851 11.6658   4
   1  11   1 1287.90 55.9996   9
   1  11   1 1094.43 49.3932   8
  -1  11  -1 1295.93 54.0049   9
  -1  11  -1 1169.59 51.5744   8
   1  11   1 1105.16 48.7557   6
  -1  11  -1 1151.37 50.3564   6
   1  11   1 1168.06 48.8431   7
  -1  11  -1 1190.17 50.3926   7
   1  11   1 1123.35 51.2670   5
  -1  11  -1 1273.08 52.3771   5
  -1  11  -1 1157.29 47.8155   4
   1  11   1 1296.36 52.0818   4
  -1  11  -2 980.801 46.2864   8
  -1  11  -2 946.068 46.7359   9
   1  11   2 1076.78 50.2403   9
   1  11   2 1052.32 45.0588   6
  -1  11  -2 986.952 46.0283   6
  -1  11  -2 936.926 45.0299   7
   1  11   2 1014.27 43.9400   7
   1  11   2 1003.71 45.1308   8
   1  11   2 944.009 46.1748   5
  -1  11  -2 984.406 45.7274   5
  -1  11  -2 982.865 42.4735   4
   1  11   2 1108.25 48.0220   4
  -1  11  -3 4094.82 124.269   9
  -1  11  -3 3874.96 120.632   7
   1  11   3 4125.91 120.152   8
   1  11   3 4146.00 119.579   6
   1  11   3 4008.27 117.135   7
  -1  11  -3 3968.79 121.636   6
  -1  11  -3 3984.37 119.762   5
   1  11   3 3690.79 119.770   5
  -1 -11  -4 945.601 27.6238   3
  -1  11  -4 857.279 26.8578   3
  -1  11  -4 959.354 46.9396   9
  -1  11  -4 933.070 45.2728   7
   1  11   4 917.750 42.4145   8
   1  11   4 817.896 30.5253   1
   1 -11   4 893.244 30.4618   1
   1  11   4 1003.41 42.2045   7
   1  11   4 953.712 42.9016   6
  -1  11  -4 1031.40 45.0927   5
   1  11   4 1136.50 48.4247   4
  -1 -11  -5 10464.2 251.246   3
  -1  11  -5 10537.5 251.171   3
   1 -11   5 10187.0 258.531   1
   1  11   5 9072.60 254.982   1
  -1  11  -5 10495.0 275.768   9
   1  11   5 10915.0 271.366   8
  -1 -11  -5 10944.3 270.361   7
   1  11   5 10999.0 266.104   7
   1  11   5 11344.1 272.673   6
  -1  11  -5 10821.5 269.758   5
   1  11   5 12190.9 277.411   4
   1  11   6 203.827 18.0490   1
   1 -11   6 253.544 21.1434   1
  -1  11  -6 312.098 28.0062   9
   1 -11   6 271.857 29.1315   9
  -1 -11  -6 274.798 23.0331   7
   1  11   6 286.917 26.6755   8
  -1  11  -6 272.773 16.5063   3
  -1 -11  -6 279.619 16.4649   3
   1  11   6 264.070 21.5810   7
   1 -11   6 253.110 25.1118   5
   1  11   6 326.430 26.9281   6
  -1  11  -6 265.956 24.3121   5
   1  11   7 6.54712 10.8182   1
   1 -11   7 18.8719 13.4949   1
  -1 -11  -7 5.66021 12.4540   8
  -1  11  -7 16.6574 15.1899   9
   1  11   7 8.15483 20.0590   8
  -1 -11  -7 2.03771 10.9103   7
  -1  11  -7 7.65653 7.95624   3
  -1 -11  -7 7.40508 8.27225   3
   1  11   7 13.9158 12.7426   7
   1  11   7 27.9781 19.5695   6
   1 -11   7 18.0212 14.6674   5
  -1  11  -7 3.19564 13.3342   5
   1  11   8 93.7724 17.7163   1
   1 -11   8 135.646 21.8203   1
  -1  11  -8 145.960 23.0480   9
  -1 -11  -8 153.656 19.2861   8
  -1 -11  -8 147.628 17.7914   7
   1  11   8 139.240 40.1891   8
  -1  11  -8 137.141 21.6914   7
  -1 -11  -8 158.414 15.4687   3
  -1  11  -8 125.282 14.9247   3
   1  11   8 153.567 21.8423   7
   1 -11   8 156.113 21.7721   5
   1  11   8 130.756 30.7249   6
  -1  11  -8 120.119 19.5046   5
  -1  11  -9 5937.95 177.506   9
  -1 -11  -9 6050.57 169.833   8
  -1 -11  -9 6208.22 166.430   7
  -1  11  -9 6206.34 174.350   7
   1 -11   9 5820.54 177.370   1
  -1 -11  -9 6125.06 161.350   3
  -1  11  -9 6212.23 161.846   3
   1  11   9 6055.43 242.902   6
   1 -11   9 6371.45 172.815   5
   1  11   9 6814.11 173.372   4
  -1 -11 -10 3.58824 13.5661   8
  -1  11 -10 13.1427 14.2270   7
  -1 -11 -10 5.07180 11.1582   7
   1 -11  10 10.6126 17.9656   1
   1  11  10-1.54463 15.7856   1
  -1 -11 -10 13.1945 11.1050   3
  -1  11 -10-0.93348 10.2144   3
   1 -11  10-5.13067 15.5237   5
   1  11  10 2.45614 14.7982   4
  -1 -11 -11 132.082 19.6137   8
  -1 -11 -11 133.103 17.9544   7
  -1  11 -11 113.906 20.4907   7
   1 -11  11 143.057 28.0850   1
   1  11  11 123.645 23.7856   1
  -1  11 -11 107.531 16.8721   3
  -1 -11 -11 145.437 18.2457   3
   1 -11  11 165.763 22.8217   5
   1  11  11 170.282 22.6801   4
   1 -11  12 13.6419 19.1482   9
  -1 -11 -12 2.50327 14.0547   8
  -1 -11 -12 5.08787 12.2616   7
  -1  11 -12 3.88903 14.7757   7
   1 -11  12 6.59026 21.6129   1
   1  11  12-3.97496 20.4346   1
  -1 -11 -12 1.14859 13.5953   3
  -1  11 -12 7.62985 12.8428   3
   1  11  12 5.80193 14.6999   4
   1 -11  12-13.6715 17.1118   5
   1  11  12 4.73295 28.2641   2
  -1 -11 -13 2113.92 77.0234   8
   1 -11  13 2026.61 85.2671   9
  -1 -11 -13 1978.90 69.9434   7
  -1  11 -13 1852.51 73.9405   7
   1 -11  13 1938.69 94.0235   1
   1  11  13 1799.76 88.7802   1
   1  11  13 2176.16 74.6072   4
  -1 -11 -13 2035.24 74.8771   3
  -1  11 -13 1874.13 71.4816   3
   1 -11  13 2032.10 78.5153   5
   1  11  13 2134.84 74.0411   2
   1  11  14 738.330 39.7710   4
  -1 -11 -14 749.340 42.6925   3
  -1  11 -14 674.800 38.8535   3
   1  11  14 658.066 54.1435   1
   1 -11  14 699.098 56.8207   1
   1 -11  14 738.738 44.4858   5
  -1 -11 -14 785.820 43.1132   8
  -1 -11 -14 669.903 36.3816   7
  -1  11 -14 660.983 39.2322   7
   1  11  15 1410.95 58.1935   4
  -1 -11 -15 1379.34 61.4225   3
  -1  11 -15 1269.01 57.3821   3
   1 -11  15 1193.94 78.5911   1
   1  11  15 1216.09 76.7775   1
   1 -11  15 1428.31 64.9939   5
  -1 -11 -15 1373.46 54.2270   7
  -1 -11 -15 1435.80 61.2792   8
  -1  11 -15 1289.87 57.3965   7
  -1 -11 -16 402.014 33.9555   3
   1  11  16 467.306 32.0196   4
  -1  11 -16 392.717 31.5032   3
   1  11  16 401.182 48.7473   1
   1 -11  16 345.471 48.6475   1
   1 -11  16 418.377 37.3322   5
  -1 -11 -16 402.820 32.5884   8
  -1  11 -16 365.342 30.0212   7
  -1 -11 -16 405.283 27.8990   7
  -1  11 -17 711.553 43.9100   3
  -1 -11 -17 880.926 50.8241   3
   1  11  17 799.129 67.5543   1
   1 -11  17 790.103 67.0763   1
   1 -11  17 904.535 52.9421   5
  -1 -11 -17 850.693 40.4850   7
  -1 -11 -18 30.6975 21.3534   3
  -1  11 -18 20.8050 17.7585   3
   1  11  18 43.0547 35.6598   1
   1 -11  18 16.6923 31.9748   1
  -1 -11 -18 23.9279 14.2192   7
   1 -11  18 29.2486 22.7343   5
   1 -11  19 899.669 76.3006   1
   1  11  19 818.346 73.8253   1
  -1 -11 -19 867.284 40.0096   7
   1 -11  19 819.657 52.7149   5
   1 -11  20 392.564 58.9797   1
   1  11  20 402.607 59.4459   1
  -1 -11 -20 417.472 27.6186   7
   1 -11  20 425.014 41.7603   5
   1 -11  21 96.9978 44.9398   1
   1  11  21 83.7620 47.0646   1
   1 -11  21 129.917 31.4043   5
   1 -11  22 372.527 63.8596   1
   1  11  22 352.606 63.3911   1
   1 -11  22 362.820 41.6366   5
   1 -11  23 1001.01 62.5307   5
   1 -11  24 30.0965 28.1996   5
  -1 -13  22 21.8732 41.7576   1
  -1 -13  22 23.4977 29.2337   5
  -1 -13  21 111.639 44.9653   1
  -1  13  21 134.487 37.7975   1
  -1 -13  21 98.6592 31.9760   5
  -1  13  20-16.6005 33.9183   1
  -1 -13  20-36.4947 41.5253   1
   1 -13 -20 10.6447 16.9366   7
  -1 -13  20 2.05262 26.0025   5
  -1  13  19 310.523 45.1048   1
  -1 -13  19 399.108 54.7023   1
  -1 -13  19 549.036 47.2129   5
   1 -13 -19 530.316 34.7283   7
   1 -13 -18 241.607 29.7087   3
  -1 -13  18 221.800 43.6030   1
  -1  13  18 156.345 33.4880   1
  -1 -13  18 214.788 34.7628   5
   1 -13 -18 155.909 22.5432   7
   1  13 -17 35.9825 16.0635   3
   1 -13 -17 29.8643 18.5543   3
  -1 -13  17 24.8863 29.4507   1
  -1  13  17 34.0200 25.0653   1
  -1 -13  17 37.9838 26.0872   5
   1 -13 -17 42.8972 18.3629   7
   1 -13 -16 455.912 35.0983   3
   1  13 -16 348.022 27.7415   3
  -1  13  16 333.995 37.3425   1
  -1 -13  16 429.228 48.5004   1
  -1 -13  16 540.467 43.3039   5
   1 -13 -16 453.683 33.0173   7
   1 -13 -15 1113.91 50.7731   7
  -1  13  15 798.640 50.9867   1
  -1 -13  15 1032.56 64.6507   1
   1 -13 -15 1120.21 50.8675   3
   1  13 -15 860.762 42.1261   3
  -1 -13  15 1108.32 59.5610   5
   1  13 -15 818.062 37.3258   4
   1 -13 -14 124.645 21.4996   7
  -1 -13  14 97.4431 28.0749   1
  -1  13  14 69.0785 20.3462   1
   1 -13 -14 126.404 20.5805   3
   1  13 -14 98.1965 16.2140   3
  -1 -13  14 97.3313 25.3879   5
   1  13 -14 119.396 15.5932   4
   1 -13 -13 489.086 36.6343   8
   1 -13 -13 515.927 34.5088   7
  -1  13  13 343.689 30.8197   1
  -1 -13  13 401.684 39.8754   1
   1 -13 -13 511.460 31.8141   3
   1  13 -13 419.114 27.1389   3
  -1 -13  13 464.700 38.6526   5
   1  13 -13 443.523 26.4820   4
  -1  13  13 602.776 39.9046   4
  -1  13  12 55.1964 23.3526   2
  -1 -13  12 68.4326 23.3370   1
  -1  13  12 73.3190 17.5714   1
   1 -13 -12 102.917 19.0762   7
   1  13 -12 70.9189 18.8168   7
   1 -13 -12 82.0667 20.2061   8
   1 -13 -12 101.382 16.9181   3
   1  13 -12 91.3961 15.0029   3
  -1 -13  12 70.5131 22.1314   5
  -1  13  12 120.184 22.4172   4
   1  13 -12 63.2951 13.5130   4
  -1 -13  11 1306.41 62.3049   1
   1  13 -11 1213.00 57.3734   7
   1 -13 -11 1314.87 57.0018   7
   1  13 -11 1314.98 66.2424   9
   1 -13 -11 1359.65 60.7641   8
   1  13 -11 1263.23 48.0677   3
   1 -13 -11 1419.75 51.2817   3
  -1 -13  11 1425.99 64.8731   5
  -1  13  11 1510.66 162.875   6
  -1  13  11 1521.21 62.4947   4
   1  13 -11 1210.76 48.8284   4
  -1  13  10 308.169 25.6055   1
  -1 -13  10 333.800 30.6685   1
   1  13 -10 414.627 32.8720   7
   1 -13 -10 416.215 31.5411   7
   1 -13 -10 435.914 34.2610   8
   1  13 -10 443.004 37.8548   9
   1  13 -10 370.428 23.1626   3
   1 -13 -10 447.541 25.6313   3
  -1 -13  10 428.785 36.4747   5
  -1  13  10 370.115 59.1643   6
  -1  13  10 512.245 35.8233   4
   1  13 -10 342.894 24.5947   4
  -1 -13   9 3846.88 117.592   1
  -1  13   9 3065.75 107.747   1
   1 -13  -9 3987.64 124.446   8
   1  13  -9 3973.19 130.255   9
   1 -13  -9 4016.24 121.929   7
  -1  13   9 3600.32 193.267   8
   1 -13  -9 4061.42 107.439   3
   1  13  -9 3817.97 105.946   3
  -1 -13   9 4236.98 129.436   5
  -1  13   9 4091.49 151.152   6
   1  13  -9 4094.43 124.417   5
  -1  13   9 4552.86 128.687   4
   1  13  -9 3669.66 111.230   4
  -1  13   8 83.6399 14.2743   1
  -1 -13   8 114.834 16.4417   1
   1  13  -8 155.072 26.3285   9
  -1  13   8 95.1443 31.8537   8
   1 -13  -8 128.968 19.4281   7
   1  13  -8 128.008 12.6370   3
   1 -13  -8 118.033 12.3514   3
  -1  13   8 89.2730 23.8503   7
  -1  13   8 97.5973 23.1969   6
  -1 -13   8 127.173 23.1542   5
   1  13  -8 115.702 16.6156   4
   1  13  -8 126.357 21.9832   5
   1 -13  -7 13.4189 6.62766   3
   1  13  -7 23.3460 7.55967   3
   1  13  -7 37.1916 18.9716   9
   1 -13  -7 36.9122 15.1424   7
  -1  13   7 16.3281 17.5493   8
  -1  13   7 19.3533 10.3389   1
  -1 -13   7 30.1646 10.6337   1
  -1  13   7 32.5575 15.4701   7
  -1  13   7 36.6370 16.1278   6
   1  13  -7 19.7727 16.9038   5
   1  13  -7 14.5251 11.6790   4
   1  13  -6 308.542 13.1010   3
  -1  13   6 302.991 16.3382   1
  -1 -13   6 295.974 15.2499   1
   1 -13  -6 310.957 13.2981   3
   1  13  -6 249.821 29.2212   9
  -1  13   6 275.687 25.8506   9
  -1  13   6 395.550 29.8461   7
  -1  13   6 385.543 33.1745   8
   1 -13  -6 361.686 28.9476   7
   1  13  -6 325.901 30.3688   7
  -1  13   6 370.726 29.7408   6
   1  13  -6 323.885 29.1963   5
   1  13  -6 304.576 23.9962   4
   1  13  -5 5251.48 162.615   9
  -1  13   5 5354.60 156.709   9
   1  13  -5 5303.88 158.160   6
  -1  13   5 5468.71 152.997   7
   1 -13  -5 5235.86 155.699   7
   1  13  -5 5507.93 159.632   7
  -1  13   5 5586.24 158.730   8
  -1  13   5 5405.63 154.968   6
   1  13  -5 5564.01 158.524   5
  -1  13   5 5741.11 159.235   4
   1  13  -5 4893.99 147.489   4
  -1  13   4 92.9111 19.4698   9
   1  13  -4 69.9056 20.4350   9
   1  13  -4 66.5724 17.0118   6
  -1  13   4 82.5712 16.5171   7
  -1  13   4 58.0774 16.4513   8
   1  13  -4 72.2217 19.0919   7
   1 -13  -4 84.9608 18.5549   7
  -1  13   4 70.9549 17.2983   6
  -1  13   4 60.9957 18.7019   5
   1  13  -4 51.0965 18.3457   5
  -1  13   4 83.7143 19.1674   4
   1  13  -4 68.3489 15.6485   4
   1  13  -3 713.789 44.6804   9
  -1  13   3 752.610 43.1132   9
   1  13  -3 631.705 39.6907   8
  -1  13   3 706.962 38.4310   7
  -1  13   3 720.334 39.8665   6
   1  13  -3 656.728 39.6257   6
  -1  13   3 725.847 40.1200   8
   1  13  -3 691.588 40.7224   7
  -1  13   3 730.918 41.6142   5
   1  13  -3 757.809 43.4177   5
  -1  13   3 713.749 40.5588   4
   1  13  -3 703.734 37.3392   4
  -1  13   2 293.222 29.1783   9
   1  13  -2 288.469 29.3708   9
   1  13  -2 262.718 25.4738   8
  -1  13   2 286.262 24.7443   7
  -1  13   2 277.752 25.7165   6
   1  13  -2 239.683 24.9664   6
   1  13  -2 328.800 27.2029   7
  -1  13   2 253.713 24.1507   8
  -1  13   2 253.394 25.9526   5
   1  13  -2 288.263 28.4090   5
   1  13  -2 296.378 24.5763   4
  -1  13   2 344.819 27.3764   4
   1  13  -1 2065.22 77.9334   8
  -1  13   1 2021.25 76.9734   8
  -1  13   1 2133.89 80.7156   9
   1  13  -1 2233.16 84.2747   9
   1  13  -1 2010.40 75.9080   6
  -1  13   1 2060.12 75.6823   6
  -1  13   1 2028.78 74.2526   7
   1  13  -1 2201.40 77.8938   7
  -1  13   1 1911.11 76.1674   5
   1  13  -1 2148.32 79.7648   5
  -1  13   1 2018.75 74.5711   4
   1  13  -1 2152.31 75.0289   4
  -1  13   0 102.264 20.5416   9
   1  13   0 112.107 22.5911   9
  -1  13   0 91.1380 17.4782   6
  -1  13   0 113.782 18.3914   7
   1  13   0 119.892 18.0583   7
   1  13   0 100.342 18.2067   6
   1  13   0 119.069 18.3620   8
  -1  13   0 93.3773 18.2852   8
  -1  13   0 111.384 20.1306   5
   1  13   0 96.2737 20.4992   5
  -1  13   0 94.2227 17.8668   4
   1  13   0 106.654 18.5306   4
   1  13   1 4600.47 138.524   8
  -1  13  -1 4714.93 140.931   8
   1  13   1 4842.41 145.768   9
  -1  13  -1 4849.46 143.631   9
   1  13   1 4608.81 136.572   6
  -1  13  -1 4525.42 138.163   6
  -1  13  -1 4471.91 137.012   7
   1  13   1 4590.70 135.810   7
  -1  13  -1 4829.41 140.584   5
   1  13   1 4416.56 138.930   5
   1  13   1 4975.45 139.207   4
  -1  13  -1 4311.52 132.540   4
  -1  13  -2 689.953 40.9829   8
  -1  13  -2 689.773 42.5621   9
   1  13   2 685.362 43.0202   9
  -1  13  -2 693.704 40.5666   6
   1  13   2 716.756 39.2293   6
   1  13   2 666.315 37.2858   7
  -1  13  -2 689.324 40.2924   7
   1  13   2 662.772 38.6525   8
   1  13   2 696.313 41.2172   5
  -1  13  -2 776.676 42.5784   5
   1  13   2 772.078 41.6499   4
  -1  13  -2 625.475 35.2626   4
  -1  13  -3 397.788 32.4073   9
   1  13   3 396.477 33.2054   9
  -1  13  -3 400.344 31.6671   8
  -1  13  -3 401.162 31.5471   6
   1  13   3 444.447 29.8039   7
   1  13   3 385.880 29.1111   6
   1  13   3 413.725 30.3508   8
  -1  13  -3 425.330 32.1015   7
  -1  13  -3 464.706 33.1149   5
   1  13   3 411.937 32.1487   5
   1  13   3 516.117 34.2707   4
  -1  13  -3 404.897 27.8026   4
  -1  13  -4 218.370 26.4682   9
   1  13   4 188.691 24.8269   9
  -1  13  -4 196.512 23.5137   8
   1  13   4 165.585 20.8541   7
  -1  13  -4 159.330 21.2843   6
   1  13   4 169.808 21.6091   8
  -1  13  -4 178.868 24.0204   7
   1  13   4 119.919 21.2603   6
   1  13   4 148.208 22.4305   5
  -1  13  -4 175.944 19.2815   4
   1  13   4 227.792 25.0638   4
  -1  13  -4 171.634 23.1395   5
  -1  13  -5 2209.63 84.9420   9
   1  13   5 2248.11 81.4817   8
  -1  13  -5 2173.69 82.3949   7
   1  13   5 2281.29 76.9256   7
  -1  13  -5 2203.91 82.1878   6
   1  13   5 1978.76 80.7558   5
   1  13   5 2225.27 80.0931   6
  -1  13  -5 2161.02 79.1434   5
  -1  13  -5 1992.41 73.1271   4
   1  13   5 2518.38 85.0088   4
  -1 -13  -6 1574.41 44.7595   3
  -1  13  -6 1524.67 44.2810   3
  -1  13  -6 1622.88 69.3398   9
   1  13   6 1679.45 69.6450   8
   1  13   6 1345.48 47.2353   1
   1 -13   6 1506.70 48.9966   1
   1  13   6 1680.80 61.6321   7
   1  13   6 1748.42 67.9597   6
  -1  13  -6 1668.46 65.0964   5
  -1 -13  -7 239.334 14.8881   3
  -1  13  -7 207.060 14.2864   3
  -1  13  -7 266.777 28.9180   9
   1  13   7 161.751 27.4821   8
   1  13   7 185.678 16.1639   1
   1 -13   7 202.174 19.5662   1
   1  13   7 221.154 23.1525   7
   1  13   7 236.993 28.3724   6
  -1  13  -7 222.352 24.8303   5
  -1 -13  -8 957.574 35.4086   3
  -1  13  -8 1002.53 36.3753   3
   1 -13   8 932.331 43.6565   1
  -1  13  -8 1103.62 55.3996   9
  -1  13  -8 945.348 49.9323   7
  -1 -13  -8 836.448 43.9579   7
   1  13   8 931.387 74.0167   8
   1  13   8 936.077 49.5005   7
   1  13   8 853.429 60.4166   6
  -1  13  -8 957.188 47.7434   5
   1  13   9 1864.49 77.7654   1
   1 -13   9 2436.51 89.6186   1
  -1  13  -9 2712.30 99.8310   9
  -1 -13  -9 2698.77 93.1943   8
   1 -13   9 2638.50 100.701   9
  -1  13  -9 2813.32 96.7831   7
  -1 -13  -9 2792.29 90.4584   7
  -1 -13  -9 2756.43 79.7152   3
  -1  13  -9 2769.05 80.0579   3
   1  13   9 2447.06 101.690   7
   1 -13   9 2937.89 97.2276   5
   1  13   9 2801.51 136.685   6
   1  13   9 3276.85 99.7538   4
  -1 -13 -10 360.281 30.4153   8
  -1  13 -10 331.600 31.4732   7
  -1 -13 -10 339.182 27.7010   7
   1  13  10 238.281 23.7464   1
   1 -13  10 267.545 30.7805   1
  -1 -13 -10 347.533 23.3969   3
  -1  13 -10 349.293 23.1749   3
   1  13  10 246.590 84.6598   6
   1 -13  10 334.393 32.3708   5
   1  13  10 429.419 34.0514   4
  -1  13 -11 81.9263 20.8733   7
  -1 -13 -11 103.090 17.6833   7
   1 -13  11 114.458 26.6826   1
   1  13  11 42.6043 16.7123   1
  -1 -13 -11 64.1314 15.2328   3
  -1  13 -11 88.6840 15.6403   3
   1  13  11 112.478 22.9058   4
   1 -13  11 61.5776 21.7166   5
  -1 -13 -11 85.7937 20.4701   8
   1  13  12 419.090 65.5686   2
  -1 -13 -12 426.702 34.1746   8
  -1 -13 -12 487.701 32.1397   7
  -1  13 -12 488.514 36.0333   7
   1  13  12 315.871 30.5732   1
   1 -13  12 483.844 42.2010   1
  -1 -13 -12 491.997 30.8557   3
  -1  13 -12 470.695 29.1457   3
   1 -13  12 510.616 38.8907   5
   1  13  12 582.186 37.6545   4
  -1 -13 -13 2180.50 82.2911   8
  -1 -13 -13 2241.51 76.2681   7
   1 -13  13 2184.20 94.8586   1
  -1 -13 -13 2246.16 76.6696   3
  -1  13 -13 2024.64 72.1280   3
   1 -13  13 2360.97 87.2799   5
   1  13  13 2264.30 87.9862   2
  -1 -13 -14 27.3374 15.9169   7
   1 -13  14 18.8190 25.6118   1
   1  13  14 34.1815 19.9058   1
  -1 -13 -14 32.8770 16.7188   3
  -1  13 -14 20.8948 13.7833   3
   1 -13  14 21.3100 21.0238   5
   1  13  14 55.9293 15.3817   2
  -1  13 -15 221.376 22.4734   3
  -1 -13 -15 258.384 27.2803   3
   1  13  15 134.251 28.6974   1
   1 -13  15 199.261 38.1505   1
   1 -13  15 238.148 31.6154   5
  -1 -13 -15 259.262 24.6940   7
  -1 -13 -16 15.9701 17.4182   3
  -1  13 -16 7.15367 14.1776   3
   1 -13  16 13.7600 28.6345   1
   1  13  16-6.65004 23.7335   1
   1 -13  16-3.47067 21.2748   5
  -1 -13 -16 15.4442 14.1415   7
  -1 -13 -17 892.336 49.7532   3
  -1  13 -17 698.155 41.4529   3
   1 -13  17 860.561 68.3594   1
   1  13  17 629.221 54.7323   1
   1 -13  17 845.773 53.2402   5
  -1 -13 -17 907.168 42.6226   7
  -1 -13 -18 4.88378 20.5406   3
   1  13  18-5.33490 26.7567   1
   1 -13  18 9.40622 33.9399   1
  -1 -13 -18 2.11283 15.4989   7
   1 -13  18-5.51139 24.3558   5
   1 -13  19 843.637 73.7431   1
  -1 -13 -19 904.137 42.2318   7
   1 -13  19 931.954 57.0022   5
   1 -13  20-13.9838 38.8580   1
   1  13  20 18.8000 32.4098   1
   1 -13  20 17.3535 26.5627   5
   1 -13  21 76.8271 42.7741   1
   1  13  21 80.7459 40.4318   1
   1 -13  21 135.622 32.9126   5
   1 -13  22 38.1219 42.5952   1
   1 -13  22 23.9583 28.8621   5
  -1 -15  21-13.1755 30.2518   5
  -1 -15  20 337.853 43.2387   5
  -1 -15  19 36.2899 33.2025   1
   1 -15 -19 41.5881 19.5320   7
  -1 -15  19 29.7898 28.7292   5
  -1 -15  18-13.0689 31.6334   1
   1 -15 -18 10.5996 17.8817   7
  -1 -15  18 22.9476 27.4565   5
  -1 -15  17 19.4555 29.4459   1
  -1 -15  17 69.5082 29.8287   5
   1 -15 -17 35.0952 19.2898   7
   1 -15 -16 1095.98 52.9659   3
  -1 -15  16 1043.48 66.7965   1
  -1 -15  16 1107.30 64.5374   5
   1 -15 -16 1082.95 53.3085   7
   1 -15 -15 27.3334 16.5531   3
  -1  15  15 22.9447 17.5179   1
  -1 -15  15 47.1917 25.7967   1
  -1 -15  15 60.5101 26.2615   5
   1 -15 -15 33.3309 19.8401   7
   1 -15 -14 97.0019 21.3501   7
   1  15 -14 121.667 18.0640   4
   1 -15 -14 119.442 19.2006   3
  -1 -15  14 175.754 30.6518   5
  -1  15  14 60.5395 18.0173   1
  -1 -15  14 57.4434 25.4583   1
   1 -15 -13-4.26479 16.7500   7
   1  15 -13 1.96941 13.4279   4
   1 -15 -13 0.97946 12.6032   3
  -1 -15  13-9.35375 23.8860   5
  -1  15  13-4.27476 14.0134   1
  -1 -15  13-4.95538 20.2498   1
   1 -15 -12 1046.99 51.7038   7
   1  15 -12 952.215 43.5132   4
   1 -15 -12 1079.29 42.6344   3
  -1 -15  12 1293.29 63.4306   5
  -1 -15  12 988.923 51.6295   1
  -1  15  12 710.288 39.1667   1
  -1 -15  11 263.558 26.8897   1
  -1  15  11 208.167 20.8234   1
   1 -15 -11 353.718 30.7093   7
   1  15 -11 298.425 37.1754   9
   1  15 -11 324.060 20.5169   3
   1 -15 -11 290.988 20.8658   3
  -1 -15  11 326.742 35.9214   5
   1  15 -11 248.319 23.5932   4
   1  15 -10 394.595 38.5158   9
   1 -15 -10 384.722 32.7350   7
   1  15 -10 364.033 20.6433   3
   1 -15 -10 383.800 21.1223   3
  -1 -15  10 370.130 27.2960   1
  -1  15  10 319.735 23.5893   1
   1  15 -10 345.673 27.0226   4
   1  15  -9 30.3934 21.5469   9
   1 -15  -9 20.6074 16.6146   7
  -1  15   9-26.7513 46.7716   8
  -1 -15   9 14.9435 11.3611   1
  -1  15   9 14.3049 12.2579   1
  -1  15   9-23.7092 35.9244   7
   1 -15  -9 15.9998 7.72015   3
   1  15  -9 15.5306 8.16478   3
   1  15  -9 10.8022 19.0004   5
   1  15  -9 5.39910 12.2508   4
  -1  15   8 126.914 32.2293   8
   1 -15  -8 212.979 25.5827   7
   1  15  -8 187.341 30.2018   9
  -1  15   8 152.457 21.5006   9
  -1  15   8 126.824 26.5901   7
   1  15  -8 156.547 20.0725   4
   1  15  -8 151.022 25.7442   5
  -1  15   8 187.022 16.1958   1
  -1 -15   8 147.938 11.8343   1
   1  15  -8 168.626 9.81575   3
   1 -15  -8 158.549 9.82908   3
   1  15  -7 24.0271 19.0196   9
  -1  15   7 40.4765 17.2658   9
  -1  15   7 15.6677 18.2220   7
   1  15  -7 25.4012 16.0450   6
  -1  15   7 31.8888 20.5802   8
   1 -15  -7 29.8178 17.2594   7
  -1  15   7 58.9327 18.4919   6
   1  15  -7 34.5950 13.7619   4
   1  15  -7 63.7827 21.4895   5
   1  15  -6 440.316 38.8545   9
  -1  15   6 426.909 34.1537   9
  -1  15   6 517.985 36.3583   7
   1  15  -6 483.681 36.4864   6
  -1  15   6 527.581 40.9388   8
   1  15  -6 440.263 35.2197   7
  -1  15   6 442.341 38.1597   5
  -1  15   6 510.142 35.7369   6
   1  15  -6 474.967 37.5523   5
   1  15  -6 383.998 28.9402   4
  -1  15   6 493.682 36.7060   4
  -1  15   5 580.250 40.0112   9
   1  15  -5 568.922 40.6610   8
   1  15  -5 635.210 46.1090   9
  -1  15   5 639.604 37.8589   7
   1  15  -5 621.043 41.2023   6
   1  15  -5 650.597 42.7902   7
  -1  15   5 564.054 39.2660   8
  -1  15   5 531.489 40.5905   5
  -1  15   5 605.095 38.0328   6
  -1  15   5 597.248 38.7204   4
   1  15  -5 536.094 33.8520   4
   1  15  -5 545.294 40.9164   5
  -1  15   4 276.111 29.8127   9
   1  15  -4 297.232 29.9315   8
   1  15  -4 307.571 33.9021   9
  -1  15   4 281.867 26.5008   6
  -1  15   4 298.427 26.3192   7
   1  15  -4 307.586 29.1257   6
   1  15  -4 316.066 30.8271   7
  -1  15   4 286.462 26.8044   8
   1  15  -4 316.814 31.8659   5
  -1  15   4 278.623 29.9719   5
   1  15  -4 265.834 24.7537   4
  -1  15   4 317.667 28.6277   4
  -1  15   3 37.3919 20.1523   9
   1  15  -3 60.9079 22.9865   9
   1  15  -3 50.6189 17.1556   8
  -1  15   3 25.4831 13.9816   7
   1  15  -3 56.0795 17.4998   6
   1  15  -3 45.1069 18.0688   7
  -1  15   3 49.3863 16.8308   8
  -1  15   3 64.8896 17.4939   6
  -1  15   3 58.7463 20.3272   5
   1  15  -3 44.8662 19.7048   5
  -1  15   3 38.7862 17.3738   4
   1  15  -3 43.0567 15.2479   4
  -1  15   2 2179.42 85.5965   9
   1  15  -2 2152.98 88.8760   9
   1  15  -2 2087.62 82.9223   8
  -1  15   2 2205.58 80.7259   6
  -1  15   2 2178.77 78.9607   7
   1  15  -2 2174.92 81.7374   6
   1  15  -2 2095.78 81.3475   7
  -1  15   2 2182.65 82.3094   8
  -1  15   2 1983.82 80.1688   5
   1  15  -2 2104.17 83.4767   5
   1  15  -2 2041.02 75.5736   4
  -1  15   2 2008.48 77.7468   4
   1  15  -1 256.687 32.4170   9
  -1  15   1 243.707 29.8182   9
   1  15  -1 219.642 25.3263   8
   1  15  -1 230.368 24.8688   6
  -1  15   1 213.370 25.3215   7
  -1  15   1 225.307 24.5268   6
   1  15  -1 179.807 23.1362   7
  -1  15   1 222.641 25.5646   8
  -1  15   1 193.181 26.3978   5
   1  15  -1 240.036 28.7610   5
   1  15  -1 206.802 22.6569   4
  -1  15   1 235.856 25.1806   4
   1  15   0 276.317 31.9600   9
   1  15   0 233.928 25.9329   8
  -1  15   0 245.299 30.4810   9
  -1  15   0 188.951 23.6113   8
  -1  15   0 227.279 26.0619   7
  -1  15   0 245.729 25.8505   6
   1  15   0 261.608 25.0572   6
   1  15   0 230.357 24.7032   7
   1  15   0 213.612 28.2152   5
  -1  15   0 231.133 27.4432   5
   1  15   0 212.464 24.9905   4
  -1  15   0 243.885 24.3623   4
  -1  15  -1 281.794 29.0582   8
  -1  15  -1 271.242 30.9812   9
   1  15   1 368.865 35.1984   9
   1  15   1 317.784 27.9123   7
   1  15   1 330.335 28.4054   6
  -1  15  -1 333.914 30.5189   6
  -1  15  -1 314.816 29.1703   7
   1  15   1 309.667 28.1772   8
   1  15   1 290.844 30.1108   5
  -1  15  -1 307.316 30.8382   5
  -1  15  -1 295.084 26.3281   4
   1  15   1 329.786 28.7277   4
  -1  15  -2 51.9912 17.6701   8
  -1  15  -2 50.0697 19.9941   9
   1  15   2 70.1929 21.4784   9
  -1  15  -2 69.6921 18.4733   6
  -1  15  -2 78.0174 19.5598   7
   1  15   2 77.3878 16.9215   7
   1  15   2 76.1971 17.1647   8
  -1  15  -2 75.1268 21.8581   5
   1  15   2 70.6834 16.2151   6
   1  15   2 94.9267 20.9536   5
  -1  15  -2 42.4749 15.2072   4
   1  15   2 78.4242 19.6409   4
  -1  15  -3 75.9526 21.3729   9
   1  15   3 85.5997 21.8712   9
  -1  15  -3 77.0717 19.3471   8
  -1  15  -3 77.9617 18.7478   6
  -1  15  -3 86.2474 20.2190   7
   1  15   3 86.7796 17.1277   7
   1  15   3 77.9783 17.3274   8
   1  15   3 67.7156 16.3771   6
   1  15   3 51.5299 18.9011   5
  -1  15  -3 89.6445 21.6360   5
  -1  15  -3 95.5408 17.5106   4
   1  15   3 80.8401 19.6207   4
  -1  15  -4-1.70545 18.7598   9
   1  15   4-7.76940 16.5441   9
  -1  15  -4-11.4991 16.4781   8
   1  15   4 9.82027 13.7145   7
  -1  15  -4-1.56523 15.7008   6
   1  15   4-1.43265 12.0995   8
  -1  15  -4 1.53426 16.0575   7
   1  15   4-10.8720 17.5284   5
   1  15   4-8.07144 14.7196   6
   1  15   4-2.89903 17.2351   4
  -1  15  -4-11.7333 14.2620   4
  -1  15  -4 2.90280 18.0923   5
   1  15   5 75.8282 21.1383   9
  -1  15  -5 83.7007 20.2014   8
  -1  15  -5 91.6199 23.1868   9
  -1  15  -5 90.3873 20.2069   6
   1  15   5 103.109 18.5472   7
   1  15   5 100.252 20.0374   8
  -1  15  -5 108.721 22.1039   7
   1  15   5 81.4908 22.1037   5
   1  15   5 104.182 19.8380   6
   1  15   5 108.697 21.7243   4
  -1  15  -5 87.2884 17.4138   4
  -1  15  -5 121.979 24.2835   5
   1  15   6 1704.84 73.3219   9
  -1  15  -6 1990.08 82.3911   9
   1  15   6 1940.02 81.7389   8
   1  15   6 1967.53 72.9482   7
  -1  15  -6 1916.43 78.8188   6
   1  15   6 1771.52 80.0887   5
   1  15   6 2048.21 79.3930   6
  -1  15  -6 1599.15 67.1052   4
   1  15   6 2221.17 80.9301   4
  -1  15  -6 2037.92 78.0809   5
  -1  15  -7 17.8736 21.8201   9
   1  15   7-11.5419 21.0048   8
   1  15   7 11.8357 6.48360   1
  -1 -15  -7 17.2647 17.8593   6
   1  15   7-1.36591 16.1693   7
   1  15   7 24.2548 20.1978   6
   1  15   7-1.94127 23.2902   5
  -1  15  -7 22.7797 21.1351   5
  -1  15  -7 16.2650 15.0087   4
  -1  15  -8 845.851 51.6112   9
   1  15   8 627.372 61.7364   8
  -1 -15  -8 721.338 46.7922   6
   1  15   8 776.087 47.2270   7
  -1  15  -8 716.683 38.7543   4
  -1  15  -8 740.084 44.9561   5
  -1  15  -8 692.307 25.3801   3
  -1 -15  -8 716.396 25.9478   3
   1 -15   8 717.333 29.8043   1
   1  15   8 622.572 28.6155   1
   1  15   9 1.39838 10.4980   1
   1 -15   9-1.78410 13.8402   1
  -1  15  -9 13.1500 21.8275   9
  -1 -15  -9-1.78689 17.3475   6
   1  15   9-21.3469 29.1094   7
  -1 -15  -9 4.99976 8.07764   3
  -1  15  -9 2.20281 8.05557   3
  -1  15  -9-4.65120 14.0114   4
  -1  15  -9 2.86419 18.7089   5
   1 -15  10 797.779 41.9925   1
  -1  15 -10 915.500 55.3192   9
  -1 -15 -10 776.323 49.8755   6
  -1  15 -10 818.032 41.6363   4
  -1 -15 -10 877.562 34.2434   3
  -1  15 -10 852.783 33.9883   3
  -1 -15 -11 50.5837 21.2735   6
   1  15  11 19.5360 12.9139   1
   1 -15  11 30.3001 19.3786   1
  -1  15 -11 53.2382 17.2598   4
  -1  15 -11 64.0830 13.9847   3
  -1 -15 -11 54.7747 13.3071   3
  -1  15 -12 928.139 43.5379   4
   1 -15  12 935.427 51.7052   1
  -1 -15 -12 928.866 55.1924   6
  -1 -15 -12 903.277 39.2879   3
  -1 -15 -13 350.989 26.2834   3
  -1 -15 -13 353.960 37.1650   6
  -1  15 -13 311.539 26.6829   4
   1 -15  13 387.003 37.6465   5
   1 -15  13 336.297 36.2169   1
   1 -15  14 8.06010 23.4136   1
   1  15  14 17.5078 15.0699   1
  -1  15 -14 11.0316 15.0956   4
  -1 -15 -14-2.00144 19.8211   6
   1 -15  14 17.9477 24.2220   5
  -1 -15 -14 1.13597 15.3852   3
  -1 -15 -15-2.04975 20.2995   6
   1 -15  15 1.83649 23.9925   5
   1 -15  15-8.86219 23.4561   1
  -1 -15 -15 20.9855 13.9324   3
   1 -15  16 56.1825 27.4238   5
   1 -15  16 55.5217 30.2410   1
   1 -15  17 195.205 34.3584   5
   1 -15  17 184.819 39.5447   1
   1 -15  18-9.75988 26.7092   5
   1 -15  18 30.6325 31.7407   1
   1 -15  19 136.882 33.4334   5
   1 -15  19 142.060 41.1658   1
   1 -15  20 299.461 40.8328   5
  -1 -17  18 41.9523 31.2377   5
  -1 -17  17 80.6393 31.9334   5
  -1 -17  16 425.440 45.6921   5
  -1 -17  15 253.925 39.3051   5
  -1 -17  12 188.017 21.7449   1
   1  17 -12 217.931 24.6732   4
  -1  17  12 135.513 20.3783   9
  -1 -17  11 60.1613 13.2129   1
  -1  17  11 24.7804 15.4591   9
   1  17 -11 95.1309 30.3981   9
   1  17 -11 61.4153 17.6834   4
   1  17 -10 88.6550 29.3164   9
  -1  17  10 42.6668 17.6980   9
   1  17 -10 68.6384 17.5197   4
  -1  17   9 439.040 32.5055   9
   1  17  -9 589.849 48.2098   9
   1  17  -9 467.006 32.8818   4
  -1  17   9 456.238 77.0124   8
   1  17  -8 282.540 36.3809   9
  -1  17   8 206.232 25.0576   9
  -1  17   8 211.745 43.8254   8
   1  17  -7 438.150 42.5031   9
   1  17  -7 393.856 37.7499   8
  -1  17   7 308.461 30.3625   9
   1  17  -7 387.556 36.9491   5
  -1  17   7 281.660 39.7209   8
   1  17  -6 768.908 49.9210   8
  -1  17   6 624.427 42.8053   9
   1  17  -6 781.966 54.0029   9
   1  17  -6 841.517 51.2947   5
  -1  17   6 773.769 53.5778   8
   1  17  -5 205.067 31.9538   9
  -1  17   5 147.961 25.5506   9
   1  17  -5 225.732 29.1192   8
   1  17  -5 248.794 32.2394   5
  -1  17   5 168.243 27.5018   8
   1  17  -4 8.13741 22.4982   9
  -1  17   4 24.4905 21.0123   9
   1  17  -4 16.3072 16.2350   8
   1  17  -4 20.6042 21.1417   5
  -1  17   4 15.1965 15.8334   8
   1  17  -3 403.162 37.0960   5
   1  17  -3 351.813 38.3651   9
   1  17  -3 359.199 34.9221   8
  -1  17   3 329.489 34.3163   9
  -1  17   3 411.460 34.2392   8
  -1  17   2 64.6911 21.5682   5
   1  17  -2 57.7737 22.4933   5
   1  17  -2 57.6282 23.5664   9
  -1  17   2 66.5340 23.3423   9
   1  17  -2 57.5204 19.4289   8
  -1  17   2 77.3829 19.5427   8
  -1  17   1 62.7893 22.4400   5
   1  17  -1 35.4992 20.3228   5
  -1  17   1 71.9943 24.4108   9
   1  17  -1 49.0988 24.6170   9
   1  17  -1 61.5489 19.4362   8
  -1  17   1 66.7405 18.2072   8
  -1  17   0 22.5754 21.3822   5
   1  17   0 18.4367 20.1116   5
  -1  17   0 12.8157 21.9676   9
   1  17   0 13.4493 22.2226   9
  -1  17   0 28.8502 17.3482   8
   1  17   0 11.7121 16.0277   8
  -1  17  -1 708.269 46.6310   5
  -1  17  -1 637.161 47.1506   9
   1  17   1 611.607 46.3181   9
  -1  17  -1 602.818 43.2618   8
   1  17   1 693.431 43.3661   8
  -1  17  -2 544.277 41.5860   5
   1  17   2 519.608 37.3194   8
  -1  17  -2 468.312 38.9954   8
   1  17   2 479.840 40.4961   9
  -1  17  -2 510.995 43.2499   9
  -1  17  -3 127.905 24.2491   8
   1  17   3 172.196 23.9459   8
  -1  17  -3 143.389 27.6327   5
   1  17   3 121.879 26.9008   9
  -1  17  -3 99.5054 25.6439   9
   1  17   4 171.641 24.7000   8
  -1  17  -4 142.077 27.5803   5
  -1  17  -4 167.211 26.5657   8
   1  17   4 156.760 26.4683   9
  -1  17  -4 160.845 28.5824   9
   1  17   5 420.764 36.7348   8
  -1  17  -5 466.971 39.1888   5
  -1  17  -5 472.403 42.0665   9
   1  17   5 354.354 34.2533   9
  -1  17  -5 463.448 39.6941   8
   1  17   6 589.620 46.5479   8
  -1  17  -6 709.825 46.0886   5
   1  17   6 541.066 39.4484   9
  -1  17  -6 615.057 45.7062   8
  -1  17  -6 612.781 47.8705   9
   1  17   7-2.72973 23.2584   8
  -1  17  -7-4.83920 20.9152   5
  -1  17  -7 14.0891 22.6009   9
  -1  17  -7 1.95586 18.0675   8
   1  17   7-5.79299 17.2197   9
   1  17   8 374.092 54.6075   8
  -1  17  -8 410.198 38.0005   5
  -1  17  -8 428.451 42.3905   9
   1  17   8 362.566 31.9416   9
  -1  17  -8 380.613 37.8176   8
   1  17   9 266.952 27.6683   9
  -1  17  -9 358.962 40.7112   9
  -1  17  -9 335.803 36.0007   5
   1 -17  10 35.5541 9.18343   1
  -1 -17 -10 67.0397 21.4045   6
   1 -17  11 110.168 17.8164   1
  -1 -17 -11 122.097 27.4591   6
  -1 -17 -12 90.4999 25.5550   6
   1 -17  17 87.2386 31.7884   5
  -1  19  11 50.6985 18.3294   9
  -1  19  10 21.0918 18.5818   9
  -1  19   9 1181.96 55.4143   9
  -1  19   9 1152.97 125.133   8
  -1  19   8 34.5837 19.5169   9
   1  19  -8 74.7996 30.3195   9
  -1  19   8-9.20295 48.1652   8
   1  19  -7 60.1915 29.3674   9
   1  19  -7 96.0743 25.4329   8
  -1  19   7 59.9544 19.9997   9
  -1  19   7 49.4605 31.8316   8
   1  19  -6 16.0111 27.6818   9
  -1  19   6 3.09008 18.6172   9
   1  19  -6-10.3002 19.1713   8
  -1  19   6-2.58024 23.2955   8
  -1  19   5 471.495 39.3090   9
   1  19  -5 569.696 49.6881   9
   1  19  -5 610.525 45.8487   8
  -1  19   5 588.911 47.7372   8
   1  19  -4-13.3734 26.5023   9
  -1  19   4 15.3455 21.9403   9
   1  19  -4 7.97455 18.9588   8
  -1  19   4 9.73372 18.7718   8
   1  19  -3 461.671 40.5606   8
   1  19  -3 476.351 45.4179   9
  -1  19   3 396.833 39.4177   9
  -1  19   3 466.916 38.5572   8
  -1  19   2-9.25668 24.5441   9
   1  19  -2-2.14650 24.2244   9
  -1  19   2 7.31038 15.8427   8
   1  19  -2 5.75131 19.8294   8
   1  19  -1 217.741 34.5142   9
  -1  19   1 137.894 30.2618   9
   1  19  -1 209.731 29.1467   8
  -1  19   1 198.112 27.9584   8
  -1  19   0 241.373 35.2322   9
   1  19   0 247.353 36.9473   9
   1  19   0 302.873 31.9774   8
  -1  19   0 299.834 31.9446   8
   1  19   1 298.447 37.1072   9
  -1  19  -1 281.936 37.2148   9
   1  19   1 299.372 32.4060   8
  -1  19  -1 276.638 32.4668   8
   1  19   2 66.4762 26.6762   9
  -1  19  -2 74.5308 28.3032   9
  -1  19  -2 110.543 25.6034   8
   1  19   2 94.9952 22.2499   8
  -1  19  -3 705.284 49.6270   8
  -1  19  -3 800.140 55.1870   9
   1  19   3 616.112 46.0013   9
   1  19   3 727.850 47.4937   8
  -1  19  -4 4.29268 25.9773   9
   1  19   4-3.47213 21.1942   9
  -1  19  -4 20.1906 22.7878   8
   1  19   4 24.7957 20.1946   8
  -1  19  -5 1248.85 67.8689   8
  -1  19  -5 1339.86 71.8665   9
   1  19   5 1357.00 69.9359   8
  -1  19  -6-11.0316 26.2334   9
  -1  19  -6-6.29178 22.3291   8
   1  19   6 9.43659 19.7651   9
   1  19   6-2.55292 23.0490   8
   1  19   7 13.4603 18.4142   9
  -1  19  -7 26.8871 26.8810   9
   1  19   7-6.74224 31.8318   8
  -1  19  -8 93.5934 31.3525   9
   1  19   8 28.4864 19.8356   9
   1  19   8-9.61643 47.3132   8
   1  19   9 1025.69 51.9588   9
   1  19   9 1204.01 137.348   8
   1  19  10 41.9700 18.0325   9
   1  19  11 60.7518 19.3724   9
   1  19  12-3.67860 19.1252   9
  -1  21   7 129.013 25.7148   9
  -1  21   6 108.063 26.0334   9
  -1  21   5 60.9685 24.7799   9
  -1  21   4 151.927 29.5596   9
  -1  21   3 16.2969 24.0091   9
  -1  21   2 155.611 31.1648   9
  -1  21   1 231.249 36.4208   9
  -1  21   0 10.2439 26.2620   9
   1  21   1 52.2458 27.9808   9
  -1  21  -1 44.5350 27.2055   9
   1  21   2 368.891 41.2949   9
   1  21   3 225.523 34.7271   9
   1  21   4 14.0750 23.7459   9
   1  21   5 343.390 37.0061   9
   1  21   6 772.358 49.4580   9
   1  21   7 104.789 24.2353   9
   1  21   8 105.478 23.8645   9
   2   0 -25 126.311 148.576   2
  -2   0  24 2168.89 130.912   1
   2   0 -24 2205.49 182.016   2
  -2   0  23 16.8121 23.2739   9
  -2   0  23 34.9236 38.4810   1
   2   0 -23 5.08106 56.7680   2
  -2   0  22 513.753 38.4822   9
  -2   0  22 408.638 59.4805   1
   2   0 -22 529.751 87.5432   2
  -2   0  21 2.79166 17.6824   9
   2   0 -21-9.88704 32.6372   2
  -2   0  21 12.0945 34.3499   1
  -2   0  20 738.991 71.8905   1
  -2   0  20 812.224 44.6850   9
   2   0 -20 760.879 52.3556   3
   2   0 -20 670.964 61.3575   2
   2   0 -20 728.038 28.5217   4
  -2   0  19-11.1101 31.5543   1
  -2   0  19-12.6276 16.7414   9
   2   0 -19 22.8966 16.2577   3
   2   0 -19-4.46139 28.2586   2
   2   0 -19-6.28638 7.89017   4
  -2   0  18 2219.75 119.632   1
  -2   0  18 2463.92 84.6260   9
   2   0 -18 2388.22 95.1255   3
   2   0 -18 2457.54 97.1900   2
   2   0 -18 2386.65 67.5374   4
  -2   0  17-3.34632 29.4955   1
  -2   0  17 11.3322 15.4532   9
   2   0 -17 6.89349 17.6121   3
   2   0 -17 31.4186 31.1140   2
   2   0 -17-0.46411 6.56318   4
  -2   0  16 473.776 52.3216   1
  -2   0  16 600.579 34.7646   9
   2   0 -16 503.873 38.6580   3
   2   0 -16 549.160 44.8101   2
   2   0 -16 557.556 22.7583   4
  -2   0  15 8.84921 24.4626   1
   2   0 -15 0.82797 5.56742   4
   2   0 -15-4.63262 15.6845   3
  -2   0  14 8902.01 279.612   1
   2   0 -14 9363.84 223.792   4
  -2   0  13 5.06584 20.0099   1
   2   0 -13 2.91323 4.86312   4
  -2   0  12 30.2811 21.3930   1
   2   0 -12 57.1976 6.60380   4
  -2   0  11 2.12250 15.7075   1
   2   0 -11 3.01530 3.63397   4
  -2   0  10 4989.67 167.976   1
   2   0 -10 5373.01 129.252   4
  -2   0   9 3.43240 14.1004   1
   2   0  -9 1.84835 3.54679   4
  -2   0   8 9091.59 255.180   1
   2   0  -8 9460.17 220.741   4
  -2   0   7 1.31690 12.5233   1
   2   0  -7 4.66290 2.68734   4
  -2   0   6 19986.7 474.083   1
   2   0  -6 19850.8 444.888   4
  -2   0   6 18767.6 444.581   4
  -2   0   5 9.95522 11.0501   1
  -2   0   4 6229.07 166.670   1
   2   0  -4 6040.28 167.803   1
  -2   0   3 0.43467 2.55951   9
  -2   0   3 3.21300 6.91702   1
   2   0  -3 1.07674 5.08341   1
   2   0   2 92.2165 7.23362   3
  -2   0  -2 87.9816 7.06190   3
   2   0   2 64.3085 10.4887   2
  -2   0  -2 83.8365 16.2089   2
   2   0   3 0.80202 4.52650   3
  -2   0  -3 3.87840 4.85514   3
   2   0   3 8.49097 5.42408   2
  -2   0  -4 1496.96 47.4898   3
   2   0   4 1614.42 48.6020   3
   2   0   5 3.71413 6.84486   3
  -2   0  -5-1.75635 5.94643   3
   2   0   6 82.0787 11.2379   3
  -2   0  -6 86.8595 11.0887   3
  -2   0  -7 11.1109 7.75787   3
  -2   0  -7-1.16996 9.70358   2
  -2   0  -8 4950.10 124.437   4
  -2   0  -8 4924.67 136.280   3
  -2   0  -8 4804.87 145.672   2
  -2   0  -9-0.99846 9.63040   3
  -2   0  -9 21.8514 7.34889   4
  -2   0 -10 3778.10 115.704   3
  -2   0 -10 3873.08 101.116   4
  -2   0 -10 3885.96 128.961   2
  -2   0 -11 2.99910 5.35226   4
  -2   0 -11 4.79364 10.5635   3
  -2   0 -11 7.53082 16.4583   2
  -2   0 -12 5020.74 128.645   4
  -2   0 -12 4884.32 146.577   3
  -2   0 -12 4985.20 166.317   2
  -2   0 -13 0.55923 6.91382   4
  -2   0 -13-13.9248 14.5734   3
  -2   0 -13 20.0398 36.7510   2
  -2   0 -14 15252.5 382.723   3
  -2   0 -14 15037.1 357.917   4
  -2   0 -15-1.27136 8.42764   4
  -2   0 -15 11.0653 15.7556   3
  -2   0 -16 1721.12 76.9597   3
  -2   0 -16 1973.49 62.3213   4
  -2   0 -16 1818.29 126.616   2
  -2   0 -17 5.30293 18.5035   3
  -2   0 -17 19.7224 10.4320   4
  -2   0 -17 18.3511 46.8862   2
  -2   0 -18 4800.77 154.366   3
  -2   0 -18 4747.98 127.824   4
  -2   0 -18 4541.42 217.280   2
  -2   0 -19 1.94849 19.4208   3
  -2   0 -19-57.9018 77.8612   2
  -2   0 -19-0.73016 9.35916   4
  -2   0 -20 92.4111 76.8470   2
  -2   0 -20 166.861 16.7295   4
  -2   0 -21 147.122 160.763   2
  -2   0 -21 5.32849 10.5922   4
  -2   0 -22 655.581 161.752   2
   2   0  22 630.844 75.8541   1
  -2   0 -22 648.218 31.2556   4
  -2   0 -23 326.474 291.040   2
   2   0  23 14.3598 41.8457   1
   2   2 -24 462.157 80.9010   2
  -2   2  24 495.263 70.7910   1
   2   2 -23 3.07188 30.8152   2
  -2   2  23 21.7471 41.3616   1
  -2   2  23 17.2378 20.8265   9
   2   2 -22 522.975 59.8493   2
  -2   2  22 614.143 70.1298   1
  -2   2  22 573.758 39.6107   9
  -2  -2  22 645.716 43.5144   9
  -2   2  21 510.414 62.8996   1
  -2  -2  21 578.936 41.5974   9
  -2   2  21 590.113 38.8180   9
   2   2 -21 575.128 49.5803   2
   2  -2 -21 564.304 118.748   2
   2   2 -21 578.792 21.1594   4
  -2   2  20 420.330 58.1385   1
  -2  -2  20 503.779 37.2498   9
   2   2 -20 464.793 41.3427   3
   2   2 -20 405.061 39.7906   2
   2  -2 -20 507.106 91.7019   2
   2   2 -20 428.364 18.0841   4
  -2   2  19 341.080 51.9785   1
  -2  -2  19 289.800 29.8162   9
   2   2 -19 308.144 34.4085   3
   2  -2 -19 271.047 18.6624   4
   2   2 -19 271.715 14.0309   4
  -2   2  18 669.015 64.4514   1
  -2  -2  18 676.637 41.4369   9
   2   2 -18 710.549 47.2965   3
   2  -2 -18 662.969 80.2645   2
   2   2 -18 721.160 24.9429   4
   2  -2 -18 701.838 30.5857   4
  -2   2  17 1112.84 80.4157   1
  -2  -2  17 1190.67 53.5316   9
   2   2 -17 1186.96 60.4784   3
   2  -2 -17 1006.37 106.575   2
   2   2 -17 1171.58 35.2741   4
   2  -2 -17 1088.98 40.6563   4
  -2   2  16 25.5254 28.5839   1
  -2  -2  16 23.2017 14.4669   9
   2   2 -16 18.0073 16.5297   3
   2  -2 -16 5.28228 39.8809   2
   2  -2 -16 16.2123 8.36515   4
   2   2 -16 18.6567 5.50950   4
  -2   2  15 916.660 69.5473   1
  -2  -2  15 1024.86 47.3020   9
   2   2 -15 1029.46 54.0848   3
   2  -2 -15 1212.92 66.3497   2
   2   2 -15 1109.21 32.7805   4
   2  -2 -15 1069.96 38.5405   4
  -2   2  14 564.565 53.3672   1
  -2  -2  14 505.613 31.3284   9
   2   2 -14 541.088 37.1953   3
   2  -2 -14 580.555 49.1700   2
   2  -2 -14 510.323 24.4782   4
   2   2 -14 617.720 20.7948   4
  -2   2  13 470.787 46.3099   1
   2  -2 -13 472.653 33.8960   2
   2  -2 -13 467.712 21.9617   4
   2   2 -13 485.843 17.3822   4
  -2  -2  13 463.824 28.6215   9
  -2   2  12 47.0173 21.7446   1
  -2  -2  12 50.7606 12.3858   9
   2  -2 -12 52.4655 14.5158   2
   2  -2 -12 42.0912 7.94717   4
   2   2 -12 50.3430 5.28612   4
  -2   2  11 6556.38 201.183   1
  -2  -2  11 6349.02 169.089   9
   2   2 -11 6282.82 152.785   4
  -2   2  11 6587.91 158.402   4
   2  -2 -11 6745.05 175.552   2
   2  -2 -11 6459.30 159.945   4
  -2   2  10 8608.16 237.100   1
  -2  -2  10 8062.35 204.883   9
  -2   2  10 8351.35 195.065   4
   2   2 -10 7741.34 189.485   4
   2  -2 -10 8464.51 207.299   2
   2  -2 -10 8167.53 196.404   4
  -2   2   9 1738.20 76.6687   1
  -2  -2   9 1703.03 56.4233   9
  -2   2   9 1743.61 48.5178   4
   2  -2  -9 1805.49 55.6878   2
   2  -2  -9 1704.78 49.7931   4
  -2   2   8 487.130 36.6363   1
  -2  -2   8 512.483 25.0486   9
   2  -2  -8 603.965 24.0312   2
  -2   2   8 573.254 20.7727   4
   2  -2  -8 542.209 20.8972   4
  -2   2   7 13639.8 351.171   1
  -2  -2   7 13805.9 330.067   9
   2  -2  -7 14184.8 325.797   2
   2  -2  -7 13373.8 323.740   4
  -2   2   7 13844.3 322.815   4
  -2   2   6 7579.45 207.413   1
  -2  -2   6 7667.42 191.441   9
  -2   2   6 7599.73 185.319   4
   2  -2  -6 8142.11 186.345   2
  -2  -2   5 1292.14 39.2906   9
   2  -2  -5 1230.73 54.5216   6
  -2   2   5 1162.72 34.3405   4
  -2   2   5 1225.87 48.3210   1
  -2  -2   4 1743.49 48.8507   9
  -2   2   4 1642.27 55.6745   1
   2   2  -4 1605.86 56.0885   1
   2  -2  -4 1767.82 51.4134   6
  -2  -2   4 1576.11 48.7149   5
  -2  -2   3 18899.7 422.818   9
   2  -2  -3 18136.5 431.449   8
   2   2  -3 17185.2 427.185   1
  -2   2   3 17876.1 427.610   1
   2  -2  -3 17728.1 420.199   6
   2   2  -3 18131.5 416.041   4
  -2  -2   3 18222.7 422.430   5
   2   2  -3 17999.9 422.470   5
   2   2  -2 11737.1 281.021   9
   2  -2  -2 12426.0 279.964   8
  -2   2   2 12230.7 284.102   8
  -2   2   2 11956.1 283.178   1
   2   2  -2 11852.1 283.247   1
   2  -2  -2 12150.4 281.507   7
   2  -2  -2 11670.2 278.992   6
  -2  -2   2 11984.8 281.467   5
   2   2  -2 11596.1 276.220   4
   2   2  -2 12129.1 281.302   5
  -2   2   1 8967.14 212.035   1
  -2   2   1 9049.14 208.639   9
   2  -2  -1 8843.48 211.026   8
  -2   2   1 8889.21 210.777   8
   2   2  -1 8957.04 212.324   1
  -2   2   1 8963.07 211.469   7
   2  -2  -1 9051.13 210.925   7
   2  -2  -1 8862.84 211.219   6
   2   2  -1 8976.61 212.567   5
  -2  -2   1 9090.18 212.943   5
   2   2  -1 8868.28 209.145   4
   2   2   0 7883.26 181.004   3
  -2   2   0 7066.84 181.692   8
  -2   2   0 7485.35 181.022   9
   2  -2   0 7738.38 182.315   7
   2   2   0 7769.25 180.794   6
  -2   2   0 7790.23 182.129   7
  -2  -2   0 7731.22 184.026   5
   2   2   0 7510.94 183.581   5
  -2  -2   0 7350.13 181.263   4
  -2  -2  -1 495.053 16.7868   4
   2   2   1 503.609 16.6315   4
   2  -2   1 481.470 16.9050   7
   2   2   1 466.966 15.1543   8
   2   2   1 489.630 16.2302   6
  -2   2  -1 492.371 16.6858   3
   2   2   1 487.737 16.6753   3
  -2  -2  -2 41.3507 5.45182   4
   2   2   2 39.6147 4.72149   4
   2   2   2 38.9049 5.71608   3
  -2   2  -2 28.3581 4.98145   3
   2   2   2 16.2857 11.6517   6
   2   2   2 37.3269 3.46396   7
   2   2   2 31.5320 5.56059   8
   2  -2   2 30.4338 4.89559   7
   2   2   3 1635.85 40.9783   7
   2   2   3 1662.00 47.9407   3
  -2   2  -3 1610.93 47.3687   3
  -2  -2  -3 1619.11 41.0149   7
  -2  -2  -3 1697.17 45.9558   4
  -2  -2  -4 1054.99 27.9834   7
  -2   2  -4 1050.40 36.1819   3
   2   2   4 1066.92 36.6776   3
  -2  -2  -4 1120.52 33.4544   4
  -2  -2  -5 402.656 13.5661   7
   2   2   5 365.562 31.2037   2
  -2  -2  -5 411.209 17.5588   4
  -2   2  -5 401.107 20.7537   3
   2   2   5 429.352 22.0080   3
   2   2   6 17.2259 9.41885   2
  -2   2  -6 11.7302 8.20823   3
   2   2   6 5.53165 5.15604   4
  -2  -2  -6 15.3381 5.50175   4
   2   2   7 7179.08 181.134   2
  -2  -2  -7 6987.22 172.761   4
  -2   2  -7 6837.83 181.038   3
  -2  -2  -8 3551.03 93.5919   4
  -2   2  -8 3357.72 101.809   3
  -2  -2  -9 1577.10 49.2611   4
  -2   2  -9 1368.25 55.6098   3
  -2  -2 -10 12.7869 7.08191   4
  -2   2 -10 13.2290 11.3390   3
  -2  -2 -11 2215.78 152.427   2
  -2  -2 -11 2268.31 67.4261   4
  -2   2 -11 2154.89 78.4608   3
  -2  -2 -12 7315.47 305.836   2
  -2  -2 -12 6883.25 177.350   4
  -2   2 -12 7123.53 194.356   3
  -2  -2 -13 22.6365 117.090   2
  -2   2 -13 82.4138 22.9241   2
  -2  -2 -13 102.156 12.5017   4
  -2   2 -13 103.271 18.9678   3
  -2   2 -14 7082.87 212.975   2
  -2  -2 -14 7503.47 189.682   4
  -2   2 -14 7255.97 207.660   3
  -2   2 -14 7442.67 185.586   4
  -2   2 -15 2792.96 111.873   2
  -2  -2 -15 3028.52 88.0723   4
  -2   2 -15 2999.89 83.7384   4
  -2   2 -15 3003.23 105.937   3
  -2  -2 -16-59.3578 253.497   2
  -2   2 -16-6.82997 39.0520   2
  -2  -2 -16 12.3416 9.50237   4
  -2   2 -16 19.3207 9.76176   4
  -2   2 -16 15.1132 16.3060   3
   2  -2  17 237.719 28.8443   9
  -2   2 -17 238.387 37.8597   2
  -2  -2 -17 232.670 19.3335   4
  -2   2 -17 230.193 29.1343   3
  -2   2 -17 209.392 16.4767   4
   2  -2  18 2143.07 83.7650   9
  -2   2 -18 2015.47 107.475   2
  -2  -2 -18 2171.93 70.3148   4
  -2   2 -18 2149.55 65.3388   4
  -2   2 -18 2236.18 90.6100   3
   2  -2  19 385.065 34.4899   9
  -2   2 -19 378.585 52.8760   2
  -2  -2 -19 393.041 25.2510   4
  -2   2 -19 394.456 22.9421   4
  -2   2 -19 403.959 38.3103   3
  -2   2 -20 21.2883 39.0364   2
  -2   2 -20 5.36379 10.0681   4
  -2  -2 -20 3.48328 11.6709   4
   2  -2  20 22.3843 20.4949   9
  -2   2 -21 551.994 27.0801   4
  -2  -2 -21 545.269 30.1429   4
  -2   2 -22 729.598 31.8439   4
  -2  -2 -22 762.157 36.1335   4
   2   2  22 646.470 75.4099   1
  -2  -2 -23 34.0894 13.4651   4
   2   2  23-14.2892 45.6216   1
   2  -4 -25 1997.08 76.8816   7
   2  -4 -24 294.178 92.5520   6
   2  -4 -24 187.946 34.6100   7
  -2  -4  24 54.9849 47.1728   1
  -2   4  24 4.58850 42.4553   1
   2  -4 -23 226.296 77.2807   6
   2  -4 -23 178.936 31.4560   7
  -2  -4  23 219.512 52.5965   1
  -2   4  23 132.259 48.9226   1
   2  -4 -22 105.067 74.4921   6
  -2  -4  22 75.3746 38.4191   1
  -2   4  22 37.9422 38.6786   1
  -2   4  21 1307.04 97.0179   1
  -2  -4  21 1350.37 95.0524   1
   2   4 -21 1255.92 34.3210   4
  -2  -4  21 1504.67 68.3209   9
  -2  -4  20-3.84591 35.7912   1
  -2   4  20-7.79096 34.3359   1
  -2  -4  20-9.46822 21.5187   9
   2  -4 -20-29.3980 78.2483   6
   2   4 -20 2.78687 5.27463   4
  -2   4  19 896.971 76.5992   1
  -2  -4  19 872.631 74.8576   1
  -2  -4  19 870.692 50.1754   9
   2   4 -19 893.519 27.4490   4
   2   4 -19 984.062 56.5353   3
   2  -4 -19 895.002 55.0716   3
  -2  -4  18 125.639 38.7245   1
  -2   4  18 117.120 38.3440   1
  -2  -4  18 106.392 23.4536   9
   2   4 -18 148.242 9.51086   4
   2   4 -18 135.231 24.9571   3
   2  -4 -18 127.975 25.4739   3
  -2   4  17 405.647 51.5428   1
  -2  -4  17 468.161 53.8782   1
  -2  -4  17 370.459 32.0235   9
   2  -4 -17 479.765 92.8856   6
   2   4 -17 393.981 16.0183   4
   2  -4 -17 358.015 34.1530   3
   2   4 -17 406.181 36.0834   3
  -2  -4  16 6.25084 27.3219   1
  -2   4  16-3.18876 27.6424   1
  -2  -4  16 14.2537 16.1530   9
   2  -4 -16 0.78087 9.20158   4
   2   4 -16 7.66817 4.75993   4
   2  -4 -16-1.63516 14.0546   3
   2   4 -16 3.27004 16.0867   3
  -2  -4  15 748.021 62.3469   1
  -2   4  15 781.497 63.7193   1
  -2  -4  15 774.225 41.9276   9
   2  -4 -15 768.607 34.0742   4
   2  -4 -15 772.684 45.9359   3
   2   4 -15 798.298 46.3971   3
  -2   4  15 802.045 33.1126   4
   2   4 -15 731.318 24.4020   4
  -2  -4  14 120.542 30.7360   1
  -2   4  14 134.395 32.5008   1
  -2  -4  14 158.133 20.3756   9
   2  -4 -14 64.7818 41.8022   6
   2  -4 -14 112.871 13.4718   4
   2   4 -14 116.136 20.1287   3
  -2   4  14 123.160 12.7840   4
   2  -4 -14 130.668 20.5925   3
  -2   4  13 513.201 48.7086   1
  -2  -4  13 520.342 48.6985   1
  -2  -4  13 496.963 31.3172   9
   2  -4 -13 510.567 76.6328   6
   2  -4 -13 493.323 25.8361   4
  -2   4  13 553.219 24.9501   4
   2   4 -13 563.821 36.0764   3
   2  -4 -13 517.995 34.9392   3
  -2  -4  12 67.8362 24.6665   1
  -2   4  12 66.9031 23.8601   1
  -2  -4  12 57.9645 14.1779   9
   2  -4 -12 44.4517 26.8546   6
   2  -4 -12 62.4911 10.2537   4
  -2   4  12 69.1045 9.49266   4
  -2  -4  11 1446.18 54.5479   9
   2  -4 -11 1361.72 76.1059   6
   2  -4 -11 1352.71 47.2052   4
  -2   4  11 1493.18 45.7163   4
  -2   4  11 1321.99 72.2626   1
  -2  -4  11 1289.71 71.0887   1
  -2  -4  10 1071.44 44.0665   9
   2  -4 -10 1238.02 63.4890   6
  -2   4  10 1167.97 39.1042   4
   2  -4 -10 943.594 37.4021   4
  -2  -4  10 1158.68 62.2701   1
  -2   4  10 1062.79 60.1235   1
  -2  -4   9 1998.39 66.3765   9
  -2   4   9 2062.97 84.3664   1
  -2  -4   9 1962.93 83.0762   1
   2  -4  -9 2095.86 77.7729   6
  -2  -4   9 2020.26 67.3524   5
  -2   4   9 2012.59 58.7657   4
  -2  -4   8 5725.19 150.321   9
   2  -4  -8 5465.85 155.302   7
  -2  -4   8 5959.23 169.772   1
  -2   4   8 5846.79 169.546   1
   2  -4  -8 5633.29 155.173   6
  -2  -4   8 5593.76 150.254   5
  -2   4   8 5608.77 142.163   4
  -2  -4   7 21648.1 514.261   9
   2  -4  -7 21743.4 514.744   7
  -2  -4   7 21041.6 529.179   1
  -2   4   7 21021.3 529.604   1
   2  -4  -7 21670.9 514.394   6
  -2   4   7 21918.7 507.389   4
  -2  -4   6 1095.11 41.6332   9
   2  -4  -6 1186.56 39.9884   7
  -2   4   6 1128.05 74.1841   6
   2  -4  -6 1185.71 40.3283   6
  -2   4   6 1195.09 38.3878   4
  -2   4   6 1077.92 48.7367   1
  -2  -4   6 1101.99 48.7310   1
  -2  -4   5 986.038 36.9198   9
  -2   4   5 1002.61 41.7030   1
  -2  -4   5 955.578 41.3479   1
   2  -4  -5 973.508 34.1453   6
  -2   4   5 905.888 40.2175   6
   2   4  -5 938.792 35.1328   5
   2   4  -4 3198.35 88.2193   9
  -2  -4   4 3311.52 89.0953   9
   2  -4  -4 3128.99 84.7636   8
  -2   4   4 3120.48 98.7932   8
  -2  -4   4 3261.35 91.1667   1
  -2   4   4 3167.28 90.9327   1
  -2   4   4 2740.35 92.0691   7
   2  -4  -4 3154.93 85.1309   6
  -2   4   4 2947.63 84.7896   6
   2   4  -4 3420.53 81.9510   4
   2   4  -4 3211.33 86.9280   5
  -2   4   3 8453.53 209.353   8
   2  -4  -3 8609.00 207.823   8
   2   4  -3 8192.05 211.307   1
   2  -4  -3 8412.71 210.979   1
  -2  -4   3 8643.15 210.010   1
  -2   4   3 8696.62 210.438   1
  -2   4   3 8621.13 208.637   7
   2  -4  -3 8401.65 207.937   6
  -2   4   3 8253.71 206.854   6
  -2  -4   3 8586.04 211.046   9
   2   4  -3 8588.60 210.826   9
   2   4  -3 8535.96 209.643   5
   2   4  -3 9036.34 205.331   4
   2   4  -2 1148.00 38.7027   9
   2  -4  -2 1170.76 36.9522   8
  -2   4   2 1124.52 34.2840   9
  -2   4   2 1133.18 35.9661   8
   2  -4  -2 1077.02 36.1117   1
  -2  -4   2 1121.20 34.8897   1
   2   4  -2 1158.71 36.2150   1
  -2   4   2 1136.91 35.1172   1
  -2   4   2 1128.12 36.2745   6
  -2   4   2 1128.21 35.4658   7
   2  -4  -2 1063.38 36.3703   6
   2   4  -2 1120.77 37.4624   5
   2   4  -2 1164.53 35.0243   4
   2  -4  -1 68.3864 8.09134   8
  -2   4   1 63.7981 7.24751   8
  -2   4   1 54.8572 7.03834   9
   2  -4  -1 46.0589 7.15309   7
   2  -4  -1 66.6140 6.47025   1
   2   4  -1 63.4578 6.31745   1
   2   4  -1 46.4369 6.30160   6
  -2   4   1 74.0219 7.39821   7
  -2   4   1 61.9528 7.65717   6
  -2  -4   1 55.3549 8.73628   5
   2   4  -1 55.2473 8.10644   5
   2   4  -1 55.4770 6.51111   4
   2  -4   0 30.2926 3.58935   3
   2   4   0 33.1792 3.61288   3
  -2   4   0 41.7155 6.57953   9
  -2   4   0 31.5925 5.92424   8
   2   4   0 26.7736 5.76758   7
   2  -4   0 26.4776 5.86026   7
   2   4   0 30.6302 5.59597   6
  -2   4   0 25.8097 5.37941   7
   2   4   0 34.3193 7.87672   5
   2   4   0 33.6985 5.22994   4
  -2  -4  -1 6034.11 141.025   3
  -2   4  -1 5979.31 141.039   3
  -2   4  -1 6024.72 146.903   9
   2   4   1 5930.53 144.924   8
   2  -4   1 6071.23 147.312   7
   2   4   1 5863.28 144.504   7
  -2   4  -1 5836.12 146.452   7
   2   4   1 5968.67 140.916   3
   2  -4   1 5768.65 140.725   3
   2   4   1 5878.74 145.025   6
  -2   4  -1 5855.06 143.646   5
  -2  -4  -1 5632.58 144.914   4
   2   4   1 5691.76 144.712   4
  -2   4  -2 761.414 28.4269   9
  -2  -4  -2 747.742 24.3192   3
  -2   4  -2 753.387 24.3134   3
   2   4   2 743.131 24.5572   3
   2  -4   2 749.114 24.5687   3
   2   4   2 748.791 25.5288   8
   2  -4   2 761.053 27.9358   7
   2   4   2 763.583 25.2881   7
  -2  -4  -2 654.907 24.6910   7
  -2   4  -2 764.327 25.0685   5
   2   4   2 750.202 26.1645   6
   2  -4   2 770.030 25.6476   5
  -2  -4  -2 736.065 26.6981   4
   2   4   2 725.077 26.1650   4
  -2  -4  -3 10010.6 251.199   8
  -2   4  -3 10667.3 256.067   9
  -2  -4  -3 10606.1 250.116   7
   2   4   3 10719.5 253.046   8
   2   4   3 10499.5 249.358   7
  -2   4  -3 10196.4 251.193   3
  -2  -4  -3 10768.4 251.877   3
   2  -4   3 10570.0 252.364   3
   2   4   3 10824.9 252.658   3
   2  -4   3 10807.9 251.409   5
   2   4   3 10604.3 257.687   6
  -2  -4  -3 10436.6 253.297   4
   2   4   3 10352.5 252.392   4
  -2   4  -3 10597.3 250.527   5
   2  -4   4 3072.19 88.7862   9
  -2  -4  -4 3198.50 82.0175   7
  -2  -4  -4 3255.64 84.2519   8
   2   4   4 3070.96 101.952   8
   2   4   4 3259.68 87.4620   3
  -2   4  -4 3184.63 86.0163   3
  -2  -4  -4 3200.16 86.2537   3
   2  -4   4 3137.49 86.9969   3
   2   4   4 3219.13 81.0047   7
   2   4   4 3265.27 113.801   6
   2  -4   4 3269.76 84.1251   5
  -2  -4  -4 3237.42 86.3131   4
  -2  -4  -5 455.439 20.1485   8
  -2   4  -5 484.114 22.0782   7
  -2  -4  -5 451.986 17.7248   7
  -2  -4  -5 448.635 22.2046   3
  -2   4  -5 460.128 22.5230   3
   2   4   5 449.192 19.7979   7
   2  -4   5 467.101 24.3166   9
   2  -4   5 466.946 20.3302   5
  -2  -4  -5 450.371 21.2416   4
  -2  -4  -6 6897.03 170.708   8
  -2  -4  -6 6616.56 161.534   7
  -2   4  -6 6864.21 172.144   3
  -2  -4  -6 6585.53 171.385   3
   2  -4   6 6605.45 172.785   9
   2  -4   6 6631.30 166.591   5
  -2  -4  -6 6681.78 168.295   4
   2  -4   7 2839.22 86.0346   9
  -2  -4  -7 3117.21 92.4077   8
  -2   4  -7 3022.87 86.8696   3
  -2  -4  -7 2841.97 85.7122   3
   2   4   7 2910.69 79.5998   4
  -2  -4  -7 2829.17 74.3026   7
   2   4   7 2733.08 120.470   2
  -2  -4  -7 2827.18 81.2959   4
   2  -4   7 2812.94 80.9275   5
   2  -4   8 587.266 30.5775   9
   2   4   8 590.330 25.4048   4
  -2   4  -8 542.181 29.8283   3
  -2  -4  -8 554.728 29.9002   3
  -2  -4  -8 550.589 20.6971   7
   2   4   8 556.414 41.9614   2
  -2  -4  -8 560.488 26.2057   4
   2  -4   9 249.799 20.8861   9
  -2  -4  -9 241.958 12.7882   7
   2   4   9 265.659 16.9842   4
  -2  -4  -9 252.938 21.5255   3
  -2   4  -9 269.599 21.9005   3
   2   4   9 232.050 22.1283   2
  -2  -4  -9 241.489 17.1277   4
  -2  -4 -10 22.0724 5.78563   7
   2   4  10 29.5815 8.78980   4
  -2  -4 -10 40.3047 12.4849   3
  -2   4 -10 11.0364 10.9389   3
   2  -4  10 22.0027 12.3210   9
  -2  -4 -10 6.41342 7.25222   4
  -2  -4 -11 2480.80 69.1843   7
  -2  -4 -11 2482.57 86.1134   3
   2   4  11 2617.33 77.2799   4
  -2   4 -11 2543.80 86.9255   3
   2  -4  11 2579.76 84.7083   9
  -2  -4 -11 2597.02 77.9997   4
  -2  -4 -12 104.155 10.6645   7
  -2  -4 -12 76.0655 16.6470   3
  -2   4 -12 79.3991 16.6108   3
   2  -4  12 95.9174 17.6894   9
  -2  -4 -12 73.7808 12.1459   4
  -2  -4 -13 4.04413 6.58212   7
  -2  -4 -13 12.4858 12.8169   3
  -2   4 -13 25.1711 14.8057   3
   2  -4  13-3.63614 13.5425   9
  -2  -4 -13 15.0395 9.52512   4
  -2  -4 -14 113.585 13.2558   7
  -2   4 -14 131.550 20.8803   3
  -2  -4 -14 105.391 19.8364   3
   2  -4  14 115.493 20.9349   9
  -2  -4 -14 93.0436 14.1687   4
  -2  -4 -15 3960.36 106.215   7
  -2  -4 -15 3936.75 129.054   3
  -2   4 -15 3988.87 129.432   3
   2  -4  15 3942.82 125.027   9
  -2  -4 -15 3971.38 114.584   4
  -2  -4 -16 28.2335 9.99150   7
  -2  -4 -16 51.9202 20.0174   3
  -2   4 -16 31.9550 18.8046   3
   2  -4  16 24.2303 19.1150   9
  -2  -4 -16 36.1504 12.6620   4
   2  -4  17 958.486 50.7859   9
  -2  -4 -17 968.630 36.0697   7
  -2   4 -17 970.052 54.5859   3
  -2   4 -17 834.843 34.5749   4
  -2  -4 -17 915.929 53.0778   3
  -2  -4 -17 859.124 40.2521   4
   2  -4  18 427.052 36.9042   9
  -2  -4 -18 453.458 24.2188   7
  -2   4 -18 464.137 39.1048   3
  -2   4 -18 423.005 22.5058   4
  -2  -4 -18 433.845 38.4387   3
  -2   4 -18 470.797 47.8470   2
  -2  -4 -18 424.080 27.8124   4
   2  -4  19 781.963 48.8227   9
  -2  -4 -19 722.351 30.3530   7
  -2  -4 -19 752.217 38.0443   4
  -2   4 -19 754.159 31.0543   4
  -2   4 -19 729.359 59.4017   2
  -2  -4 -20 52.2796 11.9165   7
  -2  -4 -20 47.5360 14.8752   4
  -2   4 -20 27.9171 34.6683   2
  -2   4 -20 32.8806 10.7750   4
  -2  -4 -21 1090.14 47.2973   4
  -2   4 -21 1140.73 39.7808   4
   2   4  21 1005.83 87.8942   1
   2  -4  21 910.162 86.4421   1
  -2  -4 -21 987.021 36.9724   7
  -2  -4 -22 48.1217 16.0485   4
   2   4  22 22.8132 42.1608   1
   2  -4  22 41.5363 44.2074   1
  -2  -4 -22 46.3175 11.0023   7
  -2  -4 -23 83.7033 17.6697   4
   2   4  23 95.2118 52.1226   1
   2  -4  23 33.7615 45.5784   1
  -2  -4 -23 83.4920 12.3630   7
  -2  -6  25 385.672 44.2168   5
  -2  -6  24 265.239 37.9427   5
  -2  -6  24 246.110 58.0352   1
  -2   6  24 227.868 56.8309   1
   2  -6 -24 261.964 23.6981   7
  -2  -6  23 288.996 37.7609   5
   2  -6 -23 328.677 54.2209   6
  -2   6  23 210.967 55.3427   1
  -2  -6  23 267.485 56.9467   1
   2  -6 -23 239.953 24.0243   7
  -2  -6  22 740.928 52.6123   5
   2  -6 -22 900.855 65.4263   6
  -2  -6  22 755.815 78.8996   1
  -2   6  22 861.530 81.4136   1
   2  -6 -22 816.482 39.0901   7
  -2  -6  21 381.817 38.5717   5
   2  -6 -21 487.845 31.0784   7
  -2  -6  21 416.021 59.9881   1
  -2   6  21 489.861 65.2482   1
  -2  -6  20 173.312 29.6176   5
   2   6 -20 175.700 9.94227   4
   2  -6 -20 212.883 56.0841   8
   2  -6 -20 232.739 21.7888   7
   2  -6 -20 209.961 37.5819   6
  -2   6  20 254.436 48.5774   1
  -2  -6  20 144.248 40.6364   1
  -2   6  19 612.180 66.3187   1
  -2  -6  19 643.327 64.5546   1
  -2  -6  19 584.621 43.0560   9
   2  -6 -19 538.484 66.4380   8
   2   6 -19 619.304 45.6563   3
   2  -6 -19 629.390 45.8715   3
   2  -6 -19 567.675 32.1181   7
   2  -6 -19 592.928 49.9091   6
  -2  -6  19 512.324 41.4240   5
   2   6 -19 574.594 19.9817   4
  -2  -6  18 1129.30 82.9884   1
  -2   6  18 1123.18 82.9020   1
  -2  -6  18 1239.17 61.0964   9
   2  -6 -18 1218.84 63.0346   3
   2   6 -18 1117.10 34.4774   4
   2   6 -18 1188.82 62.0582   3
   2  -6 -18 1259.73 50.1469   7
   2  -6 -18 1325.41 76.2380   6
  -2  -6  18 1102.55 58.6075   5
  -2  -6  17 404.303 51.0177   1
  -2   6  17 418.019 52.5291   1
  -2  -6  17 448.706 36.6730   9
   2   6 -17 463.780 38.0687   3
  -2   6  17 455.194 27.6965   4
   2  -6 -17 502.251 39.1698   3
   2  -6 -17 514.343 31.4836   7
  -2  -6  17 434.261 36.5233   5
  -2  -6  16-9.21225 24.9902   1
  -2   6  16 9.52201 27.0438   1
  -2  -6  16-1.45167 16.0519   9
   2  -6 -16-18.7857 38.0564   8
   2   6 -16 6.45763 15.6730   3
  -2   6  16 1.54156 9.84144   4
   2  -6 -16-1.62323 15.5443   3
   2  -6 -16-2.76913 10.9751   7
   2  -6 -16 22.9865 19.3357   6
  -2  -6  16 2.95674 16.0029   5
  -2  -6  15 369.307 46.1391   1
  -2   6  15 427.855 47.9363   1
  -2  -6  15 330.594 31.1431   9
   2  -6 -15 571.576 61.7159   8
   2  -6 -15 376.423 32.6331   3
  -2   6  15 410.811 24.3201   4
   2   6 -15 415.213 34.2605   3
   2  -6 -15 382.374 25.9375   7
   2  -6 -15 512.050 40.9086   6
  -2  -6  15 371.629 31.8217   5
  -2   6  14 3513.27 141.237   1
  -2  -6  14 3526.08 139.900   1
  -2  -6  14 3432.97 113.635   9
   2  -6 -14 3561.10 138.477   8
   2  -6 -14 3538.71 116.197   3
  -2   6  14 3699.87 100.977   4
   2   6 -14 3544.20 115.616   3
   2  -6 -14 3496.88 103.190   7
   2  -6 -14 3690.58 119.720   6
  -2  -6  14 3450.83 113.058   5
  -2   6  13 1383.00 78.0749   1
  -2  -6  13 1302.43 75.4271   1
  -2  -6  13 1294.62 57.7526   9
   2  -6 -13 1283.20 68.5865   8
   2   6 -13 1339.56 58.9945   3
   2  -6 -13 1462.89 61.0777   3
   2  -6 -13 1320.63 49.7086   7
   2  -6 -13 1364.78 59.3026   6
  -2   6  13 1405.52 48.6347   4
  -2  -6  13 1350.60 57.9179   5
  -2   6  12 1514.39 80.4455   1
  -2  -6  12 1498.90 79.2861   1
  -2  -6  12 1571.82 63.7263   9
   2  -6 -12 1875.29 79.0277   8
   2   6 -12 1537.82 63.6703   3
   2  -6 -12 1671.76 65.4046   3
   2  -6 -12 1651.55 56.4233   7
   2  -6 -12 1711.72 65.7714   6
  -2   6  12 1724.02 56.0633   4
  -2  -6  12 1601.82 63.3573   5
  -2   6  11 1020.25 61.1030   1
  -2  -6  11 1144.21 63.1605   1
  -2  -6  11 1038.99 47.9544   9
   2  -6 -11 1092.02 52.1266   8
   2  -6 -11 1121.92 48.9861   3
   2  -6 -11 1049.74 40.6239   7
   2  -6 -11 1049.01 46.2257   6
  -2   6  11 1126.89 41.1387   4
  -2  -6  11 1042.68 47.4390   5
  -2  -6  10 1320.90 53.1783   9
   2  -6 -10 1221.84 52.6238   8
   2  -6 -10 1266.83 45.0193   7
  -2  -6  10 1224.21 50.9906   5
  -2   6  10 1271.23 44.8851   4
   2  -6 -10 1268.47 49.7958   6
  -2  -6  10 1244.77 64.1581   1
  -2   6  10 1300.33 65.5543   1
  -2  -6   9-3.25617 13.8721   1
  -2   6   9 4.95770 15.0364   1
  -2  -6   9 1.01388 10.4246   9
   2  -6  -9 3.18491 6.22600   7
   2  -6  -9 11.0622 8.74935   6
  -2  -6   9-1.86838 10.4371   5
  -2   6   9 3.34363 7.43321   4
  -2   6   8 4094.50 100.298   2
  -2  -6   8 3672.10 111.479   9
   2  -6  -8 3670.51 103.818   7
  -2  -6   8 3619.90 120.662   1
  -2   6   8 3686.71 121.787   1
  -2  -6   8 3720.08 109.808   5
   2  -6  -8 3783.07 108.305   6
  -2   6   8 4002.29 106.343   4
  -2  -6   7 401.472 25.9263   9
  -2  -6   7 387.527 29.1044   1
  -2   6   7 380.976 28.5938   1
   2  -6  -7 390.550 21.2288   7
   2  -6  -7 415.355 23.3358   6
  -2  -6   7 379.056 24.4679   5
  -2   6   7 420.878 41.0948   6
  -2   6   7 446.839 23.2532   4
  -2  -6   6 5123.92 138.412   9
   2   6  -6 5193.20 138.504   9
  -2   6   6 4622.38 176.007   8
  -2   6   6 4892.64 141.292   1
  -2  -6   6 5268.47 142.546   1
   2  -6  -6 4827.45 133.489   6
   2  -6  -6 4914.75 130.585   7
  -2   6   6 4958.74 140.272   6
  -2  -6   6 5048.36 135.747   5
   2   6  -6 5020.32 135.202   5
   2   6  -5 2389.57 76.2285   9
  -2  -6   5 2368.21 76.5573   9
   2  -6  -5 2427.64 71.3247   7
  -2   6   5 2357.77 82.0766   8
  -2   6   5 2403.44 76.7488   1
  -2  -6   5 2463.53 76.6601   1
   2  -6  -5 2537.49 74.0776   6
  -2   6   5 2506.94 77.2631   7
  -2   6   5 2459.81 73.1024   6
   2   6  -5 2342.70 73.7198   5
   2   6  -4 12439.5 316.102   9
  -2   6   4 12703.4 313.906   8
  -2   6   4 13117.4 313.457   1
  -2  -6   4 13222.4 312.665   1
  -2   6   4 12805.3 311.153   7
   2  -6  -4 12737.5 313.383   6
  -2   6   4 12597.4 311.103   6
   2   6  -4 13564.0 309.264   4
   2   6  -4 12424.0 313.149   5
   2  -6  -3 15665.4 374.226   8
   2   6  -3 15568.9 377.326   9
  -2   6   3 14873.7 372.248   8
  -2  -6   3 15373.8 368.971   1
  -2   6   3 16011.6 370.081   1
  -2   6   3 15344.7 371.231   7
   2  -6  -3 15413.0 374.799   6
  -2   6   3 15192.3 372.911   6
   2   6  -3 15127.5 374.393   5
  -2   6   2 481.435 18.5665   1
  -2  -6   2 526.013 18.7477   1
   2   6  -2 499.027 26.1337   9
   2  -6  -2 477.985 24.0671   8
  -2   6   2 475.663 22.6792   9
  -2   6   2 481.762 23.3779   8
   2   6  -2 507.403 24.3533   7
   2   6  -2 497.275 20.0297   1
   2  -6  -2 502.546 24.8520   6
  -2   6   2 488.862 22.8161   7
  -2   6   2 488.856 23.7094   6
   2   6  -2 495.998 24.6512   5
   2   6  -2 558.459 23.9817   4
   2  -6  -1 5413.21 130.003   3
   2   6  -1 5392.32 130.066   3
   2   6  -1 5841.72 133.894   1
   2  -6  -1 5259.49 132.936   1
  -2   6   1 5435.46 142.961   8
  -2   6   1 5458.56 141.204   9
   2   6  -1 5640.12 142.441   7
   2  -6  -1 5441.24 143.149   7
   2   6  -1 5461.43 141.762   6
  -2   6   1 5758.52 143.756   6
  -2   6   1 5630.08 142.083   7
   2   6  -1 5489.05 144.522   5
   2   6  -1 6147.65 143.297   4
   2   6   0 12882.7 292.271   1
  -2   6   0 12700.0 302.739   9
   2   6   0 12728.2 302.520   8
  -2   6   0 12708.7 304.328   8
   2  -6   0 12782.0 304.558   7
  -2   6   0 12465.1 302.802   7
   2   6   0 12729.9 301.934   7
   2  -6   0 12506.9 289.870   3
   2   6   0 12508.9 289.896   3
  -2   6   0 12608.1 303.637   6
   2   6   0 13076.2 302.861   6
   2   6   0 12737.4 305.802   5
  -2   6   0 13224.0 302.655   5
   2   6   0 13711.9 303.280   4
   2   6   1 1111.23 38.4792   8
  -2   6  -1 1042.42 38.8093   9
  -2   6  -1 1074.08 38.8453   7
   2   6   1 1057.33 37.3005   7
   2  -6   1 1086.06 39.6304   7
   2  -6   1 1037.91 29.9745   3
   2   6   1 1112.39 30.4264   3
   2   6   1 1057.84 37.8280   6
  -2   6  -1 1051.97 37.5035   5
   2   6   1 1059.31 40.7101   5
   2   6   1 1150.93 39.1015   4
  -2   6  -2 521.730 18.6715   3
  -2  -6  -2 513.614 18.6763   3
  -2   6  -2 556.473 26.1512   9
  -2   6  -2 490.621 24.5157   7
   2  -6   2 548.230 25.9089   7
   2   6   2 505.164 23.3283   8
   2   6   2 530.507 23.1588   7
   2  -6   2 546.518 19.6639   3
   2   6   2 548.000 19.7242   3
   2   6   2 486.904 23.0128   6
  -2   6  -2 562.372 23.8464   5
  -2  -6  -2 482.141 23.4552   4
   2   6   2 539.175 24.5053   4
  -2  -6  -3 192.595 14.4507   8
  -2   6  -3 198.480 15.9554   9
  -2  -6  -3 164.686 12.7565   7
   2   6   3 201.294 13.4705   7
   2   6   3 195.380 13.2829   8
  -2  -6  -3 211.812 11.8003   3
  -2   6  -3 177.486 10.9870   3
  -2   6  -3 173.909 13.5759   5
   2   6   3 179.753 13.2272   6
   2  -6   3 183.741 14.0044   5
   2   6   3 214.060 14.9171   4
  -2  -6  -3 168.717 13.7268   4
  -2   6  -4 3959.66 109.541   9
  -2  -6  -4 3931.56 105.034   8
  -2  -6  -4 3965.89 102.937   7
   2   6   4 3941.35 106.215   8
  -2  -6  -4 3912.44 101.461   3
  -2   6  -4 3794.05 101.240   3
   2   6   4 3795.80 101.345   7
   2   6   4 3763.18 107.799   6
   2  -6   4 4067.02 105.137   5
  -2  -6  -4 3686.68 105.374   4
  -2   6  -4 3866.54 103.186   5
  -2  -6  -5 113.108 11.7479   8
  -2   6  -5 121.042 14.6099   9
   2   6   5 140.708 21.7479   8
  -2  -6  -5 133.244 11.5109   7
  -2  -6  -5 120.644 11.4938   3
  -2   6  -5 115.908 11.3461   3
   2   6   5 122.899 10.3494   7
   2   6   5 157.556 25.2088   6
   2  -6   5 107.832 12.2707   5
  -2  -6  -5 114.036 12.0360   4
  -2   6  -5 117.950 11.9657   5
  -2   6  -6 3728.30 104.030   7
  -2  -6  -6 3687.38 101.257   8
  -2  -6  -6 3704.43 98.6186   7
  -2  -6  -6 3721.35 102.541   3
  -2   6  -6 3687.72 103.009   3
   2   6   6 3801.06 100.119   7
   2   6   6 3618.26 163.946   6
   2  -6   6 3616.38 101.400   5
  -2  -6  -6 3683.48 103.844   4
  -2   6  -7 14.2036 8.21721   3
   2   6   7 21.9183 8.52022   4
  -2  -6  -7 17.0022 8.41772   3
  -2   6  -7 18.0594 8.82331   7
  -2  -6  -7 14.7452 7.89976   8
  -2  -6  -7 15.6287 6.26764   7
   2  -6   7 10.4265 11.0704   9
   2  -6   7 8.76735 7.84334   5
  -2  -6  -7 11.4896 7.69069   4
  -2  -6  -8 1463.09 53.6695   3
  -2   6  -8 1454.66 54.1930   3
  -2   6  -8 1486.85 52.9352   7
  -2  -6  -8 1407.37 45.8827   7
  -2  -6  -8 1481.21 50.1053   8
   2  -6   8 1472.96 56.8071   9
   2  -6   8 1462.60 51.0248   5
   2   6   8 1495.74 49.7692   4
  -2  -6  -8 1414.30 51.8219   4
   2  -6   9 28.0180 13.3851   9
  -2  -6  -9 0.97448 9.78507   3
   2   6   9 22.9374 8.56874   4
  -2   6  -9 14.9206 10.8930   3
  -2  -6  -9 24.8826 7.03311   7
  -2   6  -9 10.9509 9.22788   7
  -2  -6  -9 38.3857 9.18007   8
   2   6   9 11.6732 23.0585   2
   2  -6   9 28.4767 10.8695   5
  -2  -6  -9 8.44308 8.63997   4
   2  -6  10 3509.99 109.161   9
  -2   6 -10 3610.37 108.478   3
   2   6  10 3496.78 99.2629   4
  -2  -6 -10 3512.11 107.408   3
  -2  -6 -10 3499.95 93.8445   7
  -2  -6 -10 3535.62 103.213   8
   2   6  10 3315.34 116.608   2
  -2  -6 -10 3497.01 102.791   4
   2  -6  10 3505.83 102.573   5
   2  -6  11 214.527 23.1897   9
  -2   6 -11 231.858 22.8866   3
   2   6  11 253.432 19.1569   4
  -2  -6 -11 244.722 23.3969   3
  -2  -6 -11 321.428 28.3126   8
  -2  -6 -11 239.120 15.5813   7
   2   6  11 267.571 23.4079   2
  -2  -6 -11 269.438 21.0771   4
   2  -6  11 244.029 21.3417   5
  -2  -6 -12 189.449 13.9248   7
  -2  -6 -12 221.088 22.8917   8
  -2  -6 -12 179.837 22.1866   3
   2   6  12 221.997 18.5095   4
  -2   6 -12 236.371 24.4057   3
   2  -6  12 188.294 23.7749   9
   2  -6  12 225.752 21.4898   5
  -2  -6 -12 200.925 19.6669   4
   2   6  13 60.8643 13.3896   4
  -2  -6 -13 100.242 18.5498   3
  -2   6 -13 85.9499 17.3692   3
  -2  -6 -13 68.5904 9.94242   7
   2  -6  13 70.1966 19.2298   9
   2  -6  13 73.9654 16.4805   5
  -2  -6 -13 64.3801 14.1513   4
  -2   6 -14 269.316 27.9175   3
  -2  -6 -14 282.276 28.4819   3
   2   6  14 311.800 24.0342   4
  -2  -6 -14 277.921 17.5167   7
   2  -6  14 325.228 31.0739   9
   2  -6  14 295.436 26.4980   5
  -2  -6 -14 293.398 23.9984   4
  -2  -6 -15 1521.11 72.0682   8
  -2   6 -15 1307.02 62.7483   3
  -2  -6 -15 1408.77 64.1772   3
  -2  -6 -15 1352.76 44.8107   7
   2  -6  15 1328.29 62.2276   9
   2  -6  15 1283.01 57.5603   5
  -2  -6 -15 1355.49 55.2957   4
  -2   6 -16 194.816 26.4297   3
  -2  -6 -16 146.354 24.0236   3
  -2  -6 -16 138.294 14.2219   7
   2  -6  16 192.092 26.8150   9
   2  -6  16 189.735 25.0511   5
  -2  -6 -16 210.339 22.5753   4
  -2  -6 -17 147.858 26.9385   3
  -2   6 -17 182.839 27.3415   3
  -2  -6 -17 125.053 13.5769   7
   2  -6  17 130.608 25.0851   9
   2  -6  17 134.639 24.5348   5
  -2  -6 -17 170.062 20.8051   4
  -2  -6 -18 717.733 57.0266   8
  -2   6 -18 841.758 51.7717   3
  -2  -6 -18 773.760 50.3218   3
  -2  -6 -18 734.476 30.4643   7
   2  -6  18 752.442 49.2197   9
   2  -6  18 721.549 45.5238   5
  -2  -6 -18 808.703 41.5521   4
  -2  -6 -19 167.863 15.1207   7
  -2  -6 -19 227.492 38.4745   8
   2  -6  19 163.139 27.4517   5
  -2  -6 -19 200.057 23.6233   4
   2  -6  19 221.443 48.2440   1
   2   6  19 208.024 48.5933   1
  -2   6 -20 42.4675 15.7638   7
  -2   6 -20 8.56613 9.60017   4
  -2  -6 -20 16.9428 9.58874   7
   2   6  20 42.1684 40.3826   1
   2  -6  20 4.17901 40.5723   1
   2  -6  20 20.0722 22.0982   5
  -2  -6 -20 1.18687 14.6163   4
  -2  -6 -21 205.003 16.2317   7
  -2   6 -21 161.379 22.2109   7
   2   6  21 176.738 46.7180   1
   2  -6  21 166.772 49.7244   1
  -2  -6 -21 212.928 23.9837   4
   2  -6  21 189.469 31.1121   5
  -2  -6 -22 452.747 22.0670   7
  -2   6 -22 388.684 30.0413   7
   2  -6  22 436.664 69.0739   1
   2   6  22 318.463 61.6930   1
  -2  -6 -22 395.438 30.8505   4
   2  -6  22 374.083 38.9657   5
  -2   6 -23 30.8376 17.1688   7
  -2  -6 -23 38.5128 17.2009   4
   2  -6  23 58.6766 27.1172   5
   2   6  23 9.49229 45.4572   1
   2  -6  23 28.4246 43.7705   1
   2  -6  24 48.6445 28.0576   5
   2  -6  25 40.1154 29.9589   5
   2  -6  26 43.1022 29.6800   5
  -2  -8  25 50.1971 28.8521   5
  -2  -8  24 195.236 36.0163   5
  -2  -8  24 264.745 59.2581   1
  -2  -8  23 65.7964 28.1654   5
  -2   8  23 58.5139 47.1259   1
  -2  -8  23 51.8149 40.4998   1
   2  -8 -23 56.3595 17.2661   7
  -2  -8  22 546.023 47.4263   5
   2  -8 -22 649.105 51.7650   6
  -2  -8  22 636.745 72.5410   1
  -2   8  22 775.974 79.0346   1
   2  -8 -22 651.772 35.8999   7
  -2  -8  21 9.57235 23.7668   5
   2  -8 -21 11.5432 19.6615   6
  -2   8  21-16.4731 38.3262   1
  -2  -8  21 39.4746 38.3229   1
   2  -8 -21 0.95823 13.7648   7
  -2  -8  20 95.7127 26.1686   5
   2  -8 -20 59.8508 15.9614   7
   2  -8 -20 78.7353 25.0295   6
  -2  -8  20 86.6049 39.6748   1
  -2   8  20 129.251 45.5422   1
  -2  -8  19 727.843 49.0889   5
   2   8 -19 671.337 46.9625   3
   2  -8 -19 753.317 50.2950   3
  -2   8  19 811.134 39.3020   4
   2  -8 -19 714.726 36.9248   7
   2  -8 -19 775.110 48.9241   6
  -2  -8  19 820.172 71.8749   1
  -2   8  19 732.744 69.8469   1
  -2   8  18 1646.95 100.897   1
  -2  -8  18 1587.36 97.3785   1
  -2  -8  18 1705.64 76.5013   9
   2  -8 -18 1612.17 71.9454   8
   2  -8 -18 1656.36 75.0048   3
  -2   8  18 1739.36 61.3142   4
   2   8 -18 1629.32 73.3753   3
   2  -8 -18 1652.01 60.3434   7
   2  -8 -18 1664.03 72.9126   6
  -2  -8  18 1552.00 72.4629   5
  -2  -8  17 443.361 51.5171   1
  -2   8  17 442.600 53.2700   1
  -2  -8  17 462.580 39.0639   9
   2  -8 -17 516.899 42.0730   8
   2  -8 -17 436.050 36.4746   3
  -2   8  17 458.657 28.5904   4
   2   8 -17 404.814 35.6960   3
   2  -8 -17 380.230 26.9456   7
   2  -8 -17 430.460 37.6590   6
  -2  -8  17 461.764 37.4278   5
  -2  -8  16 32.5916 25.4710   1
  -2   8  16 54.4648 28.1643   1
  -2  -8  16 17.8641 17.2013   9
   2  -8 -16 47.4884 20.2262   8
   2  -8 -16 19.0844 17.6849   3
  -2   8  16 34.8826 12.6591   4
   2   8 -16 7.67914 16.6335   3
   2  -8 -16 17.1485 11.6259   7
   2  -8 -16 5.79016 15.7632   6
  -2  -8  16 36.9464 19.5861   5
  -2  -8  15 5.51822 24.5222   1
  -2   8  15 11.1922 25.4625   1
  -2  -8  15 10.8967 18.0074   9
   2  -8 -15 15.9071 15.0413   8
  -2   8  15 32.5823 12.2203   4
   2   8 -15 24.5076 15.2688   3
   2  -8 -15 26.8731 16.5144   3
   2  -8 -15 21.2624 11.5392   7
   2  -8 -15 4.08913 13.5930   6
  -2  -8  15 26.3602 16.9413   5
  -2   8  14 2287.17 107.377   1
  -2  -8  14 2436.54 108.999   1
  -2  -8  14 2393.56 90.1889   9
   2  -8 -14 2560.79 86.8350   8
   2  -8 -14 2509.64 88.8354   3
   2   8 -14 2340.27 85.8989   3
   2  -8 -14 2402.78 77.8410   7
   2  -8 -14 2281.72 86.7412   6
  -2   8  14 2528.15 78.5004   4
  -2  -8  14 2418.11 87.9236   5
  -2  -8  13 39.9854 24.0526   1
  -2   8  13 51.6669 24.8779   1
  -2  -8  13 29.9707 17.6648   9
   2  -8 -13 34.1392 13.4358   8
   2   8 -13 40.0169 15.0931   3
   2  -8 -13 31.0458 14.8411   3
  -2   8  13 38.2120 12.8760   4
   2  -8 -13 48.9345 12.0152   7
   2  -8 -13 30.3400 13.0218   6
  -2  -8  13 38.2790 15.4332   5
  -2   8  12 414.988 39.8558   1
  -2  -8  12 469.082 42.9625   1
  -2  -8  12 380.029 32.0701   9
   2  -8 -12 444.617 29.7592   8
   2   8 -12 434.898 29.9615   3
   2  -8 -12 451.508 30.7448   3
   2  -8 -12 412.030 25.9911   7
  -2  -8  12 446.961 31.8217   5
   2  -8 -12 472.834 30.7496   6
  -2   8  12 463.172 27.1824   4
  -2   8  11 367.841 35.8823   1
  -2  -8  11 416.001 38.2792   1
  -2  -8  11 439.429 32.7039   9
   2  -8 -11 488.319 28.8772   8
   2   8 -11 426.503 28.5695   3
   2  -8 -11 465.395 30.0189   3
   2  -8 -11 409.500 27.8592   6
   2  -8 -11 432.181 25.6918   7
  -2  -8  11 424.835 30.3772   5
  -2   8  11 474.577 26.9862   4
  -2   8  10 2421.27 62.3518   2
  -2  -8  10 2223.44 89.8092   1
  -2   8  10 2031.82 86.7785   1
  -2  -8  10 2327.46 82.4411   9
   2  -8 -10 2157.78 75.0919   8
   2   8 -10 2229.43 74.9705   3
   2  -8 -10 2253.54 75.8236   3
   2  -8 -10 2192.95 71.9382   7
   2  -8 -10 2088.19 75.9397   6
  -2  -8  10 2307.23 79.6086   5
  -2   8  10 2364.20 74.2706   4
  -2   8   9-20.4129 26.6675   2
  -2   8   9-3.01344 14.7263   1
  -2  -8   9 9.31419 15.5718   1
  -2  -8   9 2.41996 13.5184   9
   2  -8  -9 5.55391 10.2890   8
   2   8  -9 4.38917 9.18769   3
   2  -8  -9 12.6104 9.85616   3
   2  -8  -9 1.62885 8.06580   7
   2  -8  -9 6.16737 9.35296   6
  -2   8   9-32.8731 50.2791   6
  -2  -8   9 6.47972 12.0040   5
  -2   8   9 8.17373 10.1469   4
  -2   8   8 3645.88 117.291   1
  -2  -8   8 3583.69 117.501   1
   2   8  -8 3688.51 114.428   9
  -2  -8   8 3671.31 114.382   9
   2  -8  -8 3494.77 107.614   8
   2  -8  -8 3570.38 106.094   7
   2  -8  -8 3870.61 106.693   3
   2   8  -8 3618.58 104.834   3
   2  -8  -8 3932.17 111.938   6
  -2   8   8 3796.56 134.640   6
  -2  -8   8 3712.65 112.271   5
  -2   8   8 4079.82 110.806   4
  -2  -8   7 1118.88 49.6693   1
  -2   8   7 1062.83 48.3527   1
  -2  -8   7 1048.37 48.7791   9
   2   8  -7 1079.84 48.5941   9
   2  -8  -7 1073.40 43.3091   7
  -2   8   7 1067.05 72.5847   8
   2   8  -7 1088.78 40.9826   3
   2  -8  -7 1163.25 41.9138   3
   2  -8  -7 1075.88 45.9955   6
  -2   8   7 1149.11 51.7087   6
  -2  -8   7 1103.51 47.4642   5
  -2   8   7 1262.56 47.7831   4
   2   8  -7 1118.29 46.5870   5
   2   8  -6 2282.28 78.4273   9
  -2  -8   6 2319.64 78.6145   9
   2  -8  -6 2284.81 72.6013   7
  -2   8   6 2258.75 85.5407   8
  -2  -8   6 2318.44 75.6506   1
  -2   8   6 2237.76 75.2009   1
  -2   8   6 2311.05 77.8863   7
   2  -8  -6 2294.68 75.4324   6
  -2   8   6 2293.53 74.9156   6
  -2  -8   6 2318.67 77.5854   5
   2   8  -6 2248.98 68.4185   4
   2   8  -6 2282.62 74.9144   5
   2   8  -5 2133.40 74.6962   9
   2  -8  -5 2232.36 70.2782   7
  -2   8   5 2091.82 72.9982   8
  -2  -8   5 2223.08 69.4840   1
  -2   8   5 2190.75 69.9490   1
  -2   8   5 2130.68 69.4420   7
   2  -8  -5 2125.57 71.8694   6
  -2   8   5 2180.01 69.6269   6
  -2  -8   5 2272.22 74.5592   5
   2   8  -5 2175.41 66.6436   4
   2   8  -5 2200.03 71.7363   5
   2   8  -4 6806.41 186.349   9
   2  -8  -4 6773.39 181.380   7
   2   8  -4 7201.08 184.704   7
  -2   8   4 6815.76 181.403   8
  -2  -8   4 6945.46 175.055   1
  -2   8   4 7125.07 176.528   1
  -2   8   4 7097.82 181.312   6
  -2   8   4 7001.26 179.593   7
   2  -8  -4 6831.06 184.431   6
  -2  -8   4 7323.13 187.393   5
   2   8  -4 6676.03 182.460   5
   2   8  -4 7234.72 179.523   4
  -2   8   3 489.953 20.3126   1
  -2  -8   3 498.027 19.8621   1
   2   8  -3 515.731 28.0260   7
  -2   8   3 471.365 26.0152   8
  -2   8   3 500.702 26.7386   9
   2   8  -3 529.708 30.3224   9
   2  -8  -3 475.405 27.8226   6
  -2   8   3 523.973 27.2701   6
  -2   8   3 545.143 26.5521   7
   2   8  -3 513.732 27.9956   5
  -2  -8   3 539.658 30.3857   5
  -2   8   3 542.063 28.6639   4
   2   8  -3 543.416 26.9144   4
  -2   8   2 141.017 14.8380   8
   2   8  -2 174.386 15.9506   7
   2   8  -2 193.821 18.9029   9
  -2   8   2 159.501 15.5729   9
   2   8  -2 188.103 16.2125   6
  -2   8   2 146.102 14.3447   7
  -2   8   2 173.262 15.9999   6
   2   8  -2 187.583 17.3236   5
   2   8  -2 188.188 15.9796   4
  -2   8   1 51.3663 10.2368   8
   2   8  -1 57.6624 10.8102   7
  -2   8   1 53.1455 11.2644   9
   2   8  -1 77.5599 13.7576   9
  -2   8   1 48.8987 10.3378   7
   2   8  -1 44.8455 9.40409   6
  -2   8   1 51.0892 10.7880   6
   2   8  -1 60.7405 12.4123   5
  -2   8   1 45.0389 10.8799   5
   2   8  -1 90.1979 12.0360   4
   2  -8   0 22054.0 537.816   7
  -2   8   0 22099.2 535.901   7
   2   8   0 22380.8 535.652   7
  -2   8   0 22333.6 536.767   9
  -2   8   0 21725.9 537.967   8
   2   8   0 22333.7 536.601   8
   2   8   0 22731.4 536.058   6
  -2   8   0 22353.0 537.234   6
   2   8   0 22131.3 539.871   5
  -2   8   0 22953.5 536.863   5
   2   8   0 24580.2 538.317   4
  -2   8  -1 715.246 32.9293   7
   2  -8   1 708.454 33.6008   7
   2   8   1 680.607 31.2646   7
  -2   8  -1 713.916 33.7202   8
   2   8   1 718.105 32.5676   8
  -2   8  -1 669.346 32.6716   9
  -2   8  -1 689.876 32.9286   6
   2   8   1 726.082 32.3329   6
  -2   8  -1 724.502 32.7867   5
   2   8   1 699.631 34.5946   5
   2   8   1 799.065 34.2600   4
  -2  -8  -2 1300.44 36.6861   3
  -2   8  -2 1324.82 49.3719   7
   2   8   2 1315.45 46.9100   7
  -2   8  -2 1277.94 49.5704   9
   2  -8   2 1344.06 51.4735   9
   2   8   2 1286.41 47.4574   8
   2   8   2 1347.75 48.0488   6
  -2   8  -2 1374.22 47.9770   5
   2   8   2 1407.59 50.0159   4
  -2  -8  -3 448.115 18.1923   3
  -2   8  -3 473.251 18.3500   3
   2  -8   3 496.098 28.7994   9
  -2   8  -3 456.672 27.6081   9
   2   8   3 429.147 23.8200   8
   2   8   3 458.365 23.7489   7
  -2   8  -3 492.568 25.1525   5
   2   8   3 448.187 24.4942   6
   2   8   3 491.373 26.4735   4
  -2  -8  -4 5074.80 136.961   8
  -2   8  -4 5007.43 141.015   9
  -2  -8  -4 5146.49 135.787   7
   2   8   4 4973.95 136.144   8
  -2  -8  -4 5094.10 128.063   3
  -2   8  -4 4986.79 127.716   3
   2   8   4 5138.21 133.773   7
   2   8   4 5234.09 137.637   6
   2  -8   4 5216.89 137.801   5
  -2  -8  -4 4743.61 136.901   4
  -2   8  -4 5041.11 134.949   5
   2   8   4 5229.03 138.163   4
  -2  -8  -5 1483.41 52.7264   8
  -2   8  -5 1450.97 56.4191   9
  -2  -8  -5 1500.36 50.8918   7
   2   8   5 1479.76 55.2225   8
  -2  -8  -5 1431.04 46.8157   3
  -2   8  -5 1474.54 47.2313   3
   2   8   5 1526.29 49.2410   7
   2   8   5 1500.35 56.5163   6
   2  -8   5 1553.74 53.7940   5
  -2   8  -5 1468.11 51.0870   5
  -2  -8  -5 1369.85 52.9352   4
  -2   8  -6 1029.90 46.8055   9
  -2  -8  -6 1079.62 42.8454   8
   2   8   6 1105.79 55.0393   8
  -2   8  -6 1045.78 45.1817   7
  -2  -8  -6 1063.03 40.4596   7
  -2  -8  -6 1105.02 39.7099   3
  -2   8  -6 1086.07 39.9344   3
   2   8   6 1115.85 39.6345   7
   2   8   6 1021.26 53.0689   6
   2  -8   6 1136.54 44.2144   5
  -2  -8  -6 986.648 43.0300   4
  -2   8  -6 1088.22 42.3471   5
  -2  -8  -7 2844.58 87.9165   8
  -2   8  -7 2938.53 95.7839   9
  -2  -8  -7 3038.02 85.8378   7
  -2   8  -7 3025.03 92.6096   7
  -2   8  -7 3043.62 87.3919   3
  -2  -8  -7 2917.99 85.9761   3
   2   8   7 2842.08 86.7055   7
   2  -8   7 3066.07 89.7379   5
   2   8   7 2967.96 130.707   6
  -2  -8  -7 2800.71 89.9559   4
  -2  -8  -8 2547.50 78.8498   3
  -2   8  -8 2486.24 79.2379   3
   2   8   8 2580.98 80.4171   4
  -2  -8  -8 2279.17 80.0355   4
   2  -8   8 2486.77 79.6977   5
  -2  -8  -8 2689.68 76.7984   7
  -2   8  -8 2512.77 82.3474   7
  -2  -8  -8 2511.73 79.1277   8
  -2  -8  -9 25.2378 10.2638   8
  -2  -8  -9 18.2209 8.41936   7
  -2   8  -9 18.2125 11.5975   7
   2  -8   9 42.6329 17.0461   9
   2   8   9 11.9444 10.4689   4
  -2  -8  -9 20.9036 11.1012   3
  -2   8  -9 9.71899 10.8675   3
   2  -8   9 24.8948 11.3601   5
  -2  -8  -9 20.4454 10.8932   4
   2   8  10 1691.07 115.364   2
  -2  -8 -10 1746.08 60.9436   8
  -2   8 -10 1638.88 62.6168   7
  -2  -8 -10 1759.17 56.5654   7
   2  -8  10 1719.87 69.3515   9
  -2  -8 -10 1771.68 64.1573   3
  -2   8 -10 1741.69 64.1493   3
   2   8  10 1653.26 59.3558   4
   2  -8  10 1747.51 62.3956   5
  -2  -8 -10 1667.77 63.2233   4
   2   8  11 699.113 52.3615   2
  -2  -8 -11 664.811 34.4713   8
  -2   8 -11 691.333 36.7290   7
  -2  -8 -11 737.021 31.4019   7
   2  -8  11 661.809 41.4697   9
  -2  -8 -11 710.485 38.2741   3
  -2   8 -11 686.712 37.8713   3
   2   8  11 667.423 33.7135   4
   2  -8  11 730.902 37.5547   5
  -2  -8 -11 678.940 37.0964   4
   2   8  12 411.714 30.1441   2
  -2  -8 -12 402.548 26.6156   8
  -2  -8 -12 383.682 22.5263   7
  -2   8 -12 413.962 28.2425   7
   2  -8  12 400.256 34.4304   9
   2   8  12 395.821 26.0645   4
  -2  -8 -12 366.529 28.9786   3
  -2   8 -12 393.671 29.5986   3
   2  -8  12 356.420 27.5683   5
  -2  -8 -12 381.191 28.0368   4
  -2  -8 -13 1828.72 66.9067   8
  -2   8 -13 1780.81 66.1550   7
  -2  -8 -13 1762.90 57.9208   7
   2  -8  13 1776.27 74.7001   9
  -2   8 -13 1847.62 71.6902   3
   2   8  13 1817.09 64.2752   4
  -2  -8 -13 1731.19 70.5700   3
   2  -8  13 1844.66 68.7135   5
  -2  -8 -13 1804.64 68.4161   4
   2   8  14 3020.11 93.6413   4
  -2   8 -14 3042.21 103.306   3
  -2  -8 -14 2984.83 102.882   3
   2  -8  14 2978.88 106.405   9
  -2   8 -14 2854.05 94.6650   7
  -2  -8 -14 2880.45 85.9610   7
  -2  -8 -14 3142.84 96.5557   8
   2  -8  14 3055.91 99.5001   5
  -2  -8 -14 3020.26 98.5802   4
  -2   8 -15 101.965 21.3234   3
  -2  -8 -15 126.685 22.4014   3
   2   8  15 148.239 18.7772   4
   2  -8  15 80.6431 22.9614   9
  -2  -8 -15 97.7350 19.1923   8
  -2  -8 -15 106.733 13.7341   7
  -2   8 -15 116.276 18.0300   7
   2  -8  15 84.6066 20.4474   5
  -2  -8 -15 119.201 19.4236   4
   2   8  16 110.803 19.8715   4
  -2   8 -16 96.2830 22.2701   3
  -2  -8 -16 85.1392 21.2430   3
   2  -8  16 102.867 25.8913   9
  -2  -8 -16 60.3660 17.5683   4
   2  -8  16 102.052 22.4013   5
  -2   8 -16 82.0842 17.4159   7
  -2  -8 -16 89.0758 13.4654   7
  -2  -8 -16 74.2448 22.6588   8
  -2  -8 -17 20.7354 19.4035   3
  -2   8 -17-5.06217 18.0664   3
  -2  -8 -17-2.74206 10.3803   7
  -2   8 -17 4.49985 14.0236   7
  -2  -8 -17 15.4585 14.9685   8
  -2  -8 -17 10.5554 14.9652   4
   2  -8  17 13.2398 19.1469   5
   2  -8  17 24.5376 33.3341   1
   2   8  17-7.30389 32.4524   1
  -2   8 -18 1401.00 67.5680   3
  -2  -8 -18 1520.60 70.5923   3
   2  -8  18 1410.59 65.0998   5
  -2  -8 -18 1447.09 61.7050   4
   2   8  18 1435.13 98.1110   1
   2  -8  18 1233.84 91.6632   1
  -2  -8 -18 1358.15 61.1988   8
  -2   8 -18 1344.52 57.1497   7
  -2  -8 -18 1411.25 48.7714   7
  -2  -8 -19 286.922 28.4600   4
   2  -8  19 300.296 32.9339   5
   2   8  19 359.591 58.1469   1
   2  -8  19 255.654 51.4096   1
  -2   8 -19 230.220 24.5670   7
  -2  -8 -19 301.418 32.6931   8
  -2  -8 -19 303.909 20.6213   7
  -2  -8 -20 71.3286 19.9009   4
   2  -8  20 101.009 25.4075   5
   2   8  20 94.3935 44.9384   1
   2  -8  20 74.4773 44.8225   1
  -2   8 -20 74.3528 18.6330   7
  -2  -8 -20 71.3439 13.1521   7
   2  -8  21 31.4592 24.0001   5
   2   8  21 13.3056 39.7317   1
   2  -8  21-17.1381 43.2511   1
  -2  -8 -21 19.1434 11.4188   7
  -2   8 -21 27.6006 16.7584   7
   2  -8  22 374.555 39.5979   5
   2  -8  22 416.711 65.0071   1
   2   8  22 393.717 66.4990   1
  -2   8 -22 350.868 30.5272   7
   2  -8  23 26.1223 25.7152   5
   2  -8  23 54.9009 44.7213   1
   2  -8  24 84.4370 30.6120   5
   2  -8  25 100.253 31.3787   5
  -2 -10  24 13.0034 28.6293   5
  -2 -10  23 131.022 32.5771   5
  -2 -10  23 62.3871 44.8767   1
  -2 -10  22 230.170 36.1000   5
  -2  10  22 195.918 52.3863   1
  -2 -10  22 267.807 55.6870   1
   2 -10 -22 236.072 24.4224   7
  -2 -10  21 282.830 37.7646   5
   2 -10 -21 229.589 23.6250   7
   2 -10 -21 158.373 30.2039   6
  -2 -10  21 278.917 51.4605   1
  -2  10  21 247.361 52.5958   1
  -2 -10  20 15.4583 23.9878   5
   2 -10 -20-5.35159 14.6952   7
  -2  10  20 13.7476 16.0969   4
   2 -10 -20-1.82695 18.7842   6
  -2  10  20 3.63889 34.8465   1
  -2 -10  20 25.4757 36.0411   1
  -2 -10  19-13.0916 23.5033   5
   2 -10 -19 10.6963 14.0777   7
   2  10 -19 6.41773 18.9042   3
   2 -10 -19-3.56007 21.7293   3
  -2  10  19 1.09186 15.0413   4
   2 -10 -19-7.02752 18.2800   6
  -2  10  19 27.2653 33.9696   1
  -2 -10  19 24.1596 34.6200   1
   2  10 -18 64.6143 9.77174   4
  -2 -10  18 95.7324 25.0209   5
   2 -10 -18 103.238 25.1765   3
  -2  10  18 97.0210 19.1532   4
   2  10 -18 109.651 22.9900   3
   2 -10 -18 95.1207 17.5986   7
   2 -10 -18 10.1143 26.7529   6
  -2 -10  18 39.0694 31.0047   1
  -2  10  18 47.6039 32.6716   1
   2  10 -17 1105.84 40.7117   4
   2 -10 -17 1404.11 61.3644   8
   2 -10 -17 1355.63 54.8979   7
   2 -10 -17 1465.13 65.1663   3
  -2  10  17 1544.37 56.7900   4
   2  10 -17 1195.47 58.2747   3
   2 -10 -17 1317.93 63.0015   6
  -2 -10  17 1523.49 68.7924   5
  -2  10  17 1238.88 80.2761   1
  -2 -10  17 1403.75 85.9253   1
  -2 -10  16 122.817 32.9276   1
  -2  10  16 53.9928 29.4431   1
  -2 -10  16 102.581 25.5201   9
   2 -10 -16 57.7150 18.0876   8
  -2  10  16 89.8689 17.1902   4
   2  10 -16 92.8676 20.1860   3
   2 -10 -16 81.8066 20.3909   3
   2 -10 -16 89.9083 16.9051   7
   2 -10 -16 71.4551 18.8146   6
  -2 -10  16 93.2121 23.9851   5
   2  10 -16 83.8923 11.3798   4
  -2 -10  15 1087.87 70.9356   1
  -2  10  15 968.545 66.3161   1
  -2 -10  15 1001.37 57.4965   9
   2 -10 -15 1022.42 52.6781   8
   2 -10 -15 1117.97 48.3531   7
   2  10 -15 1047.68 50.7919   3
   2 -10 -15 1097.25 53.8531   3
   2 -10 -15 1052.56 53.4568   6
  -2 -10  15 1250.31 59.3421   5
  -2  10  15 1144.19 49.2147   4
  -2 -10  14 30.1347 21.8003   9
   2 -10 -14 13.8657 17.4945   8
   2  10 -14 32.6071 14.6955   3
   2 -10 -14 19.9958 14.6024   3
  -2  10  14 26.2435 14.9779   4
   2 -10 -14 35.5420 13.1553   7
  -2 -10  14 44.0718 20.0865   5
   2 -10 -14 47.7682 16.0211   6
  -2  10  14 22.4933 22.1409   1
  -2 -10  14 41.6059 25.1729   1
  -2 -10  13 408.058 41.1430   1
  -2  10  13 368.123 38.0820   1
  -2 -10  13 448.489 36.8595   9
   2 -10 -13 400.862 31.0774   8
   2 -10 -13 404.555 27.7803   7
   2  10 -13 357.326 27.3130   3
   2 -10 -13 417.550 30.7261   3
   2 -10 -13 424.452 32.3154   6
  -2 -10  13 398.599 32.8967   5
  -2  10  13 441.044 29.7292   4
  -2  10  12 354.645 35.5858   1
  -2 -10  12 413.113 39.5507   1
  -2 -10  12 397.448 35.4093   9
   2 -10 -12 398.087 29.8034   8
   2 -10 -12 444.683 28.5434   7
   2  10 -12 367.105 26.9341   3
   2 -10 -12 415.015 29.3796   3
   2 -10 -12 372.371 30.2773   6
  -2 -10  12 438.347 33.5134   5
  -2  10  12 492.014 31.0023   4
  -2  10  11 806.448 29.3374   2
  -2 -10  11 676.848 47.2769   1
  -2  10  11 583.074 42.3558   1
  -2 -10  11 677.220 43.7742   9
   2 -10 -11 811.702 38.5975   7
   2 -10 -11 696.078 38.6766   8
   2 -10 -11 780.549 38.5780   3
   2  10 -11 669.966 35.0805   3
   2 -10 -11 716.548 40.6849   6
  -2 -10  11 673.434 41.1312   5
   2  10 -11 593.687 29.3173   4
  -2  10  11 802.062 39.7457   4
  -2 -10  10 152.060 24.9220   1
  -2  10  10 153.411 23.4110   1
  -2 -10  10 148.827 23.0742   9
   2 -10 -10 181.239 20.2492   8
   2  10 -10 155.485 22.7474   9
   2 -10 -10 173.844 19.1001   7
   2  10 -10 159.601 16.9354   3
   2 -10 -10 190.627 19.2826   3
   2 -10 -10 181.968 21.2520   6
  -2  10  10 93.2854 56.2076   6
  -2 -10  10 151.895 21.4991   5
   2  10 -10 154.491 15.3116   4
  -2  10  10 208.689 21.8157   4
  -2  10   9 235.517 24.3070   1
  -2 -10   9 255.459 26.8259   1
  -2 -10   9 292.323 29.5864   9
   2  10  -9 286.543 28.1700   9
   2 -10  -9 275.036 23.9862   8
   2 -10  -9 278.269 22.8914   7
   2 -10  -9 299.381 21.5811   3
   2  10  -9 278.964 20.0005   3
   2 -10  -9 277.733 24.6540   6
  -2 -10   9 263.517 25.2641   5
  -2  10   9 302.478 39.3125   6
  -2  10   9 318.455 25.4691   4
   2  10  -9 255.813 18.4050   4
  -2  10   8 143.154 18.8488   1
  -2 -10   8 141.687 19.9921   1
  -2 -10   8 170.804 22.9093   9
   2  10  -8 149.296 21.5403   9
   2 -10  -8 139.615 18.1279   8
  -2  10   8 117.423 37.6308   8
   2 -10  -8 145.001 17.5625   7
   2 -10  -8 122.083 13.6942   3
   2  10  -8 142.836 14.4175   3
   2 -10  -8 154.033 19.2594   6
  -2 -10   8 177.820 21.7839   5
  -2  10   8 126.256 22.1183   6
   2  10  -8 149.365 15.1998   4
  -2  10   8 194.537 20.9704   4
   2  10  -8 145.849 19.8283   5
  -2 -10   7 1407.46 55.0943   1
  -2  10   7 1284.62 53.0828   1
   2 -10  -7 1396.64 56.3346   8
   2  10  -7 1332.00 59.2402   9
  -2  10   7 1388.78 72.0766   8
   2 -10  -7 1397.88 54.8227   7
   2 -10  -7 1431.31 47.5729   3
   2  10  -7 1360.38 46.5076   3
  -2  10   7 1545.93 63.6266   7
   2 -10  -7 1500.00 59.3438   6
  -2 -10   7 1402.42 59.3616   5
  -2  10   7 1500.59 60.0728   6
   2  10  -7 1339.10 49.2609   4
   2  10  -7 1441.85 57.0562   5
  -2 -10   6 2567.49 80.7017   1
  -2  10   6 2629.51 81.6253   1
   2  10  -6 2612.18 91.0228   9
   2 -10  -6 2607.56 85.5150   7
   2  10  -6 2832.03 89.7085   7
  -2  10   6 2718.51 94.3780   8
   2 -10  -6 2672.77 74.1191   3
   2  10  -6 2624.58 73.8006   3
  -2  10   6 2792.98 88.4636   7
   2 -10  -6 2708.14 89.5442   6
  -2  10   6 2793.05 87.4341   6
  -2 -10   6 2719.54 91.3026   5
   2  10  -6 2576.70 86.5296   5
   2  10  -6 2452.25 79.3855   4
  -2 -10   5 56.2658 10.3265   1
  -2  10   5 29.7148 9.66141   1
   2  10  -5 36.5839 14.4902   9
   2  10  -5 61.3719 14.0357   7
   2 -10  -5 49.3939 12.3935   7
  -2  10   5 44.8372 11.6076   8
   2  10  -5 52.4668 7.28881   3
   2 -10  -5 52.7046 7.50520   3
  -2  10   5 44.0467 11.3972   7
   2 -10  -5 38.9856 12.9866   6
  -2  10   5 54.1450 12.5843   6
  -2 -10   5 45.0345 15.3351   5
   2  10  -5 52.5969 11.4869   4
   2  10  -5 41.0067 13.7797   5
  -2  10   4 2453.48 71.6115   1
  -2 -10   4 2519.83 71.1817   1
   2  10  -4 2692.10 91.6777   9
  -2  10   4 2902.37 88.4385   9
  -2  10   4 2858.39 87.5094   8
   2  10  -4 2679.92 87.8617   7
   2 -10  -4 2813.01 88.3230   7
   2 -10  -4 2727.34 68.7957   3
   2  10  -4 2711.52 69.1434   3
  -2  10   4 2754.35 86.5262   6
   2 -10  -4 2634.17 88.9472   6
  -2  10   4 2892.10 85.0586   7
   2  10  -4 2651.34 87.8661   5
  -2 -10   4 2882.79 93.1048   5
  -2  10   4 3024.80 90.3891   4
   2  10  -4 2749.26 83.7792   4
   2  10  -3 5569.72 159.803   9
  -2  10   3 5567.23 154.467   9
  -2  10   3 5575.95 151.246   7
   2  10  -3 5286.39 152.809   6
  -2  10   3 5635.32 153.785   6
   2 -10  -3 5326.50 153.879   7
   2  10  -3 5764.89 156.267   7
  -2  10   3 5469.42 153.207   8
   2  10  -3 5389.88 155.165   5
  -2  10   3 5781.75 154.845   4
   2  10  -3 5998.82 153.180   4
  -2  10   2 16.0739 10.8157   9
   2  10  -2 8.65051 10.9818   9
   2  10  -2-2.90411 9.33445   6
  -2  10   2 12.7372 9.74097   7
  -2  10   2-7.84171 10.3184   6
   2  10  -2 3.07846 10.0961   7
  -2  10   2 1.00611 7.86698   8
   2  10  -2 6.53452 11.0621   5
  -2  10   2 7.73961 10.9729   5
   2  10  -2 1.85958 8.96571   4
  -2  10   2 2.89537 9.68126   4
   2  10  -1 773.846 37.8475   8
   2  10  -1 826.703 42.4499   9
  -2  10   1 796.301 38.7286   8
  -2  10   1 857.680 39.5805   9
   2  10  -1 757.646 36.9541   6
  -2  10   1 749.350 37.7595   6
  -2  10   1 772.345 36.5765   7
   2  10  -1 740.748 36.9621   7
   2  10  -1 814.230 40.5755   5
  -2  10   1 777.001 37.9721   5
  -2  10   1 770.942 36.7006   4
   2  10  -1 845.621 38.5771   4
   2  10   0 2985.68 96.8412   9
  -2  10   0 2778.57 91.0734   8
  -2  10   0 2844.04 91.0595   9
   2  10   0 2919.21 91.1724   8
   2  10   0 2856.45 89.6607   6
  -2  10   0 2718.27 90.1573   6
  -2  10   0 2892.73 89.8420   7
   2  10   0 2976.24 90.3304   7
  -2  10   0 2865.30 90.6276   5
   2  10   0 2794.58 92.8784   5
   2  10   0 3198.10 92.7632   4
   2  10   1 9942.80 251.995   8
  -2  10  -1 9601.50 253.638   8
  -2  10  -1 9785.09 253.073   9
   2  10   1 9730.67 250.886   6
  -2  10  -1 9402.02 251.924   6
   2  10   1 9845.76 249.724   7
  -2  10  -1 9583.37 251.578   7
  -2  10  -1 9957.99 251.923   5
   2  10   1 9572.74 254.440   5
  -2  10  -2 2038.35 71.9265   9
  -2  10  -2 1976.45 71.3113   8
  -2  10  -2 2034.40 71.1405   7
   2  10   2 2004.59 69.2767   8
   2  10   2 2041.59 68.2403   7
   2  10   2 2036.60 68.9775   6
  -2  10  -2 1975.40 71.0917   6
  -2  10  -2 2108.06 70.0133   5
   2  10   2 1978.13 72.1139   5
   2  10   2 2247.20 73.0679   4
  -2  10  -3 598.873 33.8379   9
  -2  10  -3 603.552 33.2012   7
   2  10   3 628.710 31.5213   8
   2  10   3 588.890 30.2648   7
   2  10   3 479.462 21.9698   1
   2 -10   3 538.561 23.3209   1
   2  10   3 568.094 30.3727   6
   2  10   3 543.433 32.6560   5
  -2  10  -3 629.950 31.8809   5
   2  10   3 661.014 33.9281   4
  -2  10  -4 1748.88 50.8464   3
  -2 -10  -4 1805.15 51.3249   3
  -2  10  -4 1833.71 67.6876   9
   2 -10   4 1864.46 69.3666   9
   2  10   4 1868.09 63.7346   8
   2 -10   4 1753.59 58.1899   1
   2  10   4 1543.16 55.5731   1
   2  10   4 1885.07 61.9164   7
  -2  10  -4 1852.55 63.1083   5
   2  10   4 1920.60 64.9312   6
   2  10   4 2124.09 68.5253   4
  -2 -10  -5 3501.14 93.2645   3
  -2  10  -5 3403.04 93.0802   3
  -2  10  -5 3398.29 109.449   9
   2 -10   5 3388.75 110.637   9
  -2 -10  -5 3523.37 104.041   7
   2  10   5 3637.70 107.026   8
   2  10   5 3557.86 101.486   7
   2  10   5 3717.62 108.820   6
   2  10   5 3766.02 108.687   4
  -2  10  -5 3392.13 102.787   5
  -2 -10  -6 113.273 16.7903   8
  -2  10  -6 144.751 20.2957   9
  -2 -10  -6 119.551 15.5322   7
   2  10   6 148.386 20.5392   8
  -2 -10  -6 134.333 13.0818   3
  -2  10  -6 138.632 13.0693   3
   2  10   6 154.319 15.4626   7
   2  10   6 157.662 21.8564   6
   2 -10   6 126.606 18.1047   5
  -2  10  -6 112.129 16.5827   5
  -2  10  -7 7893.57 213.551   9
  -2 -10  -7 7940.75 206.990   8
  -2 -10  -7 7616.85 202.333   7
   2  10   7 7553.88 234.681   8
  -2  10  -7 8122.70 211.518   7
  -2 -10  -7 7598.09 197.371   3
  -2  10  -7 7762.44 198.519   3
   2  10   7 7866.32 202.120   7
   2  10   7 7950.02 231.457   6
   2 -10   7 8134.04 208.161   5
  -2  10  -7 7700.27 204.140   5
  -2  10  -8 2000.63 73.4605   7
  -2 -10  -8 1884.20 64.7020   7
  -2  10  -8 1921.71 64.2785   3
  -2 -10  -8 1900.45 63.2419   3
   2  10   8 1808.55 69.1550   7
   2  10   8 1820.28 108.498   6
   2 -10   8 2019.79 70.3156   5
  -2  10  -8 1853.20 74.2521   9
  -2 -10  -8 1920.34 68.5174   8
  -2 -10  -9-0.90555 10.7674   3
   2  10   9 4.47360 12.3671   4
  -2  10  -9 6.47868 11.1036   3
  -2  10  -9 8.70812 13.8275   7
  -2 -10  -9-1.06307 12.1762   8
  -2 -10  -9 6.08661 10.1510   7
   2 -10   9 5.52258 12.7122   5
  -2  10 -10 78.2462 15.4646   3
   2  10  10 89.8480 17.3538   4
  -2 -10 -10 88.5923 15.4070   3
   2 -10  10 84.3124 17.1675   5
  -2  10 -10 102.501 19.1813   7
  -2 -10 -10 82.5777 16.5193   8
  -2 -10 -10 75.6422 13.8183   7
   2  10  11 2995.79 173.666   2
   2 -10  11 2645.74 101.385   9
  -2 -10 -11 2826.97 93.1100   8
  -2 -10 -11 2834.79 88.1503   7
  -2  10 -11 2978.04 97.2849   7
  -2  10 -11 2948.78 93.9100   3
  -2 -10 -11 2868.40 93.1402   3
   2 -10  11 3003.63 95.9123   5
   2  10  11 2897.41 92.5103   4
   2 -10  12 426.450 37.5107   9
  -2 -10 -12 459.699 27.5404   7
  -2 -10 -12 468.614 31.3113   8
  -2  10 -12 526.696 34.1417   7
   2 -10  12 486.109 45.5541   1
   2  10  12 451.662 45.4668   1
  -2 -10 -12 536.605 33.6396   3
   2  10  12 526.939 31.9143   4
  -2  10 -12 505.234 32.8640   3
   2 -10  12 504.927 34.2626   5
   2  10  12 471.989 45.2354   2
   2 -10  13 427.523 39.1374   9
  -2  10 -13 415.850 31.5483   7
  -2 -10 -13 445.841 26.8812   7
  -2 -10 -13 434.046 30.5841   8
   2 -10  13 471.827 47.3267   1
   2  10  13 428.185 45.6025   1
   2  10  13 437.082 29.9785   4
  -2 -10 -13 437.794 32.4111   3
  -2  10 -13 431.929 31.0068   3
   2 -10  13 496.696 34.7690   5
   2  10  13 456.310 33.4899   2
  -2 -10 -14 1009.80 49.1673   8
  -2 -10 -14 1075.92 43.9396   7
  -2  10 -14 961.968 48.7282   7
   2 -10  14 1059.69 59.4637   9
   2  10  14 1070.73 48.3168   4
  -2 -10 -14 1094.29 52.8082   3
  -2  10 -14 1060.82 50.8875   3
   2 -10  14 1048.44 52.0452   5
   2 -10  14 1025.14 71.3472   1
   2  10  14 1038.28 72.9143   1
   2  10  15 1829.99 66.9857   4
  -2 -10 -15 1726.44 72.0943   3
  -2  10 -15 1741.12 70.9172   3
  -2 -10 -15 1735.58 68.4349   8
  -2 -10 -15 1739.91 60.6525   7
  -2  10 -15 1633.34 66.5241   7
   2 -10  15 1791.48 72.3459   5
   2 -10  15 1614.26 94.2447   1
   2  10  15 1741.74 98.7175   1
  -2  10 -16 39.9878 17.6991   3
   2  10  16 19.7771 15.2668   4
  -2 -10 -16 36.5384 20.1339   3
  -2 -10 -16 19.4770 13.2563   7
  -2  10 -16 43.9253 17.3572   7
  -2 -10 -16 14.0143 15.6304   8
   2 -10  16 29.8519 20.5015   5
   2 -10  16 29.1478 31.2341   1
   2  10  16 13.3445 30.1260   1
   2  10  17 147.343 22.9710   4
  -2  10 -17 154.928 24.7482   3
  -2 -10 -17 181.205 28.5823   3
  -2 -10 -17 139.717 17.4233   7
  -2  10 -17 145.215 22.1706   7
  -2 -10 -17 81.0593 24.1862   8
   2 -10  17 160.948 27.3931   5
   2 -10  17 165.462 42.2010   1
   2  10  17 107.193 39.0186   1
  -2 -10 -18 761.186 49.2945   3
  -2  10 -18 728.649 46.0515   3
   2 -10  18 783.902 48.9392   5
   2  10  18 765.895 73.0983   1
   2 -10  18 605.220 64.9210   1
  -2 -10 -18 758.935 34.9560   7
  -2  10 -18 686.471 40.8916   7
   2 -10  19 824.527 51.1045   5
   2 -10  19 711.331 71.9927   1
   2  10  19 680.946 72.9530   1
  -2 -10 -19 821.454 35.8040   7
   2 -10  20 80.7872 27.5283   5
   2  10  20 115.033 47.5468   1
   2 -10  20 90.0648 46.3880   1
  -2 -10 -20 79.1702 15.0096   7
   2 -10  21 292.427 58.5567   1
   2  10  21 422.991 65.5668   1
   2 -10  21 366.474 38.8294   5
   2 -10  22 252.008 56.2775   1
   2  10  22 260.960 59.8517   1
   2 -10  22 320.898 38.7160   5
   2 -10  23 199.503 35.5276   5
   2 -10  24 315.948 41.0925   5
  -2 -12  23 7.76004 42.2285   1
  -2  12  23 11.0031 39.2686   1
  -2 -12  23 13.1158 29.9118   5
  -2 -12  22 26.0793 39.6661   1
  -2  12  22-10.3385 39.2792   1
  -2 -12  22 10.7003 28.1662   5
   2 -12 -21 672.363 38.8581   7
  -2 -12  21 548.551 65.9644   1
  -2  12  21 505.669 57.8165   1
  -2 -12  21 639.106 51.8882   5
   2 -12 -20 26.1577 16.7701   7
  -2 -12  20 26.5734 26.5108   5
  -2 -12  20 30.4684 34.1775   1
  -2  12  20 20.9571 32.5889   1
   2 -12 -19 2.40426 15.5873   7
   2 -12 -19 1.95301 19.8370   6
  -2 -12  19 25.8412 25.1815   5
  -2  12  19 5.52943 27.5565   1
  -2 -12  19-9.61880 32.3646   1
   2 -12 -18 163.292 22.7137   7
   2 -12 -18 115.797 25.5604   3
   2  12 -18 145.358 21.8770   3
   2 -12 -18 132.556 25.5910   6
  -2 -12  18 193.118 32.7861   5
  -2  12  18 127.256 34.1460   1
  -2 -12  18 138.720 39.3881   1
   2 -12 -17 772.502 41.5870   7
   2 -12 -17 751.822 45.6743   3
   2  12 -17 635.594 38.8403   3
   2 -12 -17 792.652 50.2782   6
  -2 -12  17 902.944 54.8960   5
  -2  12  17 724.290 55.3534   1
  -2 -12  17 804.106 63.9202   1
   2  12 -16 18.3438 10.1604   4
   2 -12 -16 31.6715 16.7382   7
   2 -12 -16 61.3736 19.6078   3
  -2  12  16 33.6541 17.9723   4
   2  12 -16 25.6053 14.1632   3
   2 -12 -16 28.3886 18.3648   6
  -2 -12  16 21.7153 21.7200   5
  -2 -12  16 52.4823 26.3308   1
  -2  12  16 42.4000 24.0543   1
  -2  12  15 445.218 32.9387   4
   2  12 -15 278.807 20.0859   4
   2 -12 -15 386.840 29.3731   7
   2  12 -15 334.338 26.5411   3
   2 -12 -15 371.623 30.7173   3
   2 -12 -15 336.430 32.8241   6
  -2 -12  15 382.856 35.9779   5
  -2  12  15 273.373 33.9249   1
  -2 -12  15 387.438 42.8707   1
   2  12 -14 90.5225 13.5089   4
  -2  12  14 149.847 23.9748   4
   2 -12 -14 113.547 19.0590   7
   2 -12 -14 130.820 22.5129   8
   2  12 -14 107.609 17.6817   7
   2  12 -14 86.9313 16.5842   3
   2 -12 -14 123.126 19.7602   3
   2 -12 -14 126.572 22.5374   6
  -2 -12  14 128.455 26.0658   5
  -2 -12  14 128.618 29.9278   1
  -2  12  14 92.1614 23.5197   1
  -2 -12  13 352.498 38.3033   1
  -2  12  13 290.132 30.1224   1
   2 -12 -13 382.827 31.6312   8
  -2 -12  13 327.310 35.5702   9
   2  12 -13 304.416 26.9671   7
   2 -12 -13 373.526 28.9442   7
   2 -12 -13 432.898 29.4844   3
   2  12 -13 277.184 22.9814   3
   2 -12 -13 401.856 33.5412   6
  -2 -12  13 346.497 34.0664   5
  -2  12  13 476.435 33.7696   4
   2  12 -13 304.737 21.2855   4
  -2  12  12 29.9196 6.93956   2
  -2  12  12 25.4255 15.7881   1
  -2 -12  12 9.06144 18.6393   1
   2  12 -12 26.4199 19.5828   9
  -2 -12  12-7.00542 19.4721   9
   2  12 -12 18.4284 14.6810   7
   2 -12 -12 25.6379 14.9108   7
   2 -12 -12 13.9271 15.5668   8
   2  12 -12 13.5330 11.0235   3
   2 -12 -12 21.0074 12.9941   3
   2 -12 -12 9.50899 15.9043   6
  -2 -12  12 12.6770 17.8001   5
  -2  12  12 15.6626 16.4096   4
   2  12 -12 27.1122 10.9990   4
  -2  12  11 1925.73 107.086   2
  -2 -12  11 1809.65 75.8631   1
  -2  12  11 1370.87 64.0186   1
   2 -12 -11 1900.56 72.8802   8
  -2 -12  11 1763.67 77.7839   9
   2  12 -11 1832.85 77.9783   9
   2  12 -11 1572.86 66.6944   7
   2 -12 -11 1754.53 68.0507   7
   2  12 -11 1660.45 59.2184   3
   2 -12 -11 1896.57 63.8746   3
   2 -12 -11 1772.56 74.3593   6
  -2  12  11 1659.50 160.053   6
  -2 -12  11 1914.87 76.2402   5
  -2  12  11 2246.23 75.8707   4
   2  12 -11 1648.70 58.3066   4
  -2  12  10 157.538 20.6366   1
  -2 -12  10 151.577 23.5422   1
   2  12 -10 195.147 27.8445   9
   2 -12 -10 164.846 22.9648   8
   2 -12 -10 197.274 22.7143   7
   2 -12 -10 163.913 17.8755   3
   2  12 -10 167.403 15.9334   3
   2 -12 -10 152.719 23.0927   6
  -2  12  10 87.9529 37.3252   6
  -2 -12  10 187.427 25.8213   5
  -2  12  10 211.503 24.7547   4
   2  12 -10 168.729 17.3607   4
  -2 -12   9 2.43451 15.0488   1
  -2  12   9-3.12084 11.7990   1
   2 -12  -9 6.59331 14.1966   8
   2  12  -9 15.9971 18.0538   9
   2 -12  -9 14.7881 13.7682   7
  -2  12   9-62.1886 63.5537   8
   2  12  -9 3.41582 8.95852   3
   2 -12  -9 5.15337 9.43691   3
   2 -12  -9 13.3490 15.0653   6
  -2  12   9-11.6063 23.2842   6
  -2 -12   9 2.97207 15.9985   5
  -2  12   9-3.98315 14.4503   4
   2  12  -9 9.28191 16.6640   5
   2  12  -9 4.23830 10.1244   4
  -2  12   8 1127.41 49.5498   1
  -2 -12   8 1298.93 53.2318   1
   2 -12  -8 1499.62 61.3050   8
   2  12  -8 1355.78 63.6240   9
  -2  12   8 1289.09 88.7233   8
   2 -12  -8 1369.38 58.4345   7
   2 -12  -8 1378.48 46.4453   3
   2  12  -8 1289.75 45.0233   3
   2 -12  -8 1404.38 62.4404   6
  -2  12   8 1469.53 75.6256   7
  -2 -12   8 1410.83 63.0728   5
  -2  12   8 1498.70 69.2953   6
   2  12  -8 1268.17 50.3581   4
  -2  12   8 1662.80 63.9019   4
   2  12  -8 1392.46 60.1376   5
  -2 -12   7 2614.93 80.3709   1
  -2  12   7 2472.12 79.2672   1
   2 -12  -7 2656.31 91.6187   8
   2  12  -7 2607.58 96.4048   9
   2  12  -7 2616.63 91.6733   7
  -2  12   7 2483.10 102.158   8
   2 -12  -7 2783.04 91.5179   7
   2 -12  -7 2595.96 73.2578   3
   2  12  -7 2622.40 73.2790   3
  -2  12   7 2760.95 95.4046   7
   2 -12  -7 2693.74 94.4995   6
  -2 -12   7 2876.90 97.6032   5
  -2  12   7 2738.29 93.3630   6
   2  12  -7 2546.08 82.2345   4
   2  12  -7 2683.52 91.5940   5
  -2 -12   6 139.060 13.8778   1
  -2  12   6 135.989 13.8607   1
  -2  12   6 148.347 20.2571   9
   2  12  -6 150.611 23.6802   9
  -2  12   6 151.820 21.9599   8
   2  12  -6 148.337 22.2781   7
   2 -12  -6 192.964 21.5396   7
   2 -12  -6 150.877 10.5563   3
   2  12  -6 146.692 10.7437   3
  -2  12   6 170.974 20.7839   7
   2 -12  -6 158.923 22.0696   6
  -2  12   6 162.049 19.6479   6
  -2 -12   6 166.905 24.1508   5
   2  12  -6 143.809 21.4931   5
   2  12  -6 146.237 16.9785   4
  -2  12   5 124.092 19.5118   9
   2  12  -5 114.855 22.1106   9
   2 -12  -5 110.138 18.6697   7
  -2  12   5 146.950 20.0546   8
   2  12  -5 120.748 20.5425   7
   2  12  -5 123.023 7.31284   3
   2 -12  -5 106.081 6.80788   3
   2 -12  -5 107.684 17.9408   6
  -2  12   5 130.279 17.7685   7
   2  12  -5 138.482 19.1816   6
  -2  12   5 99.9125 17.2074   6
   2  12  -5 117.163 15.9476   4
   2  12  -5 141.769 21.3586   5
   2  12  -4 1018.70 53.0199   9
  -2  12   4 1053.21 48.9024   9
  -2  12   4 1039.15 46.9584   6
  -2  12   4 1008.92 45.5169   7
   2  12  -4 942.501 47.0060   6
   2 -12  -4 977.684 47.3429   7
  -2  12   4 1036.61 47.8470   8
   2  12  -4 1074.45 50.3027   7
   2  12  -4 987.776 48.7661   5
   2  12  -4 990.828 44.2877   4
  -2  12   4 1064.04 48.9211   4
  -2  12   3 4433.60 131.156   9
   2  12  -3 4542.77 137.831   9
  -2  12   3 4319.92 128.226   6
   2  12  -3 4313.24 129.239   6
  -2  12   3 4180.76 125.555   7
   2 -12  -3 4270.89 130.394   7
   2  12  -3 4367.95 131.163   7
  -2  12   3 4215.14 128.836   8
  -2  12   3 4016.21 127.458   5
   2  12  -3 4555.71 133.335   5
   2  12  -3 4497.36 126.908   4
  -2  12   3 4396.33 129.155   4
   2  12  -2 375.661 27.9956   8
   2  12  -2 461.755 34.2569   9
  -2  12   2 422.209 30.8743   9
   2  12  -2 390.418 28.8595   6
  -2  12   2 360.093 27.6262   6
  -2  12   2 392.803 27.3612   7
   2  12  -2 428.338 29.8584   7
   2 -12  -2 440.864 30.8192   7
  -2  12   2 415.722 29.3506   8
   2  12  -2 435.003 32.1343   5
  -2  12   2 358.238 28.4923   5
   2  12  -2 434.178 28.4533   4
  -2  12   2 392.957 28.1908   4
   2  12  -1 160.445 19.3520   8
   2  12  -1 161.278 23.1627   9
  -2  12   1 154.832 18.7525   8
  -2  12   1 195.812 22.7990   9
  -2  12   1 193.116 21.2007   6
  -2  12   1 169.392 19.1038   7
   2  12  -1 178.862 20.0878   6
   2  12  -1 164.129 19.7294   7
   2  12  -1 155.293 21.0329   5
  -2  12   1 162.745 21.2662   5
   2  12  -1 183.795 20.0191   4
  -2  12   1 169.425 18.8014   4
   2  12   0 26.3215 12.5388   8
  -2  12   0 34.8769 15.7929   9
   2  12   0 23.4825 14.8292   9
   2  12   0 14.4336 11.1563   6
  -2  12   0 31.2680 13.4130   7
  -2  12   0 16.5333 12.0129   6
   2  12   0 42.1801 12.6687   7
  -2  12   0 21.2357 10.9396   8
  -2  12   0 56.3880 16.7302   5
   2  12   0 32.5585 14.8584   5
   2  12   0 27.3455 13.9836   4
  -2  12   0 41.5058 13.1613   4
   2  12   1 5496.23 156.891   8
  -2  12  -1 5450.94 158.493   8
   2  12   1 5815.76 164.837   9
  -2  12  -1 5472.74 158.098   9
  -2  12  -1 5344.20 157.412   6
   2  12   1 5578.23 155.132   6
  -2  12  -1 5504.16 156.140   7
   2  12   1 5525.13 154.478   7
   2  12   1 5413.61 158.852   5
  -2  12  -1 5768.52 158.045   5
  -2  12  -1 4873.43 149.795   4
   2  12   1 6081.84 159.413   4
   2  12   2 1022.87 51.5859   9
  -2  12  -2 921.152 46.9219   8
  -2  12  -2 900.313 46.6509   9
   2  12   2 946.375 44.5083   6
  -2  12  -2 899.885 45.7422   6
   2  12   2 991.172 44.5110   7
  -2  12  -2 940.511 45.6933   7
   2  12   2 906.029 44.5137   8
   2  12   2 887.666 46.4177   5
  -2  12  -2 945.840 46.2299   5
  -2  12  -3 3571.69 114.478   9
  -2  12  -3 3507.39 113.988   8
   2  12   3 3575.29 110.206   8
  -2  12  -3 3527.16 112.575   7
   2  12   3 3640.58 108.457   7
  -2  12  -3 3584.32 113.579   6
   2  12   3 3566.83 109.937   6
  -2  12  -3 3670.06 111.102   5
   2  12   3 3248.45 111.170   5
  -2  12  -4 1396.64 60.3732   9
   2  12   4 1538.66 58.1799   8
   2  12   4 1203.27 39.3992   1
   2 -12   4 1288.95 39.5665   1
  -2 -12  -4 1431.25 60.7978   6
  -2  12  -4 1566.99 62.4278   6
   2  12   4 1504.55 55.8028   7
  -2  12  -4 1489.89 57.7946   5
   2  12   4 1355.04 58.9684   5
   2  12   4 1475.01 57.5553   6
   2  12   4 1647.48 62.2035   4
  -2  12  -5 660.991 24.1439   3
  -2 -12  -5 699.417 24.7436   3
  -2  12  -5 710.356 42.0635   9
   2  12   5 727.067 38.3546   8
   2  12   5 537.670 25.8419   1
   2 -12   5 644.295 29.6906   1
   2  12   5 683.177 34.8798   7
  -2 -12  -5 734.203 41.6022   6
   2  12   5 779.467 39.6581   6
  -2  12  -5 669.296 37.3708   5
   2  12   5 806.394 42.0529   4
  -2 -12  -6 2173.70 61.1481   3
  -2  12  -6 2181.07 61.3254   3
   2 -12   6 2154.67 83.2413   9
  -2  12  -6 2194.50 81.4261   9
   2  12   6 2257.36 82.0768   8
   2 -12   6 2111.42 69.6504   1
   2  12   6 2211.03 71.8079   7
  -2 -12  -6 2164.95 80.3393   6
   2  12   6 2260.56 81.9372   6
  -2  12  -6 2163.86 75.0691   5
  -2  12  -7 2020.34 60.0917   3
  -2 -12  -7 1943.13 59.0471   3
   2 -12   7 1873.73 68.7193   1
  -2  12  -7 1917.53 77.1062   9
   2 -12   7 1960.18 79.0406   9
  -2  12  -7 1970.63 74.7866   7
   2  12   7 2008.84 90.3208   8
  -2 -12  -7 1851.15 74.4768   6
   2  12   7 1998.35 69.3852   7
   2  12   7 2183.53 91.1402   6
  -2  12  -7 2014.56 70.9772   5
   2 -12   8 143.631 21.7209   1
   2  12   8 95.1601 16.6818   1
   2 -12   8 128.488 24.7033   9
  -2  12  -8 141.136 23.9692   9
  -2 -12  -8 121.881 19.0145   8
  -2 -12  -8 141.613 19.2083   7
  -2  12  -8 123.802 21.7607   7
   2  12   8 91.2002 39.5866   8
  -2 -12  -8 106.592 13.9776   3
  -2  12  -8 120.044 14.9095   3
  -2 -12  -8 145.727 21.3283   6
   2  12   8 117.589 20.9881   7
   2  12   8 127.619 34.2873   6
   2 -12   8 144.879 22.1620   5
  -2  12  -8 107.821 19.6290   5
   2 -12   9 1736.43 75.8840   1
   2  12   9 1409.14 66.4854   1
  -2 -12  -9 1922.77 72.3896   8
  -2 -12  -9 1969.55 69.1607   7
  -2  12  -9 2011.12 76.6843   7
  -2 -12  -9 1927.05 63.8330   3
  -2  12  -9 1909.13 63.9813   3
  -2 -12  -9 1872.25 75.2682   6
   2  12   9 1830.01 79.6240   7
   2 -12   9 2023.30 74.3804   5
   2  12   9 1990.60 132.496   6
   2  12   9 2277.97 78.9167   4
  -2 -12 -10 17.7553 15.8790   8
  -2  12 -10 25.6977 15.8737   7
  -2 -12 -10 20.2498 13.1825   7
   2  12  10 31.5544 16.8577   4
  -2 -12 -10 12.1386 11.5510   3
  -2  12 -10 21.6853 12.3701   3
  -2 -12 -10 1.49469 14.3193   6
   2 -12  10 30.3995 17.7797   5
   2 -12  10 16.0055 19.8727   1
   2  12  10 14.5232 16.1479   1
   2 -12  11 4880.94 163.777   1
  -2 -12 -11 5196.29 150.997   8
  -2  12 -11 5282.75 154.451   7
  -2 -12 -11 5110.48 144.088   7
  -2 -12 -11 5174.05 144.253   3
  -2  12 -11 5246.45 144.149   3
  -2 -12 -11 5053.78 155.175   6
   2 -12  11 5503.74 153.658   5
   2  12  11 5541.62 151.582   4
   2 -12  12 175.830 32.6235   1
   2  12  12 135.656 26.0475   1
  -2 -12 -12 212.781 24.8354   8
  -2  12 -12 205.809 25.4733   7
  -2 -12 -12 179.667 20.7479   7
   2  12  12 242.562 25.1640   4
  -2  12 -12 186.200 20.9780   3
  -2 -12 -12 201.405 22.6286   3
  -2 -12 -12 165.415 23.7076   6
   2 -12  12 184.159 25.7924   5
   2  12  12 116.172 50.1770   2
   2  12  13 29.3593 23.6791   1
   2 -12  13 43.3179 27.3053   1
  -2 -12 -13 36.4859 16.3720   8
  -2  12 -13 18.7040 16.8132   7
  -2 -12 -13 19.4614 13.4526   7
  -2 -12 -13 21.1280 15.7625   3
   2  12  13 38.8450 17.2207   4
  -2  12 -13 39.4144 14.8786   3
  -2 -12 -13 55.3180 19.0086   6
   2 -12  13 36.3530 20.2466   5
   2  12  13 58.3066 23.3954   2
   2  12  14 41.2369 14.7524   2
  -2 -12 -14 13.8301 16.0055   8
  -2  12 -14 44.4317 17.7301   7
  -2 -12 -14 16.1234 13.6138   7
   2  12  14 26.4483 17.1855   4
  -2  12 -14 21.9099 14.8082   3
  -2 -12 -14 33.5335 17.4030   3
  -2 -12 -14 28.6679 19.5112   6
   2 -12  14 38.9625 20.1626   5
   2  12  14 32.3881 25.4549   1
   2 -12  14-2.59868 27.3619   1
  -2 -12 -15 2351.00 87.4040   8
  -2 -12 -15 2327.58 77.4281   7
  -2  12 -15 2176.05 81.5796   3
  -2 -12 -15 2475.08 88.1684   3
  -2 -12 -15 2382.26 93.3645   6
   2 -12  15 2504.81 91.6052   5
   2  12  15 2078.88 103.287   1
   2 -12  15 2340.05 111.244   1
  -2 -12 -16 5.81559 13.1282   7
  -2 -12 -16 12.2003 16.5990   3
  -2  12 -16 17.2011 14.7841   3
  -2 -12 -16 9.01036 17.2582   6
   2 -12  16-4.84407 22.0196   5
   2 -12  16 26.7605 30.2014   1
   2  12  16 8.27228 25.4730   1
  -2 -12 -17 371.793 26.6451   7
  -2  12 -17 333.820 30.5511   3
  -2 -12 -17 388.915 35.1381   3
   2 -12  17 403.847 38.0353   5
   2 -12  17 360.998 51.0458   1
   2  12  17 315.971 46.6415   1
  -2 -12 -17 386.904 36.3596   6
  -2 -12 -18 27.5013 13.4210   7
   2 -12  18 18.9728 22.9560   5
   2  12  18 3.18431 31.5392   1
   2 -12  18 33.1058 33.4219   1
  -2 -12 -18 26.8934 19.9949   6
  -2 -12 -19 604.292 32.3552   7
   2  12  19 510.456 60.6518   1
   2 -12  19 556.990 62.4722   1
   2 -12  19 629.958 46.3157   5
   2  12  20 83.7046 41.7111   1
   2 -12  20 40.2805 41.5601   1
   2 -12  20 70.8802 28.0893   5
   2  12  21 676.606 74.0881   1
   2 -12  21 812.675 76.6034   1
   2 -12  21 658.276 50.7376   5
   2  12  22 65.2249 46.7032   1
   2 -12  22 47.9368 45.7663   1
   2 -12  22 39.8048 26.5672   5
  -2 -14  22 98.6179 44.1503   1
  -2 -14  21 294.923 53.1675   1
  -2 -14  21 359.504 45.3737   5
   2 -14 -20 2.64267 18.6854   7
  -2 -14  20-3.07456 38.0102   1
  -2 -14  20 28.0977 28.8616   5
   2 -14 -19 1.34326 19.1753   7
  -2 -14  19 2.11564 26.6944   5
  -2 -14  19 20.2897 32.0506   1
  -2  14  19-16.4128 24.3937   1
   2 -14 -18 587.651 38.8397   7
   2 -14 -18 533.278 39.8037   3
  -2 -14  18 598.154 49.9705   5
  -2 -14  18 583.464 56.5981   1
   2 -14 -17 356.956 31.8810   7
   2 -14 -17 353.113 32.2783   3
   2 -14 -17 446.609 40.0919   6
  -2 -14  17 411.466 43.0754   5
  -2  14  17 234.626 31.5963   1
  -2 -14  17 300.649 43.2852   1
   2 -14 -16 2.79135 17.6804   7
   2 -14 -16 10.6630 16.2010   3
   2 -14 -16-1.98868 18.2331   6
  -2 -14  16-3.95241 23.7079   5
  -2  14  16-7.81232 19.3966   1
  -2 -14  16-2.33725 27.5386   1
   2  14 -15 8.87639 11.6639   4
   2 -14 -15 19.6836 18.5051   7
   2  14 -15 4.71861 12.0510   3
   2 -14 -15 1.23930 16.0699   3
   2 -14 -15-3.87289 18.5445   6
  -2 -14  15 5.77303 23.8897   5
  -2  14  15 8.56513 15.9495   1
  -2 -14  15 38.6100 24.8060   1
   2  14 -14 983.927 41.6371   4
   2 -14 -14 1148.63 54.5257   7
   2 -14 -14 1256.32 50.7193   3
   2  14 -14 910.773 41.4572   3
   2 -14 -14 1062.87 59.5620   6
  -2 -14  14 1275.25 64.4849   5
  -2 -14  14 1078.69 61.4084   1
  -2  14  14 720.810 44.7971   1
   2  14 -13 383.043 25.7618   4
   2 -14 -13 479.150 34.9214   7
   2  14 -13 390.511 24.8130   3
   2 -14 -13 484.811 30.3941   3
   2 -14 -13 481.140 39.0508   6
  -2 -14  13 507.302 41.9633   5
  -2 -14  13 460.193 38.9854   1
  -2  14  12 488.173 31.2440   2
  -2 -14  12 552.085 39.8152   1
  -2  14  12 396.083 29.3431   1
   2  14 -12 509.416 43.2222   9
   2 -14 -12 579.438 38.2709   7
   2 -14 -12 538.184 30.4805   3
   2  14 -12 451.275 26.4258   3
   2 -14 -12 550.492 41.3281   6
  -2 -14  12 525.524 42.7412   5
   2  14 -12 461.320 28.1913   4
  -2 -14  11 137.271 23.7531   1
  -2  14  11 108.040 18.3953   1
   2  14 -11 179.824 29.6640   9
   2 -14 -11 184.165 24.7141   8
   2 -14 -11 171.910 22.8852   7
   2 -14 -11 164.602 16.8714   3
   2  14 -11 159.327 15.7104   3
   2 -14 -11 175.969 26.0161   6
  -2 -14  11 169.810 27.4685   5
   2  14 -11 159.570 18.5151   4
  -2  14  10 527.603 32.0516   1
  -2 -14  10 668.326 37.4947   1
   2 -14 -10 666.233 42.5131   8
   2  14 -10 742.916 49.2470   9
   2 -14 -10 688.783 41.6282   7
   2  14 -10 639.930 29.2813   3
   2 -14 -10 685.592 30.5152   3
   2 -14 -10 661.870 44.9852   6
  -2 -14  10 768.237 48.0151   5
   2  14 -10 653.394 34.2462   4
  -2  14  10 849.779 46.5504   4
  -2  14   9 34.4574 13.6660   1
  -2 -14   9 32.6882 13.9206   1
   2  14  -9 38.0731 21.2768   9
  -2  14   9 15.6584 50.3337   8
   2 -14  -9 27.9726 15.4838   7
   2 -14  -9 37.1263 9.89246   3
   2  14  -9 26.7196 9.63195   3
   2 -14  -9 39.1432 17.9306   6
  -2 -14   9 64.7565 22.1922   5
  -2  14   9 44.5334 25.3828   6
  -2  14   9 39.5822 17.8352   4
   2  14  -9 16.4786 19.2167   5
   2  14  -9 26.7793 12.8335   4
  -2 -14   8 1269.25 45.0003   1
  -2  14   8 1255.82 46.3468   1
  -2  14   8 1102.79 52.5248   9
   2  14  -8 1232.14 64.3342   9
   2 -14  -8 1287.79 58.3149   7
  -2  14   8 1275.01 82.7223   8
   2  14  -8 1281.11 40.3714   3
   2 -14  -8 1287.19 40.1741   3
   2 -14  -8 1456.35 65.5770   6
  -2  14   8 1382.62 71.0699   7
  -2  14   8 1421.69 66.3504   6
   2  14  -8 1194.75 50.5967   4
   2  14  -8 1364.86 62.3039   5
   2  14  -7 936.474 29.1719   3
   2 -14  -7 935.206 29.0844   3
   2  14  -7 1050.74 57.4564   9
  -2  14   7 957.708 48.2089   9
  -2  14   7 1136.18 56.2312   7
   2  14  -7 983.258 50.7697   6
   2 -14  -7 1040.24 54.6880   6
  -2  14   7 1046.38 62.5230   8
   2 -14  -7 1073.36 51.9340   7
   2  14  -7 1027.65 54.2385   7
  -2  14   7 1134.63 53.7551   6
   2  14  -7 994.917 44.5810   4
   2  14  -7 1022.95 52.8248   5
  -2  14   6 280.309 27.2120   9
   2  14  -6 295.224 32.7027   9
   2  14  -6 294.548 28.1429   6
  -2  14   6 257.593 26.9232   7
  -2  14   6 289.898 31.1956   8
   2 -14  -6 323.393 29.3827   7
   2  14  -6 301.729 30.0186   7
  -2  14   6 282.721 26.5692   6
   2  14  -6 275.221 28.8446   5
   2  14  -6 292.905 24.1401   4
  -2  14   5 28.3948 17.4733   9
   2  14  -5 19.0527 20.2267   9
  -2  14   5 3.75582 13.9253   7
   2  14  -5 8.63918 14.1759   6
   2  14  -5 14.9230 15.7175   7
   2 -14  -5 48.5332 17.4331   7
  -2  14   5 33.4866 15.8543   8
  -2  14   5 24.1124 19.2491   5
  -2  14   5 36.2474 14.3985   6
   2  14  -5 10.8897 12.4231   4
  -2  14   5 46.4922 17.6822   4
   2  14  -5 30.7800 18.6487   5
   2  14  -4 1000.73 55.5078   9
  -2  14   4 977.796 50.1865   9
   2  14  -4 913.142 50.0989   8
   2  14  -4 947.201 48.9663   6
  -2  14   4 942.957 47.3966   6
  -2  14   4 993.347 47.0976   7
   2 -14  -4 974.223 50.3924   7
  -2  14   4 1027.55 50.2938   8
   2  14  -4 945.138 50.0093   7
   2  14  -4 959.258 52.0811   5
  -2  14   4 885.509 49.0497   5
   2  14  -4 882.902 43.5442   4
  -2  14   4 1009.47 49.1487   4
  -2  14   3 1404.73 62.9589   9
   2  14  -3 1373.58 61.7586   8
   2  14  -3 1377.42 66.4678   9
   2  14  -3 1442.44 60.7992   6
  -2  14   3 1390.19 58.9628   6
  -2  14   3 1313.55 56.5776   7
  -2  14   3 1421.73 60.9524   8
   2  14  -3 1427.65 62.0460   7
   2  14  -3 1339.05 62.3077   5
  -2  14   3 1203.27 58.1648   5
  -2  14   3 1299.09 57.9924   4
   2  14  -3 1381.61 56.3592   4
   2  14  -2 136.025 24.3460   9
   2  14  -2 123.869 20.1602   8
  -2  14   2 143.337 22.5104   9
  -2  14   2 117.289 19.1257   6
  -2  14   2 126.745 18.8818   7
   2  14  -2 133.224 19.2581   6
  -2  14   2 114.030 19.2865   8
   2  14  -2 136.994 20.6916   7
  -2  14   2 86.8368 20.6878   5
   2  14  -2 120.975 23.5746   5
  -2  14   2 95.5679 18.9379   4
   2  14  -2 113.162 17.6089   4
   2  14  -1 645.828 39.7597   8
   2  14  -1 620.914 43.2361   9
  -2  14   1 574.516 39.2694   9
  -2  14   1 599.605 36.7410   7
   2  14  -1 576.959 35.7940   6
  -2  14   1 563.637 36.5525   6
  -2  14   1 609.030 38.3214   8
   2  14  -1 569.671 36.8988   7
  -2  14   1 568.988 37.6067   5
   2  14  -1 531.994 38.6484   5
   2  14  -1 599.749 36.2192   4
  -2  14   1 531.460 34.5132   4
   2  14   0 810.868 48.6695   9
  -2  14   0 639.572 40.8994   8
  -2  14   0 746.369 44.4021   9
   2  14   0 704.061 41.7468   8
   2  14   0 723.429 39.8177   6
  -2  14   0 748.296 40.9028   7
  -2  14   0 718.189 40.9674   6
   2  14   0 708.768 40.6558   7
   2  14   0 731.606 44.3066   5
  -2  14   0 705.493 42.0976   5
   2  14   0 737.687 40.5161   4
  -2  14   0 646.599 37.5324   4
   2  14   1 6.62056 17.5226   9
  -2  14  -1 1.48365 17.1573   9
   2  14   1 3.78488 11.3012   6
  -2  14  -1 6.56531 14.1361   7
  -2  14  -1 5.52670 13.5039   6
   2  14   1-2.48009 13.4231   7
   2  14   1-2.72547 12.5884   8
  -2  14  -1-2.92972 13.7323   8
  -2  14  -1 1.35257 16.2980   5
   2  14   1-8.76225 16.1481   5
   2  14   1 5.22962 13.1143   4
  -2  14  -1-6.88831 11.7325   4
   2  14   2 108.163 22.4985   9
  -2  14  -2 60.1955 20.1467   9
  -2  14  -2 101.038 19.7530   8
   2  14   2 80.5567 17.8315   7
  -2  14  -2 98.8678 19.3411   7
  -2  14  -2 99.3559 19.4827   6
   2  14   2 127.501 18.7932   8
  -2  14  -2 103.524 21.1420   5
   2  14   2 113.310 17.9690   6
   2  14   2 105.423 21.1791   5
  -2  14  -2 89.6784 16.3068   4
   2  14   2 86.2292 19.8920   4
  -2  14  -3 353.671 32.7205   9
  -2  14  -3 325.277 30.3540   8
   2  14   3 385.563 33.4117   9
  -2  14  -3 342.563 30.6340   6
   2  14   3 371.280 28.2704   7
   2  14   3 415.781 29.6707   6
  -2  14  -3 357.017 29.9844   7
   2  14   3 381.446 28.8358   8
  -2  14  -3 379.646 31.4826   5
   2  14   3 299.102 30.2084   5
  -2  14  -3 281.419 24.3853   4
   2  14   3 362.723 30.8535   4
  -2  14  -4 2171.90 85.0250   9
  -2  14  -4 2122.20 83.8074   8
   2  14   4 2022.83 82.2778   9
   2  14   4 2175.29 76.9084   7
  -2  14  -4 2099.56 82.6626   6
  -2  14  -4 2336.99 83.9984   7
   2  14   4 2269.65 80.8351   8
  -2  14  -4 2236.25 81.1744   5
   2  14   4 2260.21 80.3148   6
   2  14   4 2009.37 81.7327   5
   2  14   4 2464.94 84.9605   4
  -2  14  -4 1907.03 73.7941   4
  -2  14  -5 1335.17 63.0078   9
  -2  14  -5 1258.06 61.7864   8
   2  14   5 1296.50 58.9599   8
   2  14   5 1268.53 54.1952   7
  -2  14  -5 1264.79 60.3848   6
   2  14   5 1376.22 60.0173   6
   2  14   5 1223.17 61.1081   5
   2  14   5 1518.16 63.1955   4
  -2  14  -5 1364.76 58.9372   5
  -2  14  -6 506.199 38.6701   9
   2  14   6 497.065 37.4722   8
   2  14   6 414.493 19.7925   1
   2 -14   6 451.640 20.1695   1
  -2 -14  -6 456.839 36.7451   6
   2  14   6 513.098 32.6693   7
   2  14   6 565.718 38.7324   6
   2  14   6 459.075 38.1767   5
  -2  14  -6 577.896 36.9679   5
   2  14   6 611.834 39.5468   4
  -2 -14  -7 219.958 14.1482   3
  -2  14  -7 215.280 13.8225   3
  -2  14  -7 267.076 31.2598   9
   2  14   7 202.737 32.7407   8
   2  14   7 144.933 14.2314   1
   2 -14   7 224.780 18.7652   1
   2  14   7 238.440 23.7821   7
  -2 -14  -7 221.650 27.4347   6
   2  14   7 229.047 31.8700   6
  -2  14  -7 232.714 26.6256   5
  -2  14  -8 1295.59 42.7549   3
  -2 -14  -8 1320.49 42.8493   3
  -2  14  -8 1344.68 64.3170   9
   2  14   8 1263.11 88.4217   8
  -2  14  -8 1369.12 62.1560   7
   2 -14   8 1281.82 50.7551   1
   2  14   8 1348.20 59.5715   7
  -2 -14  -8 1343.98 63.2561   6
   2  14   8 1385.25 81.1833   6
  -2  14  -8 1362.96 58.4417   5
  -2  14  -9 23.7568 10.3254   3
  -2 -14  -9 25.4162 10.1892   3
   2 -14   9 40.2434 24.9511   9
  -2  14  -9 26.8018 19.6611   7
  -2 -14  -9 25.3164 17.7757   6
   2  14   9 1.83009 22.7264   7
   2  14   9 37.0057 19.3077   4
   2  14   9-36.4473 49.5872   6
   2  14   9 28.3572 11.3492   1
   2 -14   9 54.2221 18.5640   1
  -2 -14 -10 1197.39 59.7067   6
  -2  14 -10 1187.67 43.8653   3
  -2 -14 -10 1169.67 43.3042   3
   2 -14  10 1105.92 54.0181   1
   2 -14  11 1436.75 67.7570   1
  -2 -14 -11 1486.16 69.5683   6
  -2 -14 -11 1542.66 65.2026   8
  -2 -14 -11 1502.78 54.8279   3
  -2  14 -11 1494.38 54.4787   3
   2  14  12 3.84259 14.1003   1
   2 -14  12 24.6564 21.6249   1
  -2 -14 -12 17.9864 17.4706   6
  -2 -14 -12 20.8404 18.1802   8
   2 -14  12 31.4894 21.2557   5
  -2 -14 -12 32.0401 13.6142   3
  -2  14 -12 40.4882 14.1521   3
  -2  14 -13 64.7060 15.5246   3
  -2 -14 -13 103.592 17.0659   3
   2  14  13 41.1682 35.6220   2
  -2 -14 -13 46.1062 19.8061   6
   2 -14  13 74.2546 23.3813   5
   2 -14  13 86.1641 27.8037   1
   2  14  13 47.8590 18.3647   1
  -2 -14 -14 244.979 30.6465   6
  -2 -14 -14 243.613 25.6542   3
  -2  14 -14 216.456 22.4573   3
   2 -14  14 219.674 30.5287   5
   2 -14  14 235.075 37.4856   1
   2  14  14 171.269 26.6392   1
  -2 -14 -15 1321.09 66.9414   6
  -2 -14 -15 1268.01 56.2985   3
   2 -14  15 1358.21 64.0910   5
   2 -14  15 1126.84 71.4927   1
  -2 -14 -16 19.9721 18.8562   3
   2 -14  16 40.0463 24.3146   5
   2 -14  16 18.8986 30.1699   1
   2  14  16 30.3598 25.1349   1
  -2 -14 -16 38.0921 21.7122   6
  -2 -14 -17 611.233 41.7036   3
   2 -14  17 574.972 58.7475   1
   2 -14  17 646.204 46.8519   5
   2  14  18 235.583 38.5764   1
   2 -14  18 224.493 46.3291   1
   2 -14  18 345.746 39.9812   5
   2 -14  19 152.809 44.5856   1
   2 -14  19 117.591 32.6322   5
   2 -14  20 30.7516 38.5622   1
   2 -14  20 5.69223 27.1723   5
   2 -14  21 164.244 46.7958   1
   2 -16 -19-7.16599 20.0068   7
  -2 -16  19 6.74213 30.6462   5
   2 -16 -18 654.967 43.9711   7
  -2 -16  18 753.596 58.3754   5
   2 -16 -17-5.93233 19.3749   7
  -2 -16  17 10.8667 28.1798   5
  -2 -16  16 81.0392 29.4893   1
   2 -16 -16 87.2866 22.6802   7
  -2 -16  16 87.5090 31.4670   5
  -2 -16  15 35.6409 24.5586   1
   2 -16 -15 27.4310 21.1450   7
  -2 -16  15 27.2001 27.3425   5
  -2 -16  14 1548.03 76.0081   5
   2 -16 -14 1437.52 65.3342   7
   2 -16 -13 17.1497 19.1939   7
  -2 -16  13 2.76171 18.7655   1
   2 -16 -13-2.56546 12.9483   3
  -2 -16  13-4.03090 25.4303   5
   2  16 -13 7.85927 14.0243   4
   2  16 -12 435.019 43.8368   9
  -2  16  12 255.727 23.5125   9
   2 -16 -12 394.459 33.9023   7
  -2 -16  12 333.305 28.6374   1
   2 -16 -12 380.021 22.7020   3
  -2 -16  12 438.424 41.9548   5
   2  16 -12 309.865 26.1074   4
   2 -16 -11 207.403 27.0568   7
   2  16 -11 176.932 32.5932   9
  -2  16  11 160.676 20.8545   9
   2 -16 -11 187.082 15.6755   3
  -2 -16  11 179.824 21.2281   1
   2  16 -11 173.491 20.8266   4
   2 -16 -10 1427.88 64.4082   7
  -2 -16  10 1284.91 44.0944   1
   2 -16 -10 1267.54 39.9381   3
   2  16 -10 1453.30 66.9406   5
   2  16 -10 1248.51 52.5825   4
   2  16 -10 1345.59 70.3651   9
   2 -16  -9 331.590 31.2667   7
  -2  16   9 256.196 68.6964   8
  -2  16   9 197.503 24.2508   9
   2  16  -9 290.369 37.1385   9
   2 -16  -9 211.711 9.81741   3
   2  16  -9 237.536 23.8565   4
   2  16  -9 292.936 33.0375   5
  -2  16   8 1356.13 75.8829   7
  -2  16   8 1371.58 89.8645   8
   2 -16  -8 1491.66 66.5819   7
   2  16  -8 1589.31 75.2483   9
  -2  16   8 1202.89 57.3163   9
   2  16  -8 1266.16 54.7290   4
   2  16  -8 1586.78 69.9959   5
  -2  16   7 42.8195 21.7807   7
  -2  16   7 66.6969 24.8201   8
  -2  16   7 45.9974 19.1842   9
   2  16  -7 70.1627 25.8346   9
   2  16  -7 66.5629 23.0453   5
   2  16  -7 80.0769 16.5449   4
   2  16  -6 75.7706 20.4834   8
   2  16  -6 19.9189 20.8557   9
  -2  16   6 12.8117 16.8604   9
  -2  16   6 15.9254 15.8849   7
  -2  16   6 17.8719 16.4796   8
  -2  16   6 40.4492 23.7209   5
   2  16  -6 46.5446 20.5597   5
   2  16  -6 17.5711 14.1284   4
   2  16  -5 65.3146 25.5160   9
   2  16  -5 67.7162 20.3301   8
  -2  16   5 37.2472 19.5270   9
  -2  16   5 83.9802 19.3292   7
  -2  16   5 76.8172 19.9895   8
  -2  16   5 82.9499 22.8813   5
   2  16  -5 61.7180 21.9288   5
   2  16  -5 73.1097 16.4186   4
   2  16  -4 1432.65 67.4059   8
  -2  16   4 1426.05 65.9882   9
   2  16  -4 1461.76 73.1677   9
   2  16  -4 1458.05 65.3827   6
  -2  16   4 1516.47 63.6029   7
  -2  16   4 1495.33 66.1199   8
   2  16  -4 1415.01 67.7387   5
  -2  16   4 1385.74 65.7749   5
   2  16  -4 1348.70 58.6663   4
   2  16  -3 23.4881 21.8785   9
   2  16  -3 28.3749 16.9671   8
  -2  16   3 31.9321 19.2508   9
   2  16  -3 56.5436 16.4666   6
  -2  16   3 28.6824 14.4760   7
  -2  16   3 43.8863 16.5131   8
   2  16  -3 35.2002 20.6472   5
  -2  16   3 9.22236 18.0401   5
   2  16  -3 16.4036 13.5269   4
   2  16  -2 261.772 33.5362   9
  -2  16   2 243.460 31.0571   9
   2  16  -2 226.122 26.7722   8
   2  16  -2 270.259 26.8497   6
  -2  16   2 267.150 26.6690   7
   2  16  -2 261.651 29.0073   7
  -2  16   2 227.523 25.9338   8
   2  16  -2 240.601 30.2744   5
  -2  16   2 235.733 28.8047   5
   2  16  -2 275.124 26.3752   4
  -2  16   1 6.64628 21.2156   9
   2  16  -1-3.82438 19.8963   9
   2  16  -1 2.97496 16.1021   7
  -2  16   1 1.41565 14.3793   7
   2  16  -1 17.3998 14.1722   6
  -2  16   1 4.77518 14.4833   8
   2  16  -1 9.64820 14.7438   8
   2  16  -1 4.95109 19.3564   5
  -2  16   1 1.49579 18.6459   5
  -2  16   1 1.33567 14.8466   4
   2  16  -1 12.0098 14.6790   4
   2  16   0 1623.10 75.9928   9
   2  16   0 1553.56 69.0232   8
  -2  16   0 1674.51 73.4029   9
  -2  16   0 1604.74 67.5878   7
   2  16   0 1526.74 65.6174   6
  -2  16   0 1649.09 71.7351   8
   2  16   0 1507.95 66.4405   7
   2  16   0 1646.45 71.7326   5
  -2  16   0 1481.71 67.8743   5
  -2  16   0 1459.17 63.6231   4
   2  16   0 1609.95 66.5060   4
  -2  16  -1 23.9561 21.2562   9
   2  16   1 42.0766 22.2496   9
   2  16   1 40.3981 16.9496   7
   2  16   1 30.7268 15.2337   8
  -2  16  -1 43.0351 18.9734   8
   2  16   1 50.3654 15.8862   6
  -2  16  -1 13.6320 19.3547   5
   2  16   1 27.4543 18.6915   5
  -2  16  -1 28.5443 14.2172   4
   2  16   1 33.9153 17.1936   4
  -2  16  -2 5.19048 19.2338   9
   2  16   2 17.7281 18.8779   9
   2  16   2 21.7470 15.5714   7
   2  16   2 33.1683 15.1270   8
  -2  16  -2 5.04892 16.0078   8
   2  16   2 16.1666 17.6925   5
  -2  16  -2 31.7603 19.8345   5
   2  16   2 18.0048 13.8086   6
  -2  16  -2-1.28578 15.8332   4
   2  16   3 37.6489 21.0187   9
  -2  16  -3 47.3466 21.7170   9
  -2  16  -3 61.7414 20.3404   8
   2  16   3 69.0261 18.3925   7
   2  16   3 86.6905 18.2129   8
   2  16   3 82.1059 17.8148   6
   2  16   3 39.1371 20.3679   5
  -2  16  -3 47.1174 16.3734   4
  -2  16  -3 22.7700 19.4999   5
  -2  16  -4 1514.00 71.0990   8
   2  16   4 1435.55 68.8234   9
  -2  16  -4 1556.89 72.2325   9
   2  16   4 1580.43 64.2453   7
   2  16   4 1620.56 67.9288   8
  -2  16  -4 1647.19 69.4853   5
  -2  16  -4 1379.67 60.9365   4
   2  16   5 269.685 28.3433   8
  -2  16  -5 236.546 31.0943   9
   2  16   5 172.957 26.7740   9
  -2  16  -5 276.399 31.7624   8
  -2  16  -5 168.334 22.4421   4
  -2  16  -5 214.955 28.7663   5
   2  16   5 218.898 25.2361   7
   2  16   6 674.902 46.9106   8
  -2  16  -6 676.450 46.8854   9
  -2  16  -6 665.531 46.6844   8
   2  16   6 552.536 40.6788   9
  -2  16  -6 667.497 42.9172   5
  -2  16  -6 633.650 38.4513   4
   2  16   6 685.393 40.1966   7
   2  16   7 155.621 31.3299   8
  -2  16  -7 155.719 28.6120   9
  -2  16  -7 140.338 22.2051   4
  -2  16  -7 141.502 25.8363   5
   2  16   7 160.864 24.3386   7
   2  16   8 325.664 53.2112   8
   2  16   8 408.259 36.2403   7
  -2 -16  -8 402.626 37.2105   6
  -2  16  -8 374.327 39.5291   9
  -2  16  -8 340.488 29.8138   4
  -2  16  -8 394.021 35.1935   5
  -2 -16  -9 278.626 32.3844   6
   2  16   9 183.926 34.5732   7
   2 -16   9 247.313 19.5484   1
  -2  16  -9 216.912 25.8826   4
   2  16   9 170.199 62.6452   8
  -2 -16 -10 384.743 37.8218   6
  -2  16 -10 414.906 31.3996   4
   2 -16  10 365.394 27.7869   1
  -2 -16 -10 385.904 21.3707   3
  -2 -16 -11 15.7465 20.3712   6
  -2  16 -11 9.23459 17.5039   4
   2 -16  11 36.0794 18.2123   1
  -2 -16 -11 42.3305 11.2040   3
  -2 -16 -12 229.894 31.2026   6
  -2  16 -12 202.467 26.3209   4
   2 -16  12 218.049 28.9098   1
  -2 -16 -12 233.161 20.9000   3
  -2 -16 -13 8.25296 18.7737   6
   2 -16  13 47.4756 21.5651   1
  -2  16 -13-15.6071 18.9120   4
   2 -16  14 308.084 36.6116   1
  -2 -16 -14 373.845 38.9880   6
   2 -16  15 2.10285 23.9705   1
   2 -16  15-29.3906 28.4265   5
   2 -16  16 22.3974 27.2254   5
   2 -16  17-13.2648 27.3887   5
   2 -16  18 328.082 41.5352   5
  -2  18  12 133.008 20.9561   9
  -2  18  11 637.982 37.6112   9
   2  18 -10-2.30389 28.4835   9
  -2  18  10 16.9507 17.2318   9
  -2  18   9 115.070 22.1188   9
   2  18  -9 232.162 38.3222   9
  -2  18   9 114.257 58.2866   8
  -2  18   8 188.899 25.2009   9
   2  18  -8 200.001 29.3558   8
   2  18  -8 239.565 37.2467   9
  -2  18   8 189.648 45.5825   8
   2  18  -7 410.794 38.9651   8
  -2  18   7 393.378 33.5123   9
   2  18  -7 425.625 44.5755   9
  -2  18   7 442.585 49.3461   8
   2  18  -6 111.121 31.1912   9
   2  18  -6 90.0638 23.7823   8
  -2  18   6 96.8611 23.6309   9
  -2  18   6 64.0294 25.3300   8
   2  18  -5 167.469 32.4648   9
   2  18  -5 103.973 24.3786   8
  -2  18   5 119.144 24.9545   9
  -2  18   5 148.863 26.7383   8
   2  18  -4 287.626 33.3070   8
   2  18  -4 250.348 36.4174   9
  -2  18   4 197.759 29.8966   9
  -2  18   4 218.079 28.1051   8
  -2  18   3 208.499 30.7069   9
   2  18  -3 227.426 35.5645   9
   2  18  -3 215.380 28.3711   8
  -2  18   3 270.113 29.5515   8
   2  18  -2 4.23273 25.3909   9
  -2  18   2-1.77183 21.8148   9
   2  18  -2 9.10913 18.1604   8
  -2  18   2 28.0285 16.7774   8
  -2  18   1 76.5948 25.7799   9
   2  18  -1 64.3435 26.0518   9
   2  18  -1 83.8237 22.3170   8
  -2  18   1 107.689 21.7300   8
   2  18   0 111.204 29.1042   9
  -2  18   0 119.636 28.6143   9
  -2  18   0 146.740 25.2367   8
   2  18   0 133.968 23.5848   8
  -2  18  -1 492.160 41.2074   5
   2  18   1 454.857 42.9627   9
  -2  18  -1 491.268 42.8421   9
   2  18   1 438.960 36.0438   8
  -2  18  -1 507.557 40.4658   8
  -2  18  -2 146.071 29.0261   5
   2  18   2 158.754 29.8134   9
  -2  18  -2 160.952 31.6583   9
  -2  18  -2 121.210 25.1174   8
   2  18   2 144.886 23.6709   8
  -2  18  -3 748.421 48.6957   5
   2  18   3 636.443 47.1408   9
  -2  18  -3 710.631 48.7226   8
  -2  18  -3 685.322 50.1263   9
  -2  18  -4 270.412 33.3918   8
  -2  18  -4 314.117 36.7474   9
   2  18   4 231.142 31.7726   9
  -2  18  -4 263.433 34.7033   5
   2  18   4 313.947 31.7462   8
   2  18   5 71.6490 23.8286   9
  -2  18  -5 50.6758 25.0999   9
  -2  18  -5 59.5464 23.3226   8
  -2  18  -5 70.9863 24.2615   5
   2  18   5 58.5944 21.0750   8
  -2  18  -6 268.313 35.9748   9
   2  18   6 153.296 26.1095   9
  -2  18  -6 186.684 30.0038   8
  -2  18  -6 235.661 33.7111   5
   2  18   6 159.426 30.5988   8
  -2  18  -7 225.488 32.6371   8
  -2  18  -7 314.924 38.2984   9
   2  18   7 231.997 28.8497   9
  -2  18  -7 217.068 32.5484   5
   2  18   7 216.920 40.8680   8
   2  18   8-13.3590 18.5032   9
  -2  18  -8 8.64625 24.5165   9
   2  18   9 11.4940 17.4656   9
   2  18  10 108.975 22.4920   9
  -2  20   9-1.33183 17.9737   9
  -2  20   8 15.4532 18.4926   9
  -2  20   7 235.005 30.2713   9
  -2  20   6 95.1164 25.3502   9
  -2  20   5-16.3727 23.3754   9
  -2  20   4 5.12912 23.8666   9
   2  20  -4-2.33904 27.4330   9
  -2  20   3 429.396 41.4346   9
   2  20  -3 440.318 47.3474   9
   2  20  -2 60.2377 27.4982   9
  -2  20   2 55.9576 25.9864   9
   2  20  -1 17.3621 26.3954   9
  -2  20   1 48.2842 27.5861   9
   2  20  -1 52.1304 22.2403   8
   2  20   0 42.1720 26.2995   9
  -2  20   0 53.7610 28.6151   9
   2  20   0 30.3365 19.7479   8
   2  20   1 902.897 59.4338   9
  -2  20  -1 952.493 60.3019   9
   2  20   1 920.781 54.3007   8
  -2  20  -2 216.308 36.4096   9
   2  20   2 183.330 32.0959   9
   2  20   2 222.778 29.8814   8
  -2  20  -3 668.930 53.4888   9
   2  20   3 527.567 45.5549   9
   2  20   3 696.381 47.8916   8
   2  20   4 366.679 37.0455   9
  -2  20  -4 360.824 42.7631   9
   2  20   4 457.388 41.4583   8
   2  20   5 138.392 28.0178   9
  -2  20  -5 167.337 35.0571   9
   2  20   6 6.53149 21.1725   9
   2  20   7 665.626 45.1403   9
   2  20   8 212.895 28.5269   9
   2  20   9-4.32750 19.3994   9
   2  20  10 20.9354 18.7096   9
   2  20  11 220.853 27.6459   9
   3  -1 -25 892.971 251.700   2
   3   1 -25 55.3578 87.1777   2
  -3   1  24 520.085 67.0730   1
  -3   1  24 532.590 40.8396   9
   3   1 -24 501.429 75.8530   2
  -3   1  23 65.0751 40.6951   1
  -3   1  23 63.0542 22.3974   9
  -3  -1  23 74.1885 24.5864   9
   3   1 -23 55.1642 36.9563   2
   3  -1 -23 5.73349 71.4841   2
  -3   1  22 111.956 41.1487   1
  -3  -1  22 117.042 24.2021   9
  -3   1  22 120.210 23.9308   9
   3  -1 -22 179.775 91.7802   2
   3   1 -22 90.7163 43.7685   2
  -3   1  21 86.8214 37.3108   1
   3  -1 -21 87.2243 41.4669   2
   3   1 -21 70.0655 25.3157   2
  -3  -1  21 86.2582 22.1936   9
  -3   1  21 86.0805 20.5886   9
  -3   1  20 226.396 45.1661   1
  -3  -1  20 232.716 26.7200   9
  -3   1  20 216.722 24.9587   9
   3   1 -20 232.912 34.4508   2
   3  -1 -20 267.297 49.4677   2
   3   1 -20 222.009 31.7883   3
  -3   1  19 7.22956 29.7124   1
  -3  -1  19 43.4329 17.3826   9
  -3   1  19 37.5808 16.4715   9
   3  -1 -19 27.9978 36.8740   2
   3   1 -19 59.2300 21.7954   3
   3   1 -18 129.683 25.2630   3
  -3  -1  18 129.076 20.9163   9
  -3   1  18 127.684 19.5312   9
  -3   1  18 171.649 40.1926   1
   3  -1 -18 165.119 29.7594   2
   3   1 -18 132.052 9.40996   4
   3   1 -17 271.167 31.3591   3
  -3  -1  17 220.381 23.6043   9
  -3   1  17 249.154 24.1212   9
   3  -1 -17 320.012 39.0206   2
   3   1 -17 250.409 12.6567   4
  -3   1  17 250.035 42.8069   1
  -3  -1  16 70.2726 15.3311   9
   3  -1 -16 115.174 31.1939   2
   3   1 -16 74.6593 7.39160   4
   3  -1 -16 60.5882 8.69443   4
  -3   1  16 73.4377 29.7495   1
  -3  -1  15 287.898 23.4837   9
   3   1 -15 280.355 12.7437   4
   3  -1 -15 242.828 14.5737   4
  -3   1  15 226.910 37.4541   1
  -3  -1  14 3428.17 103.636   9
   3   1 -14 3524.52 87.1816   4
   3  -1 -14 3472.48 91.5444   4
  -3   1  14 3504.22 139.095   1
  -3  -1  13 959.870 40.2383   9
   3   1 -13 922.129 27.1183   4
   3  -1 -13 892.795 30.5438   4
  -3   1  13 910.233 61.5801   1
  -3  -1  12 1546.94 53.7114   9
   3   1 -12 1481.07 39.8181   4
   3  -1 -12 1519.68 44.0137   4
  -3   1  12 1431.98 76.1892   1
  -3  -1  11 40.3475 10.3299   9
  -3   1  11 51.8825 22.1127   1
   3  -1 -11 34.7814 5.70776   4
   3   1 -11 39.7816 4.34064   4
  -3  -1  10 81.8551 11.5215   9
  -3   1  10 78.3136 21.9976   1
   3   1 -10 91.9303 5.37605   4
   3  -1 -10 96.8128 7.88609   4
  -3  -1   9 562.051 25.7061   9
   3   1  -9 591.000 16.2192   4
  -3   1   9 567.424 18.9386   4
  -3  -1   8 5945.16 155.791   9
  -3   1   8 6393.86 148.595   4
  -3   1   8 5942.37 178.707   1
  -3  -1   7 382.034 18.4934   9
  -3   1   7 375.080 13.1244   4
  -3   1   7 314.016 26.5969   1
  -3  -1   7 374.359 28.0013   1
  -3  -1   6 1974.76 53.7305   9
  -3   1   6 1883.89 47.7750   4
   3   1  -6 1811.62 67.4269   1
   3  -1  -6 1673.07 66.9738   1
  -3  -1   6 1771.31 66.8396   1
  -3   1   6 1915.98 68.8175   1
  -3  -1   5 129.621 10.1226   9
  -3   1   5 127.387 7.27218   4
   3   1  -5 109.733 16.2916   1
   3  -1  -5 97.9967 16.5238   1
  -3   1   5 136.117 16.5488   1
  -3  -1   5 98.6771 13.9264   1
  -3  -1   4 115.801 8.64321   9
   3   1  -4 126.751 14.4333   1
  -3  -1   4 103.609 13.6782   1
   3  -1  -4 71.4809 12.9958   1
  -3   1   4 89.4900 14.2181   1
   3  -1  -3 5163.30 125.904   6
   3  -1  -3 4836.89 131.621   1
  -3   1   3 5102.10 132.178   1
   3   1  -3 5274.21 132.675   1
  -3  -1   3 5041.84 131.778   1
   3  -1  -2 3082.44 74.4211   6
   3  -1  -2 3038.67 82.2813   1
  -3   1   2 3212.30 82.8577   1
  -3  -1   2 2977.83 81.9199   1
   3   1  -2 3082.65 82.6375   1
   3   1  -2 3085.92 77.7634   5
  -3  -1   2 3051.15 77.8499   5
   3  -1  -1 335.395 11.7438   8
  -3  -1   1 354.674 13.5132   5
   3  -1  -1 306.868 14.9899   1
   3   1  -1 337.849 15.5917   1
   3  -1   0 1812.26 44.5142   8
   3  -1   0 1767.49 47.0001   7
  -3   1   0 1884.48 77.7670   2
   3   1   0 1802.35 47.9849   3
   3  -1   0 1641.84 47.3651   3
  -3  -1   0 1804.30 46.6807   5
   3  -1   1 300.729 17.8819   2
  -3  -1  -1 288.016 13.5201   3
   3  -1   1 301.199 13.9092   3
   3   1   1 334.666 14.2841   3
  -3   1  -1 301.781 23.4749   2
  -3   1  -1 323.089 14.1109   3
   3  -1   1 316.246 11.1476   7
  -3   1  -2 2505.06 79.2753   2
   3  -1   2 2515.41 70.5916   2
   3  -1   2 2521.38 61.3248   7
  -3  -1  -2 2411.91 66.1472   3
   3  -1   2 2316.94 66.2383   3
   3   1   2 2489.52 66.7739   3
  -3   1  -2 2481.10 66.3585   3
   3   1   3 14202.7 384.195   2
  -3   1  -3 13580.2 329.163   2
  -3   1  -3 13435.0 308.546   7
   3   1   3 13459.6 316.774   3
  -3  -1  -3 13486.5 312.999   4
  -3   1  -3 13310.7 316.239   3
   3  -1   3 12792.0 316.317   3
  -3  -1  -3 12692.3 315.649   3
   3   1   4 789.097 46.7058   2
  -3   1  -4 792.290 24.0810   7
   3   1   4 860.531 31.9036   3
   3  -1   4 802.739 31.1125   3
  -3  -1  -4 863.574 28.2905   4
  -3   1  -4 831.366 31.2002   3
  -3  -1  -5 7688.90 183.200   4
   3  -1   5 7171.55 189.655   3
   3   1   5 7473.88 190.407   3
  -3   1  -5 7499.97 189.123   3
   3   1   5 7780.84 201.333   2
  -3   1  -6 11229.2 274.529   3
  -3  -1  -6 11298.6 266.206   4
   3   1   6 11055.7 275.632   3
  -3  -1  -6 12027.8 366.842   2
   3   1   6 11497.2 279.516   2
  -3  -1  -7 443.793 20.0085   4
   3   1   7 454.560 26.4770   3
  -3   1  -7 428.420 25.5282   3
  -3  -1  -7 412.729 54.8983   2
  -3  -1  -8 344.967 17.6929   4
  -3   1  -8 358.999 24.3040   3
  -3  -1  -8 326.029 54.5881   2
  -3   1  -8 352.618 29.1250   2
  -3  -1  -9 3018.23 85.1181   4
  -3   1  -9 3331.19 98.5084   3
  -3   1  -9 3165.71 107.135   2
  -3  -1  -9 3023.98 150.138   2
  -3   1 -10 6565.06 182.286   3
  -3  -1 -10 6765.51 168.533   4
  -3   1 -10 6672.95 197.263   2
  -3  -1 -10 6571.40 249.257   2
  -3  -1 -11 32.8911 8.23116   4
  -3   1 -11 26.8938 12.4377   3
  -3   1 -11 48.7452 18.0923   2
  -3  -1 -11-4.50997 34.5280   2
  -3  -1 -12 1198.27 42.1371   4
  -3   1 -12 1118.65 53.0677   3
  -3   1 -12 1208.95 41.7955   4
  -3   1 -12 1110.83 64.2643   2
  -3  -1 -12 1116.97 97.5964   2
  -3   1 -13 1670.06 68.7100   3
  -3   1 -13 1618.33 52.7090   4
  -3   1 -13 1593.44 84.3312   2
  -3  -1 -13 1605.03 128.601   2
  -3  -1 -13 1668.02 54.2682   4
  -3   1 -14 3866.37 104.243   4
  -3   1 -14 3812.56 124.373   3
  -3   1 -14 3638.71 147.527   2
  -3  -1 -14 3650.54 203.263   2
  -3  -1 -14 3823.68 106.349   4
  -3   1 -15 202.776 16.3191   4
  -3   1 -15 207.311 26.0429   3
  -3  -1 -15 163.803 78.0563   2
  -3   1 -15 134.802 38.7679   2
  -3  -1 -15 201.462 18.2468   4
  -3   1 -16 5069.20 157.261   3
  -3   1 -16 4854.53 132.203   4
  -3   1 -16 4550.13 197.491   2
  -3  -1 -16 5200.09 298.099   2
  -3  -1 -16 5211.26 136.333   4
  -3   1 -17 175.964 26.0781   3
  -3   1 -17 125.536 69.3687   2
  -3   1 -17 156.599 15.6200   4
  -3  -1 -17 182.404 17.2548   4
  -3   1 -18 30.2844 19.5781   3
  -3   1 -18 5.13944 10.1150   4
  -3  -1 -18 0.81483 9.60147   4
  -3   1 -18-25.3096 56.2632   2
  -3  -1 -18 48.0132 145.899   2
  -3   1 -19 312.242 22.7192   4
  -3  -1 -19 264.145 21.1468   4
  -3   1 -19 233.926 68.5801   2
  -3   1 -20 1095.54 42.9347   4
  -3  -1 -20 1111.32 44.7138   4
  -3   1 -21 1.53879 10.3470   4
  -3  -1 -21-0.87411 11.2477   4
  -3   1 -22 199.867 18.5623   4
  -3  -1 -22 177.780 19.2578   4
  -3   1 -22 187.034 109.500   2
   3   1  23 28.9803 44.9547   1
  -3  -3  24 72.6523 47.0061   1
  -3   3  24 50.0208 43.5881   1
  -3   3  24 88.4370 23.5228   9
  -3   3  23 936.236 87.7313   1
  -3  -3  23 967.991 87.8727   1
   3  -3 -23 1141.28 177.505   6
  -3   3  23 1020.67 52.2213   9
   3   3 -23 1028.88 66.0838   2
  -3   3  22 15.5248 18.3547   9
  -3  -3  22 33.8661 20.9120   9
  -3   3  22-20.9624 39.8689   1
  -3  -3  22-8.33947 38.5195   1
  -3  -3  21 333.833 33.0370   9
  -3   3  21 291.936 51.7849   1
  -3  -3  21 321.488 56.0695   1
   3  -3 -20 102.449 24.6220   3
   3   3 -20 100.530 24.6440   3
  -3  -3  20 81.2255 21.7802   9
  -3   3  20 95.0159 38.4282   1
  -3  -3  20 127.995 38.0646   1
   3  -3 -19 794.855 51.6556   3
   3   3 -19 848.556 53.0429   3
  -3  -3  19 855.313 48.6692   9
  -3  -3  19 777.680 71.3605   1
  -3   3  19 826.393 73.4931   1
  -3  -3  18 517.081 57.3947   1
  -3   3  18 506.533 57.0578   1
  -3  -3  18 509.134 36.7574   9
   3  -3 -18 538.431 41.3012   3
   3   3 -18 558.409 41.5474   3
   3  -3 -18 578.907 118.594   2
   3   3 -18 476.395 15.8179   4
  -3   3  17 1046.80 76.5209   1
  -3  -3  17 1006.64 75.3924   1
  -3  -3  17 1088.74 51.2302   9
   3   3 -17 1007.24 56.1329   3
   3  -3 -17 1055.69 57.2089   3
   3  -3 -17 978.154 132.187   2
   3   3 -17 1031.81 28.7878   4
  -3  -3  16 926.958 69.4590   1
  -3   3  16 894.643 69.1968   1
  -3  -3  16 898.893 45.4173   9
   3  -3 -16 924.806 51.7423   3
   3   3 -16 955.893 52.1958   3
   3  -3 -16 758.880 75.9673   2
   3   3 -16 890.402 25.6196   4
  -3  -3  15 1830.01 97.7172   1
  -3   3  15 1985.15 101.040   1
  -3  -3  15 2034.78 71.9333   9
   3   3 -15 1934.32 49.2952   4
  -3   3  14 16.1632 22.9529   1
  -3  -3  14 13.1964 24.1982   1
  -3  -3  14 1.05268 11.9985   9
  -3   3  14 3.61814 7.04872   4
   3  -3 -14 13.7311 30.9927   2
   3   3 -14 2.81547 3.40590   4
  -3   3  13 1870.03 91.4979   1
  -3  -3  13 1903.63 66.4647   9
  -3   3  13 1892.54 54.8663   4
   3   3 -13 1853.62 46.9510   4
  -3   3  12 1150.57 36.4415   4
   3   3 -12 1073.81 28.8636   4
  -3  -3  12 1092.42 45.2910   9
  -3   3  12 1158.49 66.7149   1
  -3   3  11 733.342 51.0073   1
  -3  -3  11 823.983 37.0724   9
   3   3 -11 801.021 22.5731   4
  -3   3  11 850.840 29.1972   4
   3  -3 -11 764.475 49.0169   2
   3  -3 -10 247.148 23.4186   2
  -3   3  10 250.193 30.0211   1
  -3  -3  10 249.190 19.7700   9
   3  -3 -10 288.037 55.6533   6
  -3   3  10 269.299 14.6607   4
   3  -3  -9 15000.6 390.642   2
  -3   3   9 15643.8 408.155   1
  -3  -3   9 16344.1 384.890   9
   3  -3  -9 16181.4 438.219   6
  -3   3   9 16140.9 375.295   4
   3  -3  -8 3989.00 114.705   2
  -3  -3   8 3937.98 109.760   9
   3  -3  -8 3928.23 130.240   6
  -3   3   8 4058.24 102.516   4
  -3   3   8 4187.51 128.699   1
  -3  -3   7 6301.10 162.649   9
   3  -3  -7 6208.82 171.230   6
   3   3  -7 6511.06 150.124   4
  -3   3   7 6263.69 156.291   4
  -3   3   7 6088.07 177.437   1
  -3  -3   6 4941.65 128.914   9
  -3   3   6 4716.49 139.712   1
   3  -3  -6 4762.29 129.741   6
   3   3  -6 4900.86 117.631   4
  -3  -3   5 8211.41 197.805   9
   3  -3  -5 7828.02 212.617   8
   3   3  -5 7535.19 208.645   1
  -3   3   5 7925.92 206.348   1
   3  -3  -5 8113.96 194.794   6
   3   3  -5 7954.29 186.907   4
   3  -3  -4 2465.12 69.4677   8
  -3   3   4 2500.98 73.7749   1
   3   3  -4 2224.13 72.8435   1
   3  -3  -4 2375.83 64.6229   6
  -3  -3   4 2383.37 68.0404   9
   3   3  -4 2350.36 59.6556   4
  -3  -3   4 2371.20 67.4959   5
   3   3  -4 2421.28 67.9814   5
   3  -3  -3 37315.0 854.542   8
  -3   3   3 36677.5 865.183   8
   3   3  -3 38620.4 861.135   1
  -3   3   3 37184.7 859.819   1
   3  -3  -3 36548.0 853.664   6
   3  -3  -3 36541.5 855.543   7
  -3  -3   3 38723.8 857.543   5
   3   3  -3 37262.1 857.036   5
   3   3  -3 35670.5 849.159   4
  -3   3   2 2402.29 59.4716   9
  -3   3   2 2338.88 63.4030   8
   3  -3  -2 2408.26 63.6158   8
   3  -3  -2 2308.72 63.3419   6
   3  -3  -2 2411.71 63.4393   7
  -3   3   2 2262.65 67.1705   7
   3   3  -2 2311.63 60.3592   4
  -3  -3   2 2488.21 66.6231   5
   3   3  -2 2258.12 65.5203   5
   3   3  -2 2431.54 66.5502   1
  -3   3   2 2380.03 65.9356   1
   3   3  -1 11903.7 276.133   1
  -3   3   1 11683.9 271.533   9
   3  -3  -1 11655.5 274.820   8
   3  -3  -1 11423.5 274.631   7
   3   3  -1 11658.2 272.674   6
  -3   3   1 11275.9 274.258   7
   3   3  -1 11255.7 276.359   5
  -3  -3   1 11567.3 277.587   5
   3   3  -1 11845.7 272.651   4
   3   3   0 6424.62 155.430   3
  -3   3   0 6565.92 155.835   9
   3  -3   0 6432.90 157.562   7
   3   3   0 6503.99 155.137   6
  -3   3   0 6189.29 156.593   7
   3   3   0 6310.96 159.379   5
   3   3   0 6804.63 156.592   4
  -3   3  -1 22539.7 522.802   3
   3  -3   1 22773.7 524.373   7
   3   3   1 21565.0 520.786   8
   3   3   1 22896.9 522.885   3
  -3   3  -1 22211.1 518.769   5
   3   3   1 22684.6 521.670   6
   3   3   1 22888.4 522.892   4
  -3  -3  -1 22962.7 523.358   4
  -3   3  -2 7111.99 173.554   3
  -3  -3  -2 7048.10 170.448   8
   3   3   2 7018.60 169.523   7
   3   3   2 7231.14 170.430   8
   3  -3   2 7185.49 174.016   7
   3  -3   2 7261.83 168.868   5
   3   3   2 7369.76 180.455   6
  -3   3  -2 7120.15 168.447   5
  -3  -3  -2 7267.51 173.651   4
   3   3   2 7167.15 173.004   4
   3   3   2 6896.23 173.577   3
   3   3   3 1816.94 47.4414   7
   3   3   3 1699.18 60.4872   8
  -3  -3  -3 1831.52 49.4994   8
   3  -3   3 1863.68 52.6330   7
  -3   3  -3 1835.24 53.5858   3
   3   3   3 1810.35 53.8216   3
   3   3   3 1822.91 51.8288   4
   3  -3   3 1883.99 48.4856   5
  -3  -3  -3 1907.28 52.9691   4
   3   3   4 418.784 13.9001   7
  -3  -3  -4 399.973 14.0513   7
  -3  -3  -4 465.661 17.8094   8
  -3   3  -4 409.677 18.1135   7
  -3  -3  -4 450.187 19.6471   4
   3  -3   4 389.663 16.0115   5
   3   3   4 409.474 20.7800   3
  -3   3  -4 385.163 19.9279   3
  -3  -3  -5 2990.40 86.0479   8
  -3  -3  -5 3000.77 73.2063   7
  -3   3  -5 2763.17 78.6538   7
   3   3   5 2939.84 85.2865   3
  -3   3  -5 2916.44 84.1587   3
  -3  -3  -6 780.405 23.1817   7
  -3   3  -6 820.680 29.0708   7
  -3  -3  -6 714.513 46.6308   8
   3   3   6 802.521 34.8916   3
  -3   3  -6 812.193 34.1547   3
   3   3   6 769.202 62.9278   2
  -3  -3  -6 842.048 31.3904   4
  -3  -3  -7 8113.84 197.830   7
  -3   3  -7 8386.76 215.243   3
   3   3   7 8690.32 208.328   4
   3   3   7 8555.06 217.262   3
   3   3   7 8314.08 239.994   2
  -3  -3  -7 9020.28 209.877   4
  -3  -3  -8 1923.97 51.6278   7
  -3   3  -8 2065.77 68.5672   3
   3   3   8 2207.83 81.1093   2
  -3  -3  -8 2126.32 62.5164   4
  -3  -3  -9 15783.5 372.874   7
  -3   3  -9 16268.2 394.784   3
  -3  -3  -9 15257.1 392.611   3
   3   3   9 16801.8 395.573   2
  -3  -3  -9 16426.6 384.701   4
  -3  -3 -10 751.724 24.9319   7
  -3   3 -10 741.939 38.9460   3
  -3  -3 -10 730.469 38.4415   3
  -3  -3 -10 720.209 31.4903   4
  -3  -3 -11 104.648 9.64021   7
  -3   3 -11 102.052 17.1546   3
  -3  -3 -11 94.9563 16.4806   3
  -3  -3 -11 102.732 12.6206   4
  -3  -3 -12 28.4209 10.6741   7
  -3  -3 -12 3.94875 12.4324   3
  -3   3 -12 13.2724 12.8891   3
  -3  -3 -12 9.80517 8.56048   4
  -3  -3 -13 3130.11 88.4688   7
  -3  -3 -13 3193.97 106.983   3
  -3   3 -13 3235.39 107.629   3
  -3   3 -13 3154.22 111.929   2
  -3  -3 -13 3235.05 93.5448   4
   3  -3  14 236.028 25.9667   9
  -3  -3 -14 311.957 21.5699   7
  -3  -3 -14 293.209 29.0115   3
  -3   3 -14 328.497 30.1756   3
  -3   3 -14 268.726 33.7776   2
  -3  -3 -14 300.529 21.4361   4
   3  -3  15 2667.51 94.4981   9
  -3  -3 -15 2706.89 79.8658   7
  -3   3 -15 2726.08 98.9660   3
  -3  -3 -15 2630.23 97.8680   3
  -3   3 -15 2628.37 107.792   2
  -3  -3 -15 2667.01 82.9166   4
   3  -3  16 75.4340 19.7875   9
  -3  -3 -16 58.9746 13.3952   7
  -3   3 -16 55.3224 11.2043   4
  -3  -3 -16 69.9156 19.6758   3
  -3   3 -16 65.1010 19.7667   3
  -3   3 -16 39.2223 24.4734   2
  -3  -3 -16 66.6198 13.4100   4
   3  -3  17 918.240 50.2927   9
  -3  -3 -17 1018.52 39.2565   7
  -3   3 -17 909.002 53.7725   3
  -3  -3 -17 951.564 54.4130   3
  -3   3 -17 883.731 36.0015   4
  -3   3 -17 775.246 69.0119   2
  -3  -3 -17 872.877 40.5233   4
   3  -3  18 54.3495 20.2405   9
  -3  -3 -18 104.402 16.4356   7
  -3   3 -18 36.3116 11.2334   4
  -3  -3 -18 39.8540 20.7946   3
  -3   3 -18 55.1414 20.7234   3
  -3   3 -18 28.6870 35.2625   2
  -3  -3 -18 32.3464 12.2443   4
   3  -3  19 557.981 42.7427   9
  -3   3 -19 632.446 29.3889   4
  -3  -3 -19 587.357 33.2918   4
  -3   3 -19 582.505 64.4197   2
  -3  -3 -19 678.961 27.9572   7
  -3   3 -20 735.184 32.6077   4
  -3  -3 -20 752.382 38.0529   4
  -3   3 -20 691.171 81.2821   2
  -3  -3 -20 792.386 30.7442   7
  -3  -3 -21 39.9436 10.1010   7
  -3  -3 -21 53.4708 14.7374   4
  -3   3 -21 54.2241 13.6806   4
  -3  -3 -22 16.2449 8.93779   7
  -3  -3 -22 11.1400 13.9545   4
   3  -3  22 23.2783 43.6455   1
   3   3  22 59.6489 43.0147   1
  -3   3 -22 3.54347 13.0769   7
  -3  -3 -23 590.087 34.4681   4
   3   3  23 577.235 75.4789   1
   3  -3  23 669.544 82.5692   1
   3  -5 -25 51.5756 24.3714   7
  -3  -5  25 17.8561 28.6225   5
   3  -5 -24 416.844 35.4482   7
  -3  -5  24 273.273 39.7751   5
   3  -5 -24 472.507 69.5215   6
  -3   5  24 322.807 63.4113   1
  -3  -5  24 318.168 62.0929   1
   3  -5 -23 1805.59 72.6127   7
  -3  -5  23 1644.43 81.3277   5
   3  -5 -23 1847.71 107.657   6
  -3   5  23 1779.45 115.685   1
  -3  -5  23 1670.08 113.919   1
   3  -5 -22 335.290 33.3146   7
  -3  -5  22 267.683 36.0098   5
   3  -5 -22 284.718 51.9931   6
  -3   5  22 178.857 50.3422   1
  -3  -5  22 242.032 53.4464   1
  -3   5  21 252.642 51.5903   1
  -3  -5  21 334.668 57.7535   1
  -3  -5  21 303.137 35.1640   9
   3  -5 -21 466.043 43.9265   7
   3  -5 -21 464.159 71.6171   6
  -3  -5  21 310.455 35.3129   5
  -3  -5  20 500.313 60.8225   1
  -3   5  20 574.919 63.8002   1
   3   5 -20 544.511 44.2446   3
   3  -5 -20 599.651 46.5424   3
  -3  -5  20 574.999 43.0121   9
   3  -5 -20 524.554 42.2054   7
   3  -5 -20 587.957 61.7956   6
  -3  -5  20 439.847 39.8753   5
  -3  -5  19 1396.11 92.4391   1
  -3   5  19 1366.83 92.7726   1
   3   5 -19 1381.08 69.1396   3
   3  -5 -19 1321.62 67.9001   3
  -3  -5  19 1343.88 64.2104   9
   3  -5 -19 1342.61 69.9746   7
   3  -5 -19 1668.73 102.302   6
  -3  -5  19 1288.85 64.7934   5
  -3   5  18 20.8641 30.6532   1
  -3  -5  18 10.1545 30.0812   1
   3   5 -18 34.6106 19.0691   3
   3  -5 -18 58.2464 21.6463   3
  -3  -5  18 17.7954 19.5216   9
   3  -5 -18 57.9414 27.9868   7
   3  -5 -18 71.8046 39.3936   6
  -3  -5  18 16.2917 18.8447   5
   3   5 -18 15.6630 3.49304   4
  -3  -5  17 1154.33 79.0196   1
  -3   5  17 1206.04 81.6454   1
  -3   5  17 1241.95 44.7291   4
   3  -5 -17 1253.87 62.0449   3
   3   5 -17 1164.10 59.8618   3
  -3  -5  17 1128.47 56.1911   9
   3  -5 -17 957.244 58.2624   7
   3  -5 -17 1289.74 78.4921   6
  -3  -5  17 960.832 53.9700   5
   3   5 -17 1161.57 31.2826   4
  -3  -5  16 1464.30 88.1085   1
  -3   5  16 1607.27 92.8072   1
  -3  -5  16 1592.28 66.7704   9
  -3  -5  16 1506.25 67.3060   5
   3   5 -16 1645.40 71.4401   3
  -3   5  16 1732.56 55.1061   4
   3   5 -16 1570.81 42.2352   4
   3  -5 -16 1661.12 72.0647   3
  -3  -5  15 2841.40 128.419   1
  -3   5  15 3063.50 131.866   1
  -3   5  15 3342.42 89.8876   4
   3  -5 -15 3232.36 109.527   3
   3   5 -15 3036.79 107.462   3
  -3  -5  15 3067.79 103.073   9
   3  -5 -15 3315.57 124.096   6
  -3  -5  15 2902.78 103.331   5
  -3  -5  14 585.662 51.0246   1
  -3   5  14 550.687 50.4863   1
  -3   5  14 636.739 27.7637   4
  -3  -5  14 642.868 38.0759   9
   3  -5 -14 576.405 42.0417   7
   3  -5 -14 642.707 45.9925   6
  -3  -5  14 548.163 36.5663   5
  -3  -5  13 1578.02 62.3768   9
  -3   5  13 1629.24 84.1226   1
  -3  -5  13 1503.18 80.7744   1
   3  -5 -13 1531.01 70.3291   7
   3  -5 -13 1564.09 71.4161   6
  -3  -5  13 1597.63 64.1349   5
  -3   5  13 1645.56 52.1586   4
  -3  -5  12 907.098 43.4794   9
   3  -5 -12 804.635 75.0221   8
   3  -5 -12 810.461 45.8976   7
  -3   5  12 897.374 58.8710   1
  -3  -5  12 869.140 57.1935   1
   3  -5 -12 943.406 48.6223   6
  -3  -5  12 938.550 45.6652   5
  -3   5  12 1053.32 38.1268   4
  -3  -5  11 2426.93 80.9538   9
   3  -5 -11 2458.73 85.1685   7
  -3   5  11 2530.51 101.040   1
  -3  -5  11 2286.17 97.1908   1
   3  -5 -11 2380.99 83.3392   6
  -3   5  11 2547.27 72.0295   4
  -3  -5  11 2436.52 82.7639   5
  -3  -5  10 46.4308 13.3351   9
   3  -5 -10 41.7355 13.0618   7
  -3  -5  10 43.1738 17.5056   1
  -3   5  10 56.3564 17.2076   1
   3  -5 -10 47.9296 12.0011   6
  -3  -5  10 54.0362 14.3355   5
  -3   5  10 65.7132 9.45913   4
  -3  -5   9 7560.97 199.727   9
   3  -5  -9 7824.28 199.392   7
  -3  -5   9 7412.08 215.766   1
  -3   5   9 7498.56 217.083   1
   3  -5  -9 7641.93 198.149   6
  -3  -5   9 7472.62 200.170   5
  -3   5   9 7905.80 191.909   4
  -3  -5   8 900.363 38.9365   9
   3  -5  -8 973.676 38.8369   7
  -3   5   8 849.621 46.3433   1
  -3  -5   8 864.920 47.0743   1
   3  -5  -8 775.443 36.4817   6
  -3   5   8 848.056 33.1491   4
  -3  -5   7 874.072 38.6387   9
  -3   5   7 934.943 45.9832   1
  -3  -5   7 952.224 45.9143   1
   3  -5  -7 922.304 35.5655   7
   3  -5  -7 887.488 35.7898   6
  -3   5   7 1005.33 36.3413   4
   3   5  -7 916.704 29.7773   4
   3  -5  -6 8235.26 214.198   8
  -3   5   6 8429.16 224.942   1
  -3  -5   6 8797.62 225.600   1
   3  -5  -6 8492.39 214.535   6
   3  -5  -6 8448.93 212.713   7
  -3  -5   6 8713.11 219.089   9
   3   5  -6 8718.38 207.542   4
   3   5  -6 8379.81 217.177   5
   3  -5  -5 24947.4 587.170   8
  -3   5   5 23222.1 617.497   8
  -3  -5   5 25346.6 594.711   1
  -3   5   5 24898.9 595.320   1
   3  -5  -5 24009.9 587.507   6
  -3  -5   5 24906.5 591.977   9
   3   5  -5 25914.5 581.848   4
   3   5  -5 25038.0 590.382   5
   3  -5  -4 15.7587 6.57400   8
  -3   5   4 1.57749 6.54503   8
   3  -5  -4 9.35268 9.18587   1
  -3  -5   4 8.93377 8.67389   1
   3   5  -4 10.8863 9.45426   1
  -3   5   4 11.3816 9.15606   1
  -3   5   4 5.96882 7.88000   7
   3  -5  -4 9.96243 6.27824   6
   3   5  -4 14.2862 8.38061   9
   3   5  -4 7.49771 5.02380   4
   3   5  -4 19.0058 8.23917   5
   3   5  -3 5055.04 138.709   9
  -3   5   3 5410.68 131.174   9
   3  -5  -3 5347.85 136.027   8
  -3   5   3 5249.76 135.294   8
   3  -5  -3 4902.61 136.816   1
   3   5  -3 5222.13 136.940   1
  -3   5   3 5541.58 135.971   1
  -3  -5   3 5441.22 135.249   1
   3  -5  -3 5169.03 135.809   6
  -3   5   3 5270.29 135.930   7
   3   5  -3 5101.17 137.007   5
   3   5  -3 5287.44 131.422   4
  -3  -5   2 744.225 26.9478   1
  -3   5   2 715.378 26.7170   1
  -3   5   2 717.561 26.3371   9
   3  -5  -2 761.301 29.7310   8
   3  -5  -2 746.882 29.0600   7
  -3   5   2 747.692 28.8829   8
   3   5  -2 800.057 29.0232   1
   3  -5  -2 772.554 28.5249   1
  -3   5   2 746.559 28.3309   7
   3  -5  -2 768.955 30.0515   6
   3   5  -2 692.124 29.8586   5
   3   5  -2 775.059 27.2972   4
  -3   5   1 5353.91 143.321   8
   3  -5  -1 5653.53 141.730   9
  -3   5   1 5681.39 141.190   9
   3  -5  -1 5833.61 144.415   7
   3   5  -1 5794.60 140.040   1
   3  -5  -1 5495.01 139.593   1
  -3   5   1 5512.06 142.585   7
   3   5  -1 5837.54 142.456   6
   3   5  -1 5458.66 145.360   5
  -3  -5   1 5767.56 147.431   5
   3   5  -1 5741.00 141.057   4
   3   5   0 125.019 7.69942   3
   3  -5   0 125.054 7.84471   3
  -3   5   0 132.146 11.0847   9
   3  -5   0 124.664 11.2365   9
   3   5   0 129.917 10.7080   7
   3  -5   0 116.901 10.9873   7
   3   5   0 121.477 10.2139   6
  -3   5   0 126.547 11.0247   7
   3   5   0 115.500 12.2741   5
   3   5   0 128.349 9.92784   4
  -3  -5  -1 5094.81 125.075   3
  -3   5  -1 5080.89 125.171   3
   3   5   1 5002.87 129.240   8
  -3   5  -1 5235.58 131.492   9
   3   5   1 4921.49 128.351   7
   3  -5   1 5291.97 132.822   7
   3  -5   1 5221.41 125.258   3
   3   5   1 5145.26 125.107   3
   3   5   1 5056.39 129.112   6
  -3   5  -1 5123.12 127.531   5
   3   5   1 5062.98 133.901   5
   3   5   1 5014.79 129.344   4
  -3  -5  -2 4176.77 103.892   3
  -3   5  -2 4107.92 103.700   3
  -3   5  -2 4213.29 109.454   9
   3   5   2 4026.34 103.680   3
   3  -5   2 4160.68 104.145   3
   3   5   2 4059.27 105.467   8
   3  -5   2 4111.62 109.088   7
   3   5   2 4051.34 104.920   7
  -3   5  -2 4037.11 103.662   5
   3   5   2 4023.20 105.927   6
   3   5   2 4147.50 107.053   4
  -3  -5  -2 4000.10 107.231   4
  -3  -5  -3 1010.04 35.0545   8
  -3   5  -3 973.462 38.1252   9
   3   5   3 1037.16 33.9290   7
   3   5   3 1050.64 34.8650   8
   3  -5   3 1022.08 34.9925   3
   3   5   3 1091.53 35.5805   3
  -3  -5  -3 1083.93 34.9695   3
  -3   5  -3 1008.92 34.2081   3
   3   5   3 1057.75 38.1690   6
   3  -5   3 1064.97 34.4027   5
  -3  -5  -3 1022.78 36.8235   4
  -3   5  -3 1050.66 33.6758   5
   3   5   3 1138.54 37.8415   4
  -3  -5  -4 2003.39 58.2560   8
  -3  -5  -4 1933.66 55.6743   7
   3   5   4 2046.96 64.0531   8
   3   5   4 2034.56 60.6044   3
  -3  -5  -4 1967.88 59.0559   3
   3  -5   4 2052.09 60.6018   3
  -3   5  -4 2001.33 59.1259   3
   3   5   4 1930.78 55.1075   7
   3   5   4 1887.47 73.8051   6
   3  -5   4 2058.68 57.5048   5
  -3  -5  -4 1941.85 60.2039   4
  -3   5  -4 2025.98 56.5614   5
  -3  -5  -5 4614.17 115.715   7
  -3  -5  -5 4674.99 119.014   8
  -3   5  -5 4772.69 122.532   7
   3   5   5 4559.38 123.852   3
  -3  -5  -5 4619.94 122.110   3
  -3   5  -5 4637.29 122.219   3
   3  -5   5 4566.68 123.932   3
   3   5   5 4452.36 114.557   7
   3  -5   5 4590.58 118.333   5
  -3  -5  -5 4703.07 122.753   4
  -3  -5  -6 1581.29 51.0241   8
  -3   5  -6 1621.58 53.1041   7
  -3  -5  -6 1651.31 47.7937   7
   3  -5   6 1655.66 56.5265   3
  -3   5  -6 1607.96 54.7551   3
   3   5   6 1632.08 56.6817   3
  -3  -5  -6 1689.92 55.3034   3
   3   5   6 1750.00 53.0114   7
   3  -5   6 1591.08 50.3064   5
  -3  -5  -6 1621.80 53.9135   4
   3   5   7 7.31635 7.11974   4
  -3  -5  -7 7.35370 8.40278   3
  -3   5  -7 12.4121 9.15153   3
  -3   5  -7 11.3917 7.78804   7
  -3  -5  -7 2.90959 6.98339   8
  -3  -5  -7 6.43694 4.79997   7
   3  -5   7 1.78651 10.2821   9
  -3  -5  -7 13.4589 7.28529   4
   3  -5   7 8.59465 7.54312   5
   3  -5   8 375.310 25.9434   9
  -3   5  -8 376.838 24.8681   3
  -3  -5  -8 368.038 24.3388   3
   3   5   8 368.175 20.7661   4
  -3  -5  -8 429.506 24.1490   8
  -3   5  -8 356.081 21.6207   7
  -3  -5  -8 339.225 16.1679   7
  -3  -5  -8 338.913 21.7322   4
   3  -5   8 377.698 21.1888   5
   3  -5   9 1754.52 64.9849   9
  -3  -5  -9 1858.31 65.6665   3
   3   5   9 1851.68 58.6591   4
  -3   5  -9 1774.55 65.1311   3
  -3  -5  -9 1852.20 63.5330   8
  -3   5  -9 1886.59 60.4660   7
  -3  -5  -9 1810.62 51.4930   7
   3   5   9 1710.72 84.8779   2
   3  -5   9 1727.03 58.7348   5
  -3  -5  -9 1804.17 60.7782   4
   3  -5  10 2698.39 88.8529   9
  -3  -5 -10 2705.53 72.2665   7
  -3  -5 -10 2714.53 91.0819   8
  -3   5 -10 2822.59 82.3684   7
  -3   5 -10 2698.10 89.5943   3
   3   5  10 2711.77 81.2075   4
  -3  -5 -10 2579.42 88.2997   3
   3   5  10 2860.23 97.5394   2
  -3  -5 -10 2653.94 82.4129   4
   3  -5  10 2657.83 82.2974   5
   3  -5  11-2.33381 13.3654   9
  -3   5 -11 7.22184 9.36762   7
  -3   5 -11-2.47568 12.2585   3
  -3  -5 -11 1.21773 12.0593   3
   3   5  11 4.08787 9.31879   4
  -3  -5 -11 0.78850 5.22712   7
   3   5  11 17.1727 12.1891   2
  -3  -5 -11-3.47939 8.94366   4
   3  -5  11 0.88753 10.2638   5
  -3  -5 -12 2083.92 92.9648   8
  -3  -5 -12 2150.09 60.0291   7
  -3   5 -12 2353.19 82.2607   3
  -3  -5 -12 2179.00 80.0086   3
   3  -5  12 2195.45 79.4211   9
  -3  -5 -12 2186.51 71.9506   4
   3  -5  12 2025.97 71.9218   5
  -3  -5 -13 3400.49 137.690   8
  -3  -5 -13 3504.19 113.905   3
  -3   5 -13 3358.34 113.280   3
  -3  -5 -13 3486.40 90.2178   7
   3  -5  13 3311.50 110.352   9
  -3  -5 -13 3506.47 103.814   4
  -3  -5 -14 807.686 67.0130   8
  -3  -5 -14 734.661 44.1369   3
  -3   5 -14 762.592 44.8838   3
  -3  -5 -14 726.616 27.3048   7
   3  -5  14 693.045 43.0009   9
  -3  -5 -14 760.332 37.3692   4
  -3  -5 -15 1225.25 89.6593   8
  -3   5 -15 1142.97 57.2517   3
  -3  -5 -15 1071.00 55.7905   3
  -3  -5 -15 1036.90 35.1679   7
   3  -5  15 1020.86 53.7171   9
  -3  -5 -15 1049.52 46.2387   4
   3  -5  16 195.385 27.6013   9
  -3   5 -16 208.102 28.0408   3
  -3  -5 -16 198.196 27.3213   3
  -3  -5 -16 140.054 12.4137   7
  -3   5 -16 137.769 32.1716   2
  -3  -5 -16 147.515 18.7445   4
   3  -5  17 600.679 43.5602   9
  -3   5 -17 659.916 45.4016   3
  -3  -5 -17 700.076 46.2523   3
  -3  -5 -17 614.510 25.1094   7
  -3   5 -17 710.764 55.2736   2
  -3  -5 -17 634.001 35.6191   4
   3  -5  18 23.3501 21.2985   9
  -3   5 -18 27.7356 13.3992   7
  -3  -5 -18-51.0554 58.0187   8
  -3   5 -18 5.68610 18.1537   3
  -3  -5 -18 22.6980 20.6994   3
  -3  -5 -18 17.0606 7.93881   7
  -3  -5 -18-2.20000 12.8462   4
  -3   5 -18 87.1940 30.2653   2
  -3   5 -19 1218.24 50.1634   7
  -3  -5 -19 1231.42 39.9476   7
  -3  -5 -19 1147.09 94.2243   8
  -3  -5 -19 1288.15 53.7066   4
  -3   5 -19 1276.45 80.9353   2
  -3   5 -19 1212.93 45.0964   4
  -3   5 -20 334.721 20.6107   4
  -3  -5 -20 290.738 25.8280   4
  -3   5 -20 296.958 24.9468   7
  -3  -5 -20 275.481 16.3219   7
  -3   5 -21-1.02108 14.4392   7
  -3   5 -21 4.62835 10.1224   4
  -3  -5 -21 3.36726 8.14551   7
   3  -5  21 8.87248 42.4820   1
   3   5  21-8.79853 41.2409   1
  -3  -5 -21 15.1546 14.3519   4
  -3  -5 -22 22.2497 8.59755   7
  -3   5 -22 6.17920 14.7075   7
   3  -5  22 38.8239 23.6525   5
  -3  -5 -22 15.2760 15.5277   4
   3   5  22 4.61531 40.6828   1
   3  -5  22 9.32820 44.9749   1
  -3  -5 -23 218.503 24.6947   4
   3  -5  23 238.182 34.8260   5
   3   5  23 163.625 54.5243   1
   3  -5  23 155.786 52.0546   1
   3  -5  24 195.235 34.3767   5
   3  -5  25 19.7413 27.4713   5
   3  -5  26 60.7999 30.7174   5
  -3  -7  25-13.3121 28.2193   5
  -3  -7  24 426.241 45.0728   5
  -3   7  24 405.133 69.0582   1
  -3  -7  24 467.508 68.4300   1
   3  -7 -24 449.181 30.4815   7
  -3  -7  23 333.087 40.3361   5
   3  -7 -23 386.936 44.0660   6
  -3  -7  23 363.364 61.6978   1
  -3   7  23 345.613 61.7346   1
   3  -7 -23 348.198 27.9502   7
  -3  -7  22 469.084 43.6220   5
   3  -7 -22 538.462 45.6576   6
  -3  -7  22 468.392 63.5919   1
  -3   7  22 473.577 64.8913   1
   3  -7 -22 494.712 31.3389   7
  -3  -7  21 182.961 31.5945   5
   3  -7 -21 213.482 33.0802   6
  -3   7  21 123.132 44.6043   1
  -3  -7  21 181.819 47.3728   1
   3  -7 -21 162.519 20.3616   7
  -3  -7  20 2255.75 93.8353   5
   3  -7 -20 2423.70 80.0376   7
   3  -7 -20 2395.15 98.5604   6
  -3  -7  20 2316.03 125.072   1
  -3   7  20 2446.05 129.583   1
  -3   7  19 476.769 57.3674   1
  -3  -7  19 505.824 58.8755   1
  -3  -7  19 440.184 38.9197   9
   3  -7 -19 542.958 48.4029   8
   3  -7 -19 564.507 43.2282   3
  -3   7  19 522.061 29.0415   4
   3   7 -19 528.690 42.3794   3
   3  -7 -19 505.007 29.6875   7
   3  -7 -19 506.999 40.8813   6
  -3  -7  19 467.080 39.2891   5
   3   7 -19 343.969 12.9414   4
  -3   7  18 20.9072 31.4601   1
  -3  -7  18-16.8346 31.1024   1
  -3  -7  18 3.30337 19.4612   9
   3   7 -18 10.6502 17.9176   3
   3   7 -18 3.72489 5.30786   4
   3  -7 -18 8.98644 19.3494   3
  -3   7  18-11.0550 13.0538   4
   3  -7 -18 8.68359 12.9759   7
   3  -7 -18 6.87629 22.9554   6
  -3  -7  18 8.44013 18.5682   5
   3   7 -18 4.46970 4.96902   4
  -3  -7  17 415.000 49.6203   1
  -3   7  17 401.652 52.1330   1
  -3  -7  17 462.949 37.3902   9
   3  -7 -17 517.706 46.9343   8
   3   7 -17 519.940 38.5963   3
   3  -7 -17 476.760 38.1363   3
  -3   7  17 464.736 26.8074   4
   3  -7 -17 459.965 28.9505   7
   3  -7 -17 506.597 37.8272   6
  -3  -7  17 363.101 34.7112   5
  -3  -7  16 1616.54 91.3660   1
  -3   7  16 1570.55 92.0226   1
  -3  -7  16 1686.34 71.1410   9
   3  -7 -16 1740.15 78.9194   8
  -3   7  16 1661.88 57.2961   4
   3   7 -16 1644.22 71.3775   3
   3  -7 -16 1646.37 71.5319   3
   3  -7 -16 1587.85 58.8364   7
   3  -7 -16 1691.18 69.9306   6
  -3  -7  16 1545.49 69.4179   5
  -3   7  15 132.628 32.6036   1
  -3  -7  15 82.9044 29.0641   1
  -3  -7  15 101.401 21.1949   9
   3  -7 -15 116.855 22.1203   3
  -3   7  15 120.417 15.4979   4
   3   7 -15 101.684 21.2055   3
   3  -7 -15 160.507 19.8831   7
   3  -7 -15 110.463 27.1187   6
  -3  -7  15 101.971 21.1206   5
  -3   7  14-2.59942 21.5576   1
  -3  -7  14 25.6119 25.6910   1
  -3  -7  14 6.91070 15.1233   9
   3  -7 -14 12.4999 18.5784   8
   3   7 -14-1.40337 13.9879   3
   3  -7 -14 1.42520 14.4761   3
  -3   7  14 7.26921 10.0272   4
   3  -7 -14-0.86661 9.27875   7
   3  -7 -14 7.54424 11.5285   6
  -3  -7  14 4.12924 14.2371   5
  -3  -7  13 379.816 40.2297   1
  -3   7  13 399.785 41.9630   1
  -3  -7  13 361.235 30.2675   9
   3  -7 -13 460.477 34.3794   8
   3  -7 -13 386.695 30.4084   3
   3   7 -13 343.630 28.2169   3
   3  -7 -13 375.391 24.3904   7
   3  -7 -13 360.228 27.6505   6
  -3  -7  13 354.410 29.4408   5
  -3   7  13 371.678 23.6305   4
  -3  -7  12 2848.26 97.0755   9
   3  -7 -12 3027.12 97.3600   8
  -3   7  12 2823.64 113.275   1
  -3  -7  12 2894.14 114.445   1
   3  -7 -12 2872.19 87.3135   7
   3  -7 -12 2801.02 92.9988   6
  -3   7  12 3037.48 87.3823   4
  -3  -7  12 2916.49 96.8472   5
  -3  -7  11 340.032 28.2471   9
   3  -7 -11 378.959 29.2553   8
   3  -7 -11 331.410 22.3850   7
  -3   7  11 354.769 34.8016   1
  -3  -7  11 383.456 36.6925   1
   3  -7 -11 251.325 24.0880   6
  -3  -7  11 352.396 27.4006   5
  -3   7  11 360.306 22.6141   4
  -3  -7  10 1435.33 59.4452   9
   3  -7 -10 1519.13 52.9987   7
   3  -7 -10 1511.51 56.7005   6
  -3   7  10 1404.20 68.2714   1
  -3  -7  10 1510.12 70.6549   1
  -3  -7  10 1563.48 60.1080   5
  -3   7  10 1579.03 54.3791   4
  -3  -7   9 37.8777 13.2711   9
   3  -7  -9 30.7508 9.64804   7
  -3  -7   9 37.5743 16.3099   1
  -3   7   9 32.5505 15.4707   1
   3  -7  -9 36.0634 10.2040   6
  -3   7   9 36.7741 10.3432   4
  -3  -7   9 39.6325 13.3415   5
   3   7  -9 36.0512 7.44312   4
  -3  -7   8 4715.88 138.755   9
   3  -7  -8 4850.56 131.352   7
   3  -7  -8 4791.21 134.766   6
  -3  -7   8 4857.42 145.920   1
  -3   7   8 4642.97 144.324   1
  -3  -7   8 4754.83 137.104   5
   3   7  -8 4887.98 125.100   4
  -3   7   8 5358.10 135.478   4
  -3  -7   7 1056.59 46.5109   9
  -3   7   7 1064.65 48.5545   1
  -3  -7   7 1088.20 48.8077   1
   3  -7  -7 1004.29 42.7204   6
   3  -7  -7 1026.57 40.7035   7
  -3  -7   7 981.868 44.3438   5
   3   7  -7 1012.52 43.5709   5
   3   7  -7 1054.01 36.8836   4
   3   7  -6 1342.16 53.3016   9
  -3  -7   6 1429.33 54.3861   9
  -3   7   6 1370.10 67.3538   8
  -3  -7   6 1301.68 52.7124   1
  -3   7   6 1373.26 54.1329   1
   3  -7  -6 1362.12 48.7703   7
   3  -7  -6 1332.67 50.4435   6
  -3   7   6 1281.55 60.4292   7
  -3  -7   6 1347.69 52.3430   5
   3   7  -6 1383.18 51.6757   5
   3   7  -6 1407.80 45.2438   4
   3  -7  -5 9184.64 240.987   7
  -3   7   5 9757.09 250.323   8
  -3  -7   5 9592.76 243.748   1
  -3   7   5 9961.58 245.555   1
  -3   7   5 9791.25 247.963   7
   3  -7  -5 9367.51 244.088   6
   3   7  -5 9565.64 247.680   9
   3   7  -5 10443.8 238.923   4
   3   7  -5 9462.38 244.327   5
   3   7  -4 1091.84 45.4520   9
  -3   7   4 1115.46 39.9573   9
   3  -7  -4 1085.20 42.7937   8
  -3   7   4 1062.38 43.6929   8
  -3  -7   4 1186.58 41.0958   1
  -3   7   4 1145.36 41.2400   1
   3  -7  -4 1024.35 42.6277   6
  -3   7   4 1215.02 44.2007   7
   3   7  -4 1101.04 43.8892   5
   3   7  -4 1109.97 39.7355   4
  -3  -7   3 5476.87 138.924   1
  -3   7   3 5503.40 139.214   1
   3  -7  -3 5611.35 147.273   8
   3   7  -3 5385.24 150.539   9
  -3   7   3 5503.72 142.607   9
  -3   7   3 5387.51 145.028   8
   3  -7  -3 5495.04 142.258   1
   3   7  -3 5501.89 141.890   1
   3  -7  -3 5405.75 147.314   6
  -3   7   3 5607.50 144.470   7
   3   7  -3 5508.85 147.565   5
   3   7  -3 5874.19 144.027   4
  -3   7   2 11602.4 284.112   9
   3   7  -2 11746.9 292.799   9
   3   7  -2 12033.7 288.238   7
  -3   7   2 11459.2 286.944   8
   3  -7  -2 11859.1 279.728   1
   3   7  -2 12062.2 280.219   1
  -3   7   2 11511.5 285.696   7
   3   7  -2 11398.0 285.440   6
  -3   7   2 11114.0 286.288   6
   3   7  -2 11310.2 289.049   5
   3   7  -2 12218.6 285.696   4
   3   7  -1 1030.69 29.6319   3
   3  -7  -1 1016.43 29.5791   3
   3  -7  -1 1050.83 33.4137   1
   3   7  -1 1165.39 34.4306   1
  -3   7   1 1006.40 40.0775   8
  -3   7   1 1005.23 38.1727   9
   3   7  -1 1095.16 40.1886   7
   3  -7  -1 1033.69 40.7728   7
  -3   7   1 1001.96 40.2839   6
  -3   7   1 1019.48 39.2172   7
   3   7  -1 1058.92 39.4210   6
   3   7  -1 1025.22 42.1275   5
   3   7  -1 1114.08 39.3823   4
   3   7   0 1127.53 34.4474   1
   3  -7   0 1090.62 34.2259   1
  -3   7   0 1108.28 41.2710   9
   3  -7   0 1146.72 42.6159   9
  -3   7   0 1117.60 42.8455   8
   3   7   0 1172.71 41.9266   8
   3   7   0 1129.99 40.9908   7
  -3   7   0 1070.82 41.2943   7
   3  -7   0 1152.21 43.6817   7
   3  -7   0 1079.43 31.5599   3
   3   7   0 1131.92 31.8114   3
  -3   7   0 1082.92 42.2783   6
   3   7   0 1174.42 41.6851   6
  -3   7   0 1193.93 41.5330   5
   3   7   0 1198.00 45.7202   5
   3   7   0 1207.93 41.7567   4
   3   7   1 710.354 29.9583   8
   3  -7   1 673.332 31.3069   9
  -3   7  -1 690.953 30.6474   9
  -3   7  -1 626.327 29.5941   7
   3   7   1 729.231 29.8171   7
   3   7   1 669.071 22.4090   3
   3  -7   1 661.918 22.3267   3
   3   7   1 715.219 29.8178   6
  -3   7  -1 693.848 29.0586   5
   3   7   1 626.971 32.0246   5
   3   7   1 721.498 30.1633   4
  -3  -7  -2 9446.19 224.511   3
  -3   7  -2 9225.00 224.219   3
   3  -7   2 9403.16 236.686   9
  -3   7  -2 9255.25 235.483   9
   3   7   2 9346.58 232.317   8
   3   7   2 9382.13 231.316   7
   3  -7   2 9560.05 236.765   7
   3   7   2 9784.68 225.512   3
   3  -7   2 9620.42 225.111   3
   3   7   2 9319.90 232.268   6
  -3   7  -2 9321.38 230.499   5
   3   7   2 9487.37 233.145   4
  -3  -7  -2 8647.00 232.300   4
  -3   7  -3 225.734 13.0830   3
  -3  -7  -3 224.973 13.3056   3
  -3   7  -3 228.001 17.9557   9
   3  -7   3 226.527 19.2066   9
   3   7   3 235.920 15.7494   7
   3   7   3 176.958 15.9832   8
   3   7   3 233.215 14.1313   3
   3  -7   3 229.944 14.0430   3
   3   7   3 183.156 19.8996   6
  -3   7  -3 228.865 15.6061   5
  -3  -7  -3 202.398 16.4125   4
   3   7   3 213.002 16.3997   4
  -3  -7  -4 7.22977 5.94846   3
  -3   7  -4 13.2750 6.54914   3
  -3   7  -4 18.3317 9.29722   9
  -3  -7  -4 5.36503 7.14423   8
   3   7   4 9.94699 7.18240   8
   3   7   4 14.2168 7.14202   3
   3   7   4 10.8756 7.08162   7
   3  -7   4 6.33227 7.46500   5
   3   7   4 15.5824 7.80275   6
  -3   7  -4 14.2960 7.53002   5
   3   7   4 6.99452 7.69773   4
  -3  -7  -4 10.7738 8.01080   4
  -3   7  -5 2696.41 85.6189   9
  -3  -7  -5 2736.73 79.7319   8
   3   7   5 2609.84 85.9346   8
  -3  -7  -5 2671.97 76.7914   7
  -3   7  -5 2711.94 82.3570   7
  -3  -7  -5 2678.59 77.4119   3
  -3   7  -5 2696.58 77.5682   3
   3   7   5 2771.81 75.5495   7
   3  -7   5 2746.72 79.2901   5
   3   7   5 2555.12 92.0439   6
  -3  -7  -5 2676.04 81.8529   4
  -3   7  -5 2712.05 77.8140   5
  -3  -7  -6 6558.16 166.744   8
   3   7   6 6008.32 202.260   8
  -3  -7  -6 6480.38 162.982   7
  -3   7  -6 6579.59 170.675   7
  -3  -7  -6 6478.34 166.321   3
  -3   7  -6 6473.59 166.771   3
   3   7   6 6443.67 161.387   7
   3   7   6 6216.42 215.818   6
   3  -7   6 6412.52 166.232   5
  -3  -7  -6 6222.24 169.555   4
  -3   7  -7 303.702 22.1590   7
  -3  -7  -7 337.745 20.6459   8
  -3  -7  -7 292.526 17.5751   7
  -3   7  -7 297.917 21.2836   3
  -3  -7  -7 283.434 20.5086   3
   3   7   7 311.122 19.9163   7
   3  -7   7 318.626 20.4530   5
  -3  -7  -7 316.160 21.8777   4
   3   7   8 3151.25 92.1807   4
  -3   7  -8 3230.62 96.7789   3
  -3  -7  -8 3229.43 96.0035   3
  -3  -7  -8 3140.34 95.9288   4
   3  -7   8 3169.73 92.5317   5
  -3  -7  -8 3093.57 91.8569   8
  -3   7  -8 3165.68 95.9511   7
  -3  -7  -8 3256.97 88.0394   7
   3   7   9 701.427 114.236   2
  -3   7  -9 593.855 32.1787   7
  -3  -7  -9 636.562 30.1351   8
  -3  -7  -9 633.998 26.8917   7
   3  -7   9 553.680 35.0592   9
   3   7   9 598.301 29.5993   4
  -3   7  -9 594.790 33.5458   3
  -3  -7  -9 663.122 34.0672   3
   3  -7   9 693.203 32.2480   5
  -3  -7  -9 557.446 31.5033   4
   3   7  10 1764.01 103.892   2
  -3  -7 -10 1928.69 63.8253   8
  -3   7 -10 1827.54 65.5995   7
  -3  -7 -10 1873.04 57.7102   7
   3  -7  10 1818.75 72.1022   9
  -3  -7 -10 1940.66 69.5467   3
   3   7  10 1976.05 64.1349   4
  -3   7 -10 1914.45 69.9765   3
   3  -7  10 1921.55 64.9057   5
  -3  -7 -10 1948.73 67.5418   4
  -3  -7 -11 152.995 13.2026   7
  -3  -7 -11 144.270 16.2294   8
  -3   7 -11 169.613 18.7504   7
   3  -7  11 121.448 21.4955   9
  -3   7 -11 164.093 20.8688   3
  -3  -7 -11 157.350 20.2093   3
   3   7  11 144.229 16.0373   4
   3   7  11 137.632 24.9837   2
   3  -7  11 140.435 17.9938   5
  -3  -7 -11 145.448 17.7234   4
  -3   7 -12 1689.30 63.0025   7
  -3  -7 -12 1762.04 54.4104   7
  -3  -7 -12 1790.50 62.8677   8
   3  -7  12 1700.13 70.8312   9
  -3  -7 -12 1757.74 68.9942   3
   3   7  12 1754.17 61.7061   4
  -3   7 -12 1818.23 70.4392   3
   3   7  12 1830.11 71.7374   2
  -3  -7 -12 1694.06 64.6333   4
   3  -7  12 1693.47 63.5923   5
   3   7  13 1805.34 65.1803   4
  -3   7 -13 1771.15 72.5139   3
  -3  -7 -13 1860.57 73.1776   3
  -3  -7 -13 1817.68 55.7867   7
  -3  -7 -13 1939.80 68.2464   8
  -3   7 -13 1771.44 65.1774   7
   3  -7  13 1790.01 74.7388   9
  -3  -7 -13 1858.52 68.4085   4
   3  -7  13 1797.72 67.2900   5
   3   7  14 1066.74 47.9245   4
  -3  -7 -14 1156.78 56.1329   3
  -3   7 -14 1116.28 55.9414   3
  -3   7 -14 1108.01 48.1538   7
  -3  -7 -14 1136.07 39.0986   7
  -3  -7 -14 1120.39 49.0935   8
   3  -7  14 1033.69 54.9408   9
   3  -7  14 1034.34 49.6630   5
  -3  -7 -14 1098.08 50.0074   4
  -3   7 -15 221.148 27.1812   3
  -3  -7 -15 247.740 28.2352   3
  -3   7 -15 184.864 20.7510   7
  -3  -7 -15 202.673 15.5386   7
   3  -7  15 169.284 28.1021   9
   3  -7  15 176.794 23.1022   5
  -3  -7 -15 212.189 23.0743   4
  -3   7 -16 3670.34 123.800   3
  -3  -7 -16 3635.30 123.483   3
  -3  -7 -16 3985.28 119.099   8
  -3  -7 -16 3560.29 97.5792   7
  -3   7 -16 3608.32 110.209   7
   3  -7  16 3612.16 124.269   9
  -3  -7 -16 3664.28 114.798   4
   3  -7  16 3490.15 115.143   5
  -3  -7 -17 29.1066 15.0129   4
   3  -7  17 56.3131 19.3550   5
  -3   7 -17 43.2993 15.8664   7
  -3  -7 -17 42.4546 10.0877   7
  -3  -7 -17 33.1745 17.7858   8
  -3   7 -17 54.7393 20.8297   3
  -3  -7 -17 71.0478 20.2699   3
   3  -7  18 2.96954 18.9578   5
  -3  -7 -18-3.88337 15.1818   4
  -3  -7 -18 23.0810 18.4597   8
  -3   7 -18-1.09648 13.3276   7
  -3  -7 -18-3.19235 8.59724   7
  -3  -7 -18 13.0906 18.8769   3
  -3   7 -18-3.70661 17.7474   3
  -3   7 -19 204.320 23.4950   7
  -3  -7 -19 220.927 15.6346   7
   3  -7  19 208.629 28.3535   5
  -3  -7 -19 213.007 24.8058   4
  -3   7 -20 867.517 43.2123   7
  -3  -7 -20 808.150 30.6004   7
  -3  -7 -20 929.685 51.9705   8
   3   7  20 798.891 79.1255   1
   3  -7  20 802.980 79.9336   1
  -3  -7 -20 810.362 44.9295   4
   3  -7  20 784.549 49.6537   5
  -3   7 -21 211.216 24.0212   7
  -3  -7 -21 179.477 14.0085   7
   3   7  21 179.341 51.2764   1
   3  -7  21 154.522 47.4558   1
  -3  -7 -21 179.747 23.8655   4
   3  -7  21 191.834 31.0026   5
  -3   7 -22 28.4687 17.4551   7
  -3  -7 -22 1.33274 16.6139   4
   3  -7  22-12.3163 24.2387   5
   3  -7  22 13.8510 43.9051   1
   3   7  22-4.66979 43.4588   1
  -3  -7 -23 2.66421 16.6730   4
   3  -7  23-7.26718 25.5267   5
   3  -7  24 325.427 39.1133   5
   3  -7  25 5.75970 26.7133   5
  -3  -9  24 329.593 43.1048   5
  -3  -9  24 377.504 63.5813   1
  -3  -9  23 2.12002 27.3845   5
  -3   9  23 26.1553 44.5492   1
  -3  -9  23-37.6760 44.0663   1
   3  -9 -23 13.9541 15.3714   7
  -3  -9  22 119.148 30.5194   5
   3  -9 -22 101.137 20.4168   7
   3  -9 -22 105.877 27.6921   6
  -3   9  22 166.298 50.6022   1
  -3  -9  22 169.150 46.8693   1
  -3  -9  21 27.7926 24.8483   5
   3  -9 -21 7.51304 15.8875   7
  -3   9  21 16.6980 15.7433   4
   3  -9 -21-5.52201 20.5656   6
  -3  -9  21 38.4864 39.8086   1
  -3   9  21 3.94742 37.2730   1
  -3  -9  20 1114.23 62.3258   5
   3  -9 -20 992.153 46.7738   7
  -3   9  20 1113.50 47.5182   4
   3  -9 -20 963.195 56.3687   6
  -3  -9  20 971.296 80.5331   1
  -3   9  20 1089.16 84.4957   1
  -3  -9  19 215.603 30.9549   5
   3  -9 -19 141.380 21.4157   7
  -3   9  19 210.541 23.1391   4
   3  -9 -19 159.256 27.9920   3
   3   9 -19 182.940 29.0888   3
   3  -9 -19 114.606 27.7756   6
  -3   9  19 199.624 45.0614   1
  -3  -9  19 194.405 45.8569   1
  -3  -9  18-1.77169 20.3905   5
   3   9 -18 3.14568 6.26213   4
   3  -9 -18 8.72630 18.9945   3
   3   9 -18 3.28301 17.0796   3
  -3   9  18 5.87413 13.9322   4
   3  -9 -18 1.05067 13.0433   7
   3  -9 -18 4.82158 15.8125   6
  -3  -9  18-3.27653 30.2674   1
  -3   9  18-3.26853 30.4180   1
  -3   9  17 60.8033 31.4885   1
  -3  -9  17 98.4279 32.9725   1
  -3  -9  17 59.6452 23.0618   9
   3  -9 -17 78.9413 19.8107   8
  -3   9  17 89.9955 16.5721   4
   3   9 -17 57.3369 19.8543   3
   3  -9 -17 69.3090 20.9695   3
   3  -9 -17 72.6850 16.1089   7
   3  -9 -17 99.5788 21.3089   6
   3   9 -17 64.2464 8.88153   4
  -3  -9  17 76.5754 23.5778   5
  -3   9  16 1139.89 75.7013   1
  -3  -9  16 1212.36 77.3224   1
  -3  -9  16 1198.02 60.8990   9
   3  -9 -16 1223.51 57.2027   8
   3   9 -16 1197.97 56.5987   3
   3  -9 -16 1201.72 58.1015   3
   3  -9 -16 1162.99 49.8282   7
   3  -9 -16 1151.83 57.2062   6
  -3  -9  16 1233.16 60.6336   5
   3   9 -16 984.952 35.8690   4
  -3   9  16 1342.44 50.1688   4
  -3  -9  15 424.678 46.4488   1
  -3   9  15 430.316 45.6179   1
  -3  -9  15 363.878 34.9698   9
   3  -9 -15 382.201 31.1716   8
   3   9 -15 408.032 31.5991   3
   3  -9 -15 403.435 32.7121   3
   3  -9 -15 333.732 31.3188   6
   3  -9 -15 402.473 28.0470   7
  -3  -9  15 394.660 35.0673   5
  -3   9  15 465.117 28.9280   4
   3   9 -15 344.212 18.1260   4
  -3  -9  14 478.163 45.4063   1
  -3   9  14 461.774 44.4628   1
  -3  -9  14 490.426 37.5044   9
   3  -9 -14 451.108 31.1322   8
   3   9 -14 406.835 30.7199   3
   3  -9 -14 427.983 32.4400   3
   3  -9 -14 422.870 31.9958   6
   3  -9 -14 432.886 28.4441   7
  -3  -9  14 429.432 34.4754   5
  -3   9  14 478.466 30.0598   4
   3   9 -14 389.042 19.8477   4
  -3   9  13 87.7101 25.8670   1
  -3  -9  13 133.329 29.7099   1
  -3  -9  13 91.9875 22.3582   9
   3  -9 -13 67.8091 19.2407   8
   3   9 -13 113.909 18.4375   3
   3  -9 -13 98.8670 19.2056   3
   3  -9 -13 52.9794 15.2528   7
   3  -9 -13 103.340 17.5043   6
  -3   9  13 128.323 17.6394   4
  -3  -9  13 127.384 21.8375   5
   3   9 -13 87.2051 10.7560   4
  -3   9  12 2061.91 89.8504   1
  -3  -9  12 2239.53 94.5427   1
  -3  -9  12 2173.35 83.1001   9
   3  -9 -12 2234.18 77.4765   8
   3  -9 -12 2293.66 78.4302   3
   3   9 -12 2115.32 75.1173   3
   3  -9 -12 2215.59 79.3227   6
   3  -9 -12 2174.57 73.6707   7
  -3  -9  12 2184.87 81.9585   5
  -3   9  12 2431.26 76.1692   4
   3   9 -12 1972.82 62.7202   4
  -3  -9  11 44.2858 18.2915   1
  -3   9  11 46.7533 18.9641   1
  -3  -9  11 52.0161 18.1772   9
   3  -9 -11 21.7728 13.7050   8
   3   9 -11 27.3457 12.0154   3
   3  -9 -11 44.3100 13.9300   3
   3  -9 -11 21.0915 10.9572   7
   3  -9 -11 19.4753 12.3134   6
  -3  -9  11 46.8711 16.3821   5
   3   9 -11 39.7472 8.80778   4
  -3   9  11 55.6351 13.6755   4
  -3   9  10-7.70067 14.7486   1
  -3  -9  10-4.92191 16.2473   1
  -3  -9  10-1.36057 14.4858   9
   3  -9 -10 5.29515 10.9540   8
   3   9 -10-3.69447 9.94354   3
   3  -9 -10 3.93768 10.4219   3
   3  -9 -10-1.18392 9.63503   6
   3  -9 -10-5.71105 10.5251   7
  -3  -9  10 3.76923 12.1149   5
   3   9 -10-5.41091 7.76594   4
  -3   9  10 1.03272 10.6819   4
  -3  -9   9 318.809 27.8772   9
   3  -9  -9 312.806 22.8976   7
  -3   9   9 231.891 25.6744   1
  -3  -9   9 296.019 28.4117   1
   3  -9  -9 286.716 23.8471   6
  -3  -9   9 293.721 26.2200   5
  -3   9   9 376.718 26.0797   4
   3   9  -9 304.239 18.8996   4
   3   9  -8 8777.69 235.351   9
  -3  -9   8 8648.26 235.286   9
   3  -9  -8 8631.76 226.691   7
  -3   9   8 8300.51 231.838   1
  -3  -9   8 8658.44 234.316   1
   3  -9  -8 8690.29 231.716   6
  -3  -9   8 8734.14 233.517   5
   3   9  -8 8875.40 231.206   5
   3   9  -8 8647.48 218.940   4
   3   9  -7 1071.19 50.1877   9
   3  -9  -7 1018.03 44.2554   7
  -3   9   7 989.724 63.7009   8
  -3  -9   7 1058.24 46.6375   1
  -3   9   7 1072.78 47.1588   1
  -3   9   7 935.671 54.6627   7
   3  -9  -7 1031.07 46.7212   6
  -3  -9   7 1075.14 49.0031   5
  -3   9   7 995.457 46.7447   6
   3   9  -7 1083.62 40.6135   4
   3   9  -7 990.597 45.7952   5
  -3   9   7 1238.35 49.1001   4
   3   9  -6 3277.28 106.425   9
   3  -9  -6 3333.96 101.164   7
  -3   9   6 3448.39 112.114   8
  -3   9   6 3442.25 100.897   1
  -3  -9   6 3425.27 99.8434   1
   3  -9  -6 3319.28 103.767   6
  -3   9   6 3407.09 107.614   7
  -3  -9   6 3443.86 106.540   5
  -3   9   6 3260.85 100.258   6
   3   9  -6 3424.19 96.5893   4
   3   9  -6 3294.12 102.787   5
   3   9  -5 1201.33 52.1692   9
  -3   9   5 1179.02 45.5825   9
   3   9  -5 1200.82 49.0515   7
   3  -9  -5 1151.02 47.2686   7
  -3   9   5 1171.45 49.2891   8
  -3  -9   5 1112.79 42.4686   1
  -3   9   5 1177.96 43.9613   1
  -3   9   5 1157.36 47.5417   7
   3  -9  -5 1135.39 48.8971   6
  -3  -9   5 1267.62 52.9325   5
  -3   9   5 1196.48 46.4857   6
   3   9  -5 1096.60 48.0127   5
   3   9  -5 1200.90 44.6474   4
  -3  -9   4 558.904 23.8666   1
  -3   9   4 533.337 23.8315   1
   3   9  -4 574.887 31.7314   7
  -3   9   4 542.784 29.6021   8
  -3   9   4 594.767 30.1041   9
   3   9  -4 524.848 33.2118   9
  -3   9   4 558.673 29.0114   7
   3  -9  -4 519.400 30.7316   6
  -3   9   4 514.981 28.8775   6
  -3  -9   4 582.567 34.0134   5
   3   9  -4 520.822 31.1331   5
   3   9  -4 630.492 29.7510   4
   3   9  -3 228.791 20.0467   7
  -3   9   3 242.197 19.0804   8
   3   9  -3 252.243 23.1499   9
  -3   9   3 255.970 19.8819   9
   3   9  -3 230.429 19.3751   6
  -3   9   3 232.576 18.2652   7
  -3   9   3 229.143 19.4048   6
   3   9  -3 219.769 20.3496   5
  -3  -9   3 260.817 24.1226   5
   3   9  -3 255.145 18.8865   4
   3  -9  -2 3286.17 81.6047   3
   3   9  -2 3169.84 81.5361   3
  -3   9   2 3540.98 101.517   8
   3   9  -2 3494.23 100.944   7
   3   9  -2 3552.00 107.869   9
  -3   9   2 3566.20 99.6824   9
  -3   9   2 3584.65 99.9867   7
   3   9  -2 3472.58 99.9022   6
  -3   9   2 3474.63 101.305   6
   3   9  -2 3604.75 104.653   5
   3   9  -2 3923.76 101.558   4
   3   9  -1 5399.85 146.251   7
   3   9  -1 5441.69 153.456   9
  -3   9   1 5390.65 145.106   9
   3   9  -1 5235.57 146.026   8
  -3   9   1 5189.93 147.025   8
  -3   9   1 5304.51 145.420   7
   3   9  -1 5239.20 144.835   6
  -3   9   1 5244.05 146.646   6
  -3   9   1 5294.57 145.225   5
   3   9  -1 5421.98 149.926   5
   3   9  -1 5797.83 146.911   4
   3  -9   0 159.654 17.1740   7
  -3   9   0 189.369 17.5810   7
   3   9   0 182.180 17.2475   7
  -3   9   0 176.793 17.3420   9
   3   9   0 167.212 16.5590   8
  -3   9   0 167.872 17.1268   8
  -3   9   0 179.704 17.5569   6
   3   9   0 175.261 16.3467   6
   3   9   0 179.107 19.2429   5
  -3   9   0 170.034 17.3234   5
   3   9   0 234.644 18.7626   4
   3   9   1 204.486 10.9431   1
   3  -9   1 198.001 10.9790   1
   3  -9   1 209.388 19.1679   7
   3   9   1 162.765 15.8170   7
  -3   9  -1 206.757 18.7101   7
   3   9   1 190.113 16.9383   8
  -3   9  -1 214.639 19.0842   8
  -3   9  -1 216.986 19.0344   9
  -3   9  -1 214.772 19.3318   6
   3   9   1 176.213 16.4172   6
   3   9   1 206.434 20.7916   5
  -3   9  -1 233.313 19.3274   5
   3   9   1 215.120 18.5699   4
  -3   9  -2 4428.75 129.577   7
   3   9   2 4689.28 127.481   7
   3  -9   2 4625.81 132.232   9
  -3   9  -2 4484.02 130.915   9
   3   9   2 4731.87 128.957   8
   3   9   2 4741.72 128.841   6
  -3  -9  -2 4678.08 131.725   6
  -3   9  -2 4688.06 127.897   5
   3   9   2 4376.70 131.955   5
  -3  -9  -3 2648.60 71.3736   3
  -3   9  -3 2512.12 70.6499   3
   3   9   3 2680.35 81.0804   8
   3   9   3 2634.71 80.1385   7
   3  -9   3 2572.14 85.9129   9
  -3   9  -3 2602.48 85.1186   9
  -3  -9  -3 2696.15 85.0876   6
  -3   9  -3 2676.15 80.4340   5
   3   9   3 2845.42 82.8320   6
   3   9   3 2947.42 84.9491   4
  -3  -9  -4 437.194 20.0295   3
  -3   9  -4 422.653 19.7340   3
   3   9   4 441.976 23.9957   7
   3   9   4 425.150 24.5031   8
   3  -9   4 458.646 30.4022   9
  -3   9  -4 420.833 27.9492   9
  -3  -9  -4 394.919 25.8954   6
   3   9   4 444.522 25.8395   6
  -3   9  -4 457.113 25.1458   5
   3   9   4 453.310 26.7934   4
  -3  -9  -4 386.247 25.6872   4
  -3   9  -5 2021.87 61.8143   3
  -3  -9  -5 2071.06 62.0737   3
   3  -9   5 2094.03 74.6093   9
  -3  -9  -5 2021.67 68.3136   8
  -3   9  -5 2054.71 73.4183   9
   3   9   5 2077.06 70.4935   8
  -3  -9  -5 1970.97 70.4732   6
   3   9   5 2104.30 65.0296   7
   3  -9   5 2173.59 69.3001   5
   3   9   5 2086.06 73.4728   6
  -3   9  -5 2061.74 66.4346   5
  -3  -9  -5 2040.09 70.9598   4
   3   9   5 2214.77 70.7335   4
  -3  -9  -6 2155.34 71.8132   8
  -3   9  -6 2105.58 77.3352   9
  -3   9  -6 2236.66 75.2021   7
  -3  -9  -6 2215.41 69.4710   7
   3   9   6 2156.77 82.5514   8
  -3  -9  -6 2189.84 66.8099   3
  -3   9  -6 2107.83 66.7351   3
  -3  -9  -6 2143.78 74.1553   6
   3   9   6 2301.22 67.5482   7
   3   9   6 2174.79 86.7162   6
   3  -9   6 2222.65 71.8888   5
  -3   9  -6 2171.30 69.7233   5
  -3  -9  -6 2084.80 73.5948   4
  -3  -9  -7 181.087 17.8715   8
   3   9   7 235.214 46.9639   8
  -3  -9  -7 194.419 16.6208   7
  -3   9  -7 190.873 20.1340   7
  -3   9  -7 202.199 17.6186   3
  -3  -9  -7 190.914 16.6416   3
   3   9   7 208.839 17.9590   7
  -3  -9  -7 176.066 18.8611   6
   3  -9   7 181.656 18.5829   5
   3   9   7 179.184 49.2217   6
  -3  -9  -7 173.270 19.0489   4
  -3  -9  -8 161.956 17.3066   8
  -3  -9  -8 185.279 16.0721   7
  -3   9  -8 188.367 21.2215   7
  -3  -9  -8 170.806 17.1573   3
  -3   9  -8 154.284 17.1041   3
  -3  -9  -8 171.358 18.8736   6
   3   9   8 161.049 18.5657   7
   3  -9   8 168.665 18.6083   5
   3   9   8 161.505 18.1146   4
  -3  -9  -8 165.945 19.3195   4
  -3  -9  -9 1485.86 57.8820   8
  -3  -9  -9 1656.00 54.9076   7
  -3   9  -9 1710.47 64.1829   7
  -3   9  -9 1612.43 60.1294   3
  -3  -9  -9 1641.38 59.5906   3
  -3  -9  -9 1490.29 60.4640   6
   3  -9   9 1641.08 59.7408   5
  -3  -9  -9 1545.15 61.7467   4
   3   9   9 1636.55 59.0483   4
  -3  -9 -10 628.779 34.1796   8
  -3   9 -10 667.395 37.7320   7
  -3  -9 -10 645.545 30.1210   7
   3   9  10 646.113 33.7693   4
  -3   9 -10 607.125 35.3650   3
  -3  -9 -10 674.722 36.1521   3
  -3  -9 -10 601.261 35.7071   6
   3  -9  10 638.163 34.9389   5
  -3  -9 -10 606.078 36.2752   4
   3   9  11 187.954 48.3121   2
   3  -9  11 214.145 28.4385   9
  -3   9 -11 221.415 22.9914   7
  -3  -9 -11 221.088 18.1409   7
  -3  -9 -11 247.755 21.9263   8
  -3  -9 -11 202.043 21.9918   3
  -3   9 -11 198.876 21.8320   3
   3   9  11 224.714 21.0123   4
  -3  -9 -11 203.380 22.7226   6
   3  -9  11 182.932 20.8299   5
  -3  -9 -11 200.280 22.0176   4
   3   9  12 746.436 55.9272   2
   3  -9  12 710.611 45.8802   9
  -3  -9 -12 757.330 38.8998   8
  -3   9 -12 761.935 41.4173   7
  -3  -9 -12 806.119 34.1771   7
  -3   9 -12 811.359 42.9408   3
  -3  -9 -12 783.406 42.1515   3
   3   9  12 811.767 39.0650   4
  -3  -9 -12 669.565 40.7441   6
   3  -9  12 783.042 40.6546   5
  -3  -9 -12 702.105 40.7459   4
   3   9  13 317.186 29.2769   2
  -3  -9 -13 235.799 23.7426   8
  -3  -9 -13 294.269 20.4594   7
  -3   9 -13 289.105 26.3814   7
   3  -9  13 309.260 32.9815   9
  -3  -9 -13 257.929 26.3899   3
   3   9  13 284.912 24.3220   4
  -3   9 -13 299.615 27.6179   3
   3  -9  13 317.760 27.2005   5
  -3  -9 -13 247.538 27.1938   6
  -3  -9 -13 280.021 27.1148   4
  -3  -9 -14 131.175 19.9001   8
  -3  -9 -14 171.789 16.2986   7
  -3   9 -14 199.386 22.5999   7
   3  -9  14 133.834 27.2915   9
   3   9  14 149.082 19.6069   4
  -3  -9 -14 204.408 25.3170   3
  -3   9 -14 163.817 22.8331   3
  -3  -9 -14 143.520 22.4265   6
  -3  -9 -14 170.881 23.3259   4
   3  -9  14 161.831 22.7740   5
  -3  -9 -15 13.4593 10.2727   7
  -3   9 -15 19.6203 14.7137   7
  -3  -9 -15-17.1236 21.7512   8
   3  -9  15 15.8450 22.3927   9
   3   9  15 13.6901 15.2906   4
  -3  -9 -15 35.7564 17.6344   3
  -3   9 -15 1.51540 16.2268   3
  -3  -9 -15-4.44258 19.9169   6
  -3  -9 -15 19.3180 15.8066   4
   3  -9  15 39.9527 19.3078   5
   3   9  16 2907.09 95.3125   4
  -3   9 -16 2694.60 100.096   3
  -3  -9 -16 2868.44 103.130   3
  -3  -9 -16 2846.58 82.4544   7
  -3  -9 -16 2779.72 93.6875   8
  -3   9 -16 2720.38 93.4417   7
   3  -9  16 2842.21 98.1170   5
  -3  -9 -16 2773.61 100.933   6
  -3  -9 -16 2775.47 97.6817   4
  -3  -9 -17 1386.00 66.1655   3
  -3   9 -17 1381.37 64.5606   3
  -3  -9 -17 1242.27 56.8185   8
  -3  -9 -17 1308.01 46.3100   7
  -3   9 -17 1325.62 57.5498   7
  -3  -9 -17 1365.75 65.0151   6
   3  -9  17 1222.80 59.7803   5
  -3  -9 -17 1313.40 60.5760   4
   3  -9  18 93.4892 24.1056   5
  -3  -9 -18 79.3599 20.7382   4
  -3  -9 -18 71.2129 23.5742   3
  -3   9 -18 102.698 24.2156   3
  -3  -9 -18 55.2766 22.3952   6
   3   9  18 105.750 42.6698   1
   3  -9  18 71.0602 37.8010   1
  -3  -9 -18 84.7015 13.4518   7
  -3  -9 -18 79.0802 21.1940   8
  -3   9 -18 105.137 20.3584   7
   3  -9  19 1.59420 20.1151   5
  -3  -9 -19 13.4023 17.2209   4
  -3  -9 -19-3.62217 18.1666   6
   3   9  19 4.13008 38.1521   1
   3  -9  19 7.88989 34.7719   1
  -3   9 -19-1.28646 16.6171   7
  -3  -9 -19-1.81789 9.86280   7
  -3  -9 -20 575.669 39.5126   4
  -3  -9 -20 478.225 44.2170   6
   3  -9  20 571.249 43.5000   5
   3  -9  20 505.082 66.5137   1
   3   9  20 594.135 72.7556   1
  -3  -9 -20 595.757 26.1044   7
  -3   9 -20 556.037 37.2575   7
   3   9  21 423.392 67.3596   1
   3  -9  21 396.796 66.9033   1
   3  -9  21 430.916 40.3407   5
   3   9  22-4.63874 47.6938   1
   3  -9  22-8.89654 43.1847   1
   3  -9  22 3.52371 24.2709   5
   3  -9  23 304.288 38.2170   5
   3  -9  24 101.877 30.8108   5
  -3 -11  23 770.682 79.0422   1
  -3  11  23 642.176 73.5303   1
  -3 -11  23 765.619 57.7056   5
   3 -11 -22 4.75327 15.5832   7
  -3 -11  22 26.5371 38.9783   1
  -3  11  22-3.64886 37.7420   1
  -3 -11  22 21.5076 27.2465   5
   3 -11 -21-7.18778 15.9400   7
  -3  11  21 3.42428 34.7806   1
  -3 -11  21-18.0853 35.8200   1
  -3 -11  21 2.09144 25.4215   5
   3 -11 -20 48.1050 17.9823   7
  -3 -11  20 28.3606 25.2715   5
   3 -11 -20 41.7528 21.7602   6
  -3 -11  20 79.1444 36.8550   1
  -3  11  20 31.9165 33.4181   1
   3 -11 -19 592.824 36.7205   7
   3  11 -19 526.555 38.7609   3
   3 -11 -19 589.439 43.4290   3
  -3  11  19 651.709 37.5369   4
   3 -11 -19 582.955 43.4791   6
  -3 -11  19 632.868 48.6647   5
  -3 -11  19 667.125 64.4062   1
  -3  11  19 501.292 55.3408   1
   3 -11 -18 8.40373 15.5666   7
   3  11 -18-14.0755 18.9295   3
  -3  11  18-11.3863 15.6332   4
   3 -11 -18 1.64830 19.1523   3
   3 -11 -18 5.30808 15.5961   6
  -3 -11  18-5.68030 24.8281   5
  -3  11  18-2.73849 26.0415   1
  -3 -11  18-24.4832 32.0297   1
   3  11 -17 92.1852 11.7984   4
   3 -11 -17 119.727 19.9827   7
   3  11 -17 123.996 21.2794   3
   3 -11 -17 120.329 22.8714   3
  -3  11  17 142.288 21.1521   4
   3 -11 -17 138.939 24.0858   6
  -3 -11  17 106.119 25.7562   5
  -3  11  17 125.802 31.9795   1
  -3 -11  17 126.114 35.8231   1
   3  11 -16 41.2157 9.63946   4
   3 -11 -16 60.7990 16.5396   7
  -3  11  16 74.8463 17.9113   4
   3  11 -16 79.3703 18.8630   3
   3 -11 -16 88.5415 21.3105   3
   3 -11 -16 66.5051 20.0851   6
  -3 -11  16 74.1004 22.5721   5
  -3 -11  16 85.3323 30.7237   1
  -3  11  16 96.5762 27.9860   1
  -3 -11  15 1064.89 67.6383   1
  -3  11  15 807.864 56.1586   1
  -3 -11  15 965.882 57.0491   9
   3 -11 -15 1034.45 52.0130   8
   3 -11 -15 998.213 47.5739   7
   3  11 -15 842.553 44.1651   3
   3 -11 -15 1000.03 50.2155   3
   3 -11 -15 1027.34 53.4642   6
  -3 -11  15 1098.21 57.5031   5
   3  11 -15 816.827 34.3630   4
  -3  11  15 1234.17 53.0470   4
  -3  11  14 45.6826 20.0034   1
  -3 -11  14 58.8007 26.2161   1
  -3 -11  14 84.2598 25.9694   9
   3 -11 -14 95.8276 20.1661   8
   3 -11 -14 108.568 18.8746   7
   3  11 -14 71.0220 15.8462   3
   3 -11 -14 86.7774 18.8064   3
   3 -11 -14 92.1712 20.4132   6
  -3 -11  14 90.4951 22.7386   5
  -3  11  14 85.4828 19.7736   4
   3  11 -14 69.9240 11.7143   4
  -3  11  13 547.476 40.9557   1
  -3 -11  13 603.865 47.5246   1
  -3 -11  13 625.756 44.4756   9
   3 -11 -13 665.730 40.0534   8
   3 -11 -13 596.535 36.2042   7
   3 -11 -13 639.323 37.1018   3
   3  11 -13 519.231 32.0721   3
   3 -11 -13 637.125 40.1930   6
  -3 -11  13 584.700 41.6337   5
  -3  11  13 672.741 38.0555   4
   3  11 -13 616.302 28.1819   4
  -3 -11  12 1100.44 61.1579   1
  -3  11  12 941.499 53.2082   1
   3 -11 -12 1172.39 53.5022   8
  -3 -11  12 1095.84 58.5697   9
   3 -11 -12 1179.09 51.2578   7
   3 -11 -12 1168.95 49.5878   3
   3  11 -12 974.428 44.1851   3
   3 -11 -12 1135.34 55.0046   6
  -3 -11  12 1115.04 56.0825   5
  -3  11  12 1253.37 53.1209   4
   3  11 -12 1040.02 40.5094   4
  -3 -11  11 735.753 46.5332   1
  -3  11  11 635.719 41.2178   1
   3 -11 -11 793.329 42.4398   8
  -3 -11  11 746.613 46.4823   9
   3 -11 -11 760.390 40.4236   7
   3 -11 -11 811.426 38.6021   3
   3  11 -11 719.787 34.7864   3
   3 -11 -11 826.700 45.0764   6
  -3  11  11 592.924 104.839   6
  -3 -11  11 775.791 45.2459   5
   3  11 -11 692.059 32.0722   4
  -3  11  11 868.279 43.8814   4
  -3  11  10 114.942 19.6092   1
  -3 -11  10 159.984 24.2726   1
   3  11 -10 197.260 26.4951   9
   3 -11 -10 150.103 20.4437   8
   3 -11 -10 153.796 19.5859   7
   3  11 -10 142.691 15.7150   3
   3 -11 -10 143.999 17.1692   3
   3 -11 -10 133.699 20.4769   6
  -3  11  10 180.752 54.5004   6
  -3 -11  10 159.049 23.5335   5
   3  11 -10 102.321 14.3781   4
  -3  11  10 197.453 23.4454   4
  -3  11   9 3482.09 115.238   1
  -3 -11   9 3872.88 120.571   1
   3 -11  -9 3940.06 119.998   8
   3  11  -9 3953.53 126.093   9
   3 -11  -9 3944.57 117.879   7
   3 -11  -9 3864.81 109.054   3
   3  11  -9 3429.13 104.881   3
   3 -11  -9 3996.95 123.483   6
  -3 -11   9 3934.78 124.657   5
  -3  11   9 4202.84 141.611   6
   3  11  -9 3708.57 107.724   4
  -3  11   9 4461.19 123.087   4
   3  11  -9 3923.96 120.848   5
  -3  11   8 1069.97 48.2703   1
  -3 -11   8 1177.71 50.2530   1
   3  11  -8 1189.43 56.8081   9
   3 -11  -8 1207.11 53.1585   8
   3 -11  -8 1133.69 50.6019   7
  -3  11   8 1170.20 84.2535   8
   3  11  -8 1055.20 40.3278   3
   3 -11  -8 1096.79 42.0722   3
   3 -11  -8 1176.72 54.7786   6
  -3 -11   8 1163.94 55.6095   5
  -3  11   8 1200.43 57.1350   6
   3  11  -8 1094.63 44.1348   4
   3  11  -8 1220.65 53.6427   5
  -3  11   8 1344.69 54.9002   4
  -3 -11   7 208.244 19.2945   1
  -3  11   7 212.257 19.5072   1
   3  11  -7 215.337 25.9503   9
   3  11  -7 204.743 22.6777   7
  -3  11   7 264.830 31.7509   8
   3 -11  -7 226.813 22.1123   7
   3 -11  -7 215.600 15.7330   3
   3  11  -7 189.448 14.1413   3
   3 -11  -7 210.232 22.9201   6
  -3  11   7 215.972 26.7547   7
  -3 -11   7 233.108 25.6794   5
  -3  11   7 238.504 23.1967   6
   3  11  -7 225.904 19.0419   4
   3  11  -7 244.119 24.2863   5
  -3 -11   6 679.705 30.9614   1
  -3  11   6 738.750 32.6193   1
   3  11  -6 645.897 41.2484   9
  -3  11   6 691.627 36.2610   9
   3 -11  -6 679.368 37.8888   7
  -3  11   6 714.602 41.9556   8
   3  11  -6 744.842 39.6893   7
   3  11  -6 687.988 26.5938   3
   3 -11  -6 713.751 27.4520   3
  -3  11   6 750.767 40.6646   7
   3 -11  -6 749.757 41.4780   6
  -3  11   6 754.852 38.2343   6
  -3 -11   6 760.525 43.2364   5
   3  11  -6 722.684 39.5918   5
   3  11  -6 767.894 35.2245   4
  -3 -11   5 1794.71 54.7716   1
  -3  11   5 1803.63 54.9333   1
   3  11  -5 1957.11 75.5563   9
  -3  11   5 2055.34 68.9293   9
   3 -11  -5 1904.89 70.0306   7
   3  11  -5 1891.58 70.1207   7
  -3  11   5 1888.79 69.8405   8
   3  11  -5 1820.85 51.4997   3
   3 -11  -5 1845.66 51.7530   3
  -3  11   5 1842.84 67.7118   7
   3 -11  -5 1918.58 71.5681   6
  -3  11   5 1861.80 67.4337   6
   3  11  -5 1844.89 70.0173   5
  -3 -11   5 2019.90 75.6811   5
   3  11  -5 1908.84 64.7305   4
  -3  11   4 12.5597 12.1062   9
   3  11  -4 19.7433 14.0582   9
   3 -11  -4 5.81222 10.9788   7
   3  11  -4 15.2625 11.6293   7
  -3  11   4 12.1134 10.0227   8
   3 -11  -4 8.33709 3.79994   3
   3  11  -4 14.7402 4.19836   3
   3  11  -4 6.56028 9.87467   6
  -3  11   4 13.9512 10.6126   7
  -3  11   4 14.7402 11.0220   6
   3  11  -4 6.54310 9.31991   4
  -3  11   4 1.08261 11.3331   4
   3  11  -4 14.4123 12.1258   5
   3  11  -3 84.4129 17.6075   9
  -3  11   3 84.9932 15.6995   9
  -3  11   3 69.8862 14.4429   6
   3  11  -3 44.6198 12.1514   6
  -3  11   3 80.6245 14.2105   7
  -3  11   3 59.1535 13.0610   8
   3  11  -3 64.5041 14.5606   7
   3  11  -3 82.0914 16.5371   5
  -3  11   3 63.8172 14.0085   4
   3  11  -3 76.9669 13.9932   4
  -3  11   2 105.551 16.2388   9
   3  11  -2 107.204 15.8127   8
   3  11  -2 113.914 19.2537   9
   3  11  -2 100.673 14.7680   6
  -3  11   2 102.057 16.1782   7
  -3  11   2 100.232 16.2589   6
   3  11  -2 93.1896 16.0974   7
  -3  11   2 103.821 16.0569   8
   3  11  -2 88.3274 17.2834   5
  -3  11   2 99.3129 17.2378   5
   3  11  -2 119.430 15.9072   4
  -3  11   2 93.9096 16.1644   4
  -3  11   1 7602.26 208.337   8
  -3  11   1 7751.38 206.342   9
   3  11  -1 7877.43 215.453   9
   3  11  -1 7679.54 207.303   8
  -3  11   1 7762.52 207.012   6
   3  11  -1 7611.94 204.922   6
  -3  11   1 7747.54 205.720   7
   3  11  -1 7834.16 206.988   7
  -3  11   1 7542.42 205.535   5
   3  11  -1 7662.83 210.569   5
   3  11  -1 8491.67 207.983   4
   3  11   0 547.912 32.4505   8
   3  11   0 555.949 36.5331   9
  -3  11   0 575.045 33.6492   9
  -3  11   0 564.751 33.5467   8
  -3  11   0 540.948 32.3451   7
  -3  11   0 483.624 31.6669   6
   3  11   0 525.503 31.0417   6
   3  11   0 584.182 32.5211   7
  -3  11   0 576.241 33.4711   5
   3  11   0 550.705 35.0487   5
   3  11   0 614.394 33.5370   4
   3  11   1 971.271 43.7969   8
  -3  11  -1 944.654 44.9286   8
  -3  11  -1 984.269 45.1455   9
   3  11   1 892.932 42.0062   6
  -3  11  -1 909.279 44.4202   6
  -3  11  -1 932.574 43.6240   7
   3  11   1 862.882 40.9593   7
   3  11   1 847.421 44.6772   5
  -3  11  -1 1031.59 45.0460   5
   3  11   1 1059.34 46.0389   4
  -3  11  -2 16.0007 12.5725   9
  -3  11  -2 2.38771 9.43235   8
   3  11   2 0.95612 8.89905   7
   3  11   2 11.3324 10.0699   8
  -3  11  -2 17.4216 12.2275   7
  -3  11  -2 6.94900 10.5387   6
   3  11   2 4.97304 8.62301   6
  -3  11  -2-1.00036 11.7875   5
   3  11   2 9.67634 13.9214   5
   3  11   2 2.18390 11.3624   4
  -3  11  -3 3000.90 95.4051   9
   3  11   3 3071.25 91.6943   8
   3  11   3 3102.47 90.2410   7
   3 -11   3 2687.46 78.1417   1
   3  11   3 2364.52 75.1876   1
  -3  11  -3 2976.48 95.7095   6
  -3 -11  -3 3130.76 96.8294   6
   3  11   3 3225.28 92.9780   6
   3  11   3 2665.83 93.3625   5
  -3  11  -3 3159.17 91.9217   5
   3  11   3 3367.84 96.5222   4
   3  11   4 62.0090 13.0711   8
   3 -11   4 42.1578 17.3416   9
  -3  11  -4 55.3628 15.7533   9
  -3 -11  -4 37.4943 13.7014   6
   3  11   4 51.8426 12.4525   7
   3  11   4 60.6013 15.7006   5
   3  11   4 62.5748 12.9479   6
   3  11   4 53.2058 13.8682   4
  -3  11  -4 39.7363 13.8492   5
  -3  11  -5 4109.26 109.669   3
  -3 -11  -5 4166.20 109.994   3
   3  11   5 4102.09 123.526   8
   3 -11   5 4141.88 129.919   9
  -3  11  -5 4160.99 128.248   9
  -3 -11  -5 4097.71 127.206   6
   3  11   5 4235.59 119.215   7
   3  11   5 4478.39 128.080   6
  -3  11  -5 4260.66 121.165   5
   3  11   5 4496.61 126.719   4
  -3 -11  -6 72.4608 10.9090   3
  -3  11  -6 65.2740 10.3522   3
   3  11   6 84.1665 18.5260   8
  -3  11  -6 67.5421 15.9970   7
  -3  11  -6 69.7496 18.0407   9
   3 -11   6 67.7889 19.9315   9
  -3 -11  -6 71.7807 15.9638   6
   3  11   6 62.3724 12.6507   7
   3  11   6 46.1089 17.4135   6
  -3  11  -6 67.8635 16.1457   5
  -3 -11  -7 587.790 28.5296   3
  -3  11  -7 578.939 28.6223   3
  -3 -11  -7 592.182 34.2270   8
  -3  11  -7 628.664 40.1291   9
   3 -11   7 595.011 40.9274   9
  -3  11  -7 613.266 37.5879   7
   3  11   7 617.610 49.5666   8
   3  11   7 626.103 32.1587   7
  -3 -11  -7 610.500 37.1362   6
   3  11   7 596.589 49.8699   6
   3 -11   7 627.608 35.8716   5
  -3  11  -7 639.409 35.0467   5
   3  11   8 177.529 52.8045   8
  -3  11  -8 269.214 26.1320   7
  -3  11  -8 218.317 19.6226   3
  -3 -11  -8 233.590 19.5968   3
  -3 -11  -8 271.321 25.6929   6
   3  11   8 254.932 23.3449   7
   3 -11   8 274.644 24.6335   5
   3  11   8 239.519 54.5731   6
   3 -11   8 280.399 30.5173   9
  -3 -11  -8 243.860 23.0469   8
  -3 -11  -9 1864.89 69.7978   8
  -3  11  -9 1901.81 73.4658   7
  -3  11  -9 1945.37 66.3636   3
  -3 -11  -9 1790.08 64.2968   3
  -3 -11  -9 1815.89 72.6631   6
   3  11   9 1727.67 77.3796   7
   3 -11   9 1910.71 70.0437   5
  -3 -11 -10 275.774 25.1090   8
  -3  11 -10 277.372 27.7304   7
  -3 -11 -10 293.743 22.7895   7
  -3  11 -10 280.400 23.6791   3
  -3 -11 -10 287.278 23.5749   3
  -3 -11 -10 285.834 27.4857   6
   3 -11  10 338.484 28.2284   5
   3  11  10 291.432 25.2024   4
  -3 -11 -11 246.506 21.0472   7
  -3  11 -11 240.296 26.1146   7
  -3  11 -11 216.427 22.2157   3
   3  11  11 255.692 24.6664   4
  -3 -11 -11 217.052 22.2398   3
  -3 -11 -11 262.963 25.7644   6
   3 -11  11 230.155 24.7239   5
  -3 -11 -11 228.906 23.4613   8
  -3 -11 -12 109.208 15.9938   7
  -3  11 -12 125.423 21.6546   7
  -3 -11 -12 130.143 19.6347   8
  -3 -11 -12 126.601 19.6510   3
  -3  11 -12 105.349 17.9098   3
   3  11  12 116.784 19.2226   4
  -3 -11 -12 94.7338 19.6551   6
   3 -11  12 112.640 21.0567   5
   3  11  12 109.516 40.7700   2
   3  11  13 2018.12 100.650   1
   3 -11  13 2037.13 101.030   1
  -3 -11 -13 2183.19 79.6415   8
  -3 -11 -13 2254.34 72.4506   7
  -3  11 -13 2283.72 83.0862   7
  -3  11 -13 2107.51 78.8251   3
   3  11  13 2333.65 79.7529   4
  -3 -11 -13 2174.32 80.4788   3
  -3 -11 -13 2085.36 83.5723   6
   3 -11  13 2230.13 81.1502   5
   3  11  13 2105.56 95.8235   2
   3  11  14 64.6083 17.8011   2
  -3  11 -14 43.1571 18.3660   7
  -3 -11 -14 40.9292 16.2521   8
  -3 -11 -14 55.6121 14.0634   7
  -3 -11 -14 52.1944 17.3521   6
   3 -11  14 62.0539 20.8596   5
   3 -11  14 50.9418 30.8270   1
   3  11  14 33.8448 28.4974   1
  -3  11 -14 70.7303 18.0546   3
   3  11  14 62.1473 17.3715   4
  -3 -11 -14 60.7359 17.5076   3
  -3 -11 -15 10.4864 15.0134   8
  -3 -11 -15-0.84903 12.2706   7
  -3  11 -15 4.18944 14.7843   7
   3  11  15 1.22356 15.8648   4
  -3 -11 -15-3.01126 17.2449   3
  -3  11 -15-5.58562 16.3014   3
   3 -11  15-4.31458 19.5445   5
  -3 -11 -15 8.17914 14.7690   6
   3 -11  15 18.2179 31.5921   1
   3  11  15-15.3133 33.8655   1
  -3 -11 -16 329.531 29.6750   8
  -3 -11 -16 355.642 23.8861   7
  -3  11 -16 321.928 30.2718   7
  -3 -11 -16 331.962 32.6642   3
  -3  11 -16 317.254 30.2177   3
  -3 -11 -16 328.395 32.3017   6
   3 -11  16 361.190 33.6702   5
   3  11  16 299.848 49.9178   1
   3 -11  16 310.881 47.8389   1
  -3 -11 -17 1688.17 69.1225   8
  -3 -11 -17 1548.40 56.2109   7
  -3 -11 -17 1669.67 73.9302   3
  -3  11 -17 1617.76 69.8486   3
   3 -11  17 1704.67 72.2507   5
   3  11  17 1778.32 103.640   1
   3 -11  17 1593.89 99.8759   1
  -3 -11 -17 1681.61 75.2716   6
  -3 -11 -18 92.8043 14.8926   7
   3 -11  18 71.8767 38.5357   1
   3  11  18 100.914 40.5139   1
   3 -11  18 93.4330 25.4758   5
  -3 -11 -18 98.5239 23.5729   6
   3  11  19 223.266 51.2072   1
   3 -11  19 217.345 50.4486   1
  -3 -11 -19 172.001 29.4116   6
   3 -11  19 254.416 33.3916   5
   3 -11  20-3.89402 42.3803   1
   3  11  20 12.2874 41.3435   1
   3 -11  20 8.54152 24.0800   5
   3  11  21 762.576 81.9696   1
   3 -11  21 818.920 82.1201   1
   3 -11  21 774.208 52.5789   5
   3 -11  22 16.6583 45.0884   1
   3 -11  22 44.7786 27.3582   5
  -3 -13  23 691.552 74.5151   1
  -3  13  22 43.4527 33.9000   1
  -3 -13  22 164.740 48.3434   1
  -3 -13  22 139.501 36.9609   5
   3 -13 -21 124.472 23.2769   7
  -3  13  21 64.4521 35.0398   1
  -3 -13  21 86.8230 41.1855   1
  -3 -13  21 132.169 35.5066   5
   3 -13 -20 245.013 27.3359   7
  -3 -13  20 256.335 47.6742   1
  -3 -13  20 327.667 41.1224   5
   3 -13 -19 613.380 38.6044   7
  -3 -13  19 620.510 50.2758   5
  -3 -13  19 623.693 59.5526   1
   3 -13 -18 311.994 29.0764   7
   3  13 -18 226.601 24.6593   3
   3 -13 -18 290.323 31.4546   3
   3 -13 -18 293.287 32.4033   6
  -3 -13  18 257.874 37.5638   5
  -3 -13  18 220.992 42.2938   1
  -3  13  18 194.419 32.8800   1
   3 -13 -17 56.7043 18.8129   7
   3  13 -17 35.4286 15.5393   3
   3 -13 -17 42.3955 19.2676   3
   3 -13 -17 50.0007 22.0502   6
  -3 -13  17 59.6902 27.0583   5
  -3  13  17 32.5250 22.9753   1
  -3 -13  17 49.5096 31.4153   1
   3 -13 -16 1693.64 67.1243   7
   3 -13 -16 1756.01 67.9930   3
   3 -13 -16 1682.18 75.7629   6
  -3 -13  16 1762.92 78.4794   5
  -3 -13  16 1679.24 85.0438   1
   3  13 -15 421.514 24.5226   4
   3 -13 -15 508.900 35.2816   7
   3 -13 -15 575.311 35.8064   3
   3  13 -15 390.205 27.1567   3
   3 -13 -15 520.686 40.9088   6
  -3 -13  15 489.806 42.2257   5
  -3 -13  15 469.297 45.3653   1
  -3  13  15 347.628 33.9714   1
   3  13 -14 82.7272 13.7416   4
  -3  13  14 107.605 21.7781   4
   3 -13 -14 85.5433 19.1874   7
   3  13 -14 79.8256 14.8814   3
   3 -13 -14 103.394 19.8630   3
   3 -13 -14 110.608 22.4225   6
  -3 -13  14 103.652 26.3609   5
  -3 -13  14 105.705 28.7263   1
  -3  13  14 64.6972 20.0865   1
  -3 -13  13 145.407 27.8819   1
  -3  13  13 99.9830 19.9329   1
   3 -13 -13 183.609 24.6988   8
   3 -13 -13 174.000 23.3074   7
   3 -13 -13 183.573 21.0723   3
   3  13 -13 154.445 16.8263   3
   3 -13 -13 188.071 26.1124   6
  -3 -13  13 197.308 29.1674   5
  -3  13  13 222.907 25.8606   4
   3  13 -13 143.197 16.5728   4
  -3  13  12 377.201 30.5130   1
  -3 -13  12 529.031 40.5288   1
   3 -13 -12 546.538 38.0328   8
   3  13 -12 545.811 42.6992   9
   3  13 -12 469.063 32.8006   7
   3 -13 -12 599.506 37.8000   7
   3 -13 -12 531.436 31.2257   3
   3  13 -12 459.503 26.8385   3
   3 -13 -12 572.225 40.8780   6
  -3 -13  12 563.789 42.3691   5
  -3  13  12 669.451 40.3822   4
   3  13 -12 469.486 26.9027   4
  -3  13  11 777.226 43.5447   1
  -3 -13  11 962.969 52.2379   1
   3 -13 -11 1124.46 54.3491   8
   3  13 -11 1162.29 60.7220   9
   3 -13 -11 1070.71 51.5606   7
   3 -13 -11 1083.11 43.7079   3
   3  13 -11 891.245 38.4004   3
   3 -13 -11 1063.13 55.9830   6
  -3  13  11 1105.62 104.403   6
  -3 -13  11 1169.57 58.8944   5
  -3  13  11 1268.80 56.3524   4
   3  13 -11 990.939 41.7165   4
  -3  13  10 632.539 36.8250   1
  -3 -13  10 773.049 42.9856   1
   3 -13 -10 829.182 46.2341   8
   3  13 -10 723.981 48.5420   9
   3 -13 -10 864.777 46.0562   7
   3 -13 -10 820.207 35.4985   3
   3  13 -10 678.949 31.3137   3
   3 -13 -10 756.069 47.2924   6
  -3 -13  10 817.490 49.2946   5
  -3  13  10 829.179 66.7486   6
   3  13 -10 780.470 36.3484   4
   3  13 -10 865.093 47.6582   5
  -3  13  10 935.489 47.4987   4
  -3  13   9 1499.63 58.5007   1
  -3 -13   9 1534.47 59.9383   1
   3 -13  -9 1658.60 69.1139   8
   3  13  -9 1648.40 73.4277   9
  -3  13   9 1403.65 118.627   8
   3 -13  -9 1637.81 67.4920   7
   3  13  -9 1378.22 49.6337   3
   3 -13  -9 1697.53 53.6109   3
   3 -13  -9 1703.63 72.6163   6
  -3 -13   9 1690.71 73.6868   5
  -3  13   9 1736.88 81.3929   6
   3  13  -9 1605.48 68.6933   5
   3  13  -9 1581.44 57.5871   4
  -3  13   9 1811.34 70.3065   4
  -3  13   8 262.584 21.4169   1
  -3 -13   8 271.340 21.3310   1
   3  13  -8 288.891 32.0600   9
   3 -13  -8 306.668 28.2329   8
  -3  13   8 271.019 24.8264   9
   3 -13  -8 289.514 27.4331   7
   3  13  -8 256.932 26.1639   7
  -3  13   8 206.871 38.1979   8
   3 -13  -8 274.928 17.1614   3
   3  13  -8 276.703 16.6606   3
  -3  13   8 234.558 35.5019   7
   3 -13  -8 269.185 28.3327   6
  -3  13   8 273.102 28.6695   6
  -3 -13   8 279.514 30.7670   5
   3  13  -8 248.985 21.4496   4
  -3  13   8 298.730 28.7280   4
   3  13  -8 278.817 28.6651   5
  -3 -13   7 16.0346 9.78414   1
  -3  13   7 14.4142 10.1140   1
   3  13  -7 16.7706 18.3514   9
  -3  13   7 8.03765 13.8982   9
   3  13  -7 11.3781 15.8100   7
  -3  13   7 2.09396 16.8778   8
   3 -13  -7 14.9659 14.5682   7
   3  13  -7 7.87156 6.58293   3
   3 -13  -7 5.43291 6.40166   3
   3 -13  -7 9.23208 14.0018   6
  -3  13   7 1.70233 18.5285   7
  -3  13   7 17.5928 13.5765   6
  -3 -13   7 22.6592 19.5039   5
   3  13  -7 4.19686 15.9467   5
   3  13  -7 12.6036 11.4777   4
   3  13  -6 109.681 23.9864   9
  -3  13   6 108.603 18.8101   9
   3  13  -6 128.323 21.0500   7
  -3  13   6 142.941 25.0946   8
   3 -13  -6 109.292 20.0507   7
   3 -13  -6 101.633 7.86244   3
   3  13  -6 99.7961 7.81598   3
   3  13  -6 86.8879 17.8253   6
  -3  13   6 144.192 23.2743   7
  -3  13   6 102.741 17.7605   6
   3  13  -6 83.5060 15.7225   4
   3  13  -6 90.4302 20.3046   5
   3  13  -5 2978.68 105.303   9
  -3  13   5 2848.17 95.1195   9
  -3  13   5 2849.08 94.7668   6
   3  13  -5 2729.97 95.8972   6
  -3  13   5 2929.06 96.0548   7
   3 -13  -5 2819.49 96.9948   7
   3  13  -5 2863.17 99.4818   7
  -3  13   5 2846.03 98.0919   8
   3  13  -5 2825.39 98.3734   5
  -3  13   5 2824.07 95.9459   4
   3  13  -5 2752.92 89.6322   4
  -3  13   4 565.400 36.4910   9
   3  13  -4 639.293 43.3428   9
  -3  13   4 536.560 34.6323   6
   3  13  -4 619.235 36.6317   6
  -3  13   4 624.348 36.9710   7
   3 -13  -4 565.791 37.2751   7
  -3  13   4 566.560 36.6855   8
   3  13  -4 574.179 37.6923   7
  -3  13   4 550.842 36.3958   5
   3  13  -4 608.577 39.5662   5
   3  13  -4 571.051 33.5952   4
  -3  13   4 539.605 35.6021   4
   3  13  -3 46.4113 18.4354   9
  -3  13   3 21.5530 16.0743   9
   3  13  -3 35.1172 14.2330   8
  -3  13   3 18.3220 12.6794   7
  -3  13   3 33.3556 13.7472   6
   3  13  -3 33.5733 12.8784   6
   3 -13  -3 33.9295 15.6338   7
  -3  13   3 15.4866 12.2034   8
   3  13  -3 34.6525 16.4901   7
  -3  13   3 28.4116 15.9088   5
   3  13  -3 25.5685 17.1289   5
  -3  13   3 28.3838 13.9502   4
   3  13  -3 33.2866 13.3860   4
   3  13  -2 1194.40 55.6770   8
   3  13  -2 1316.60 63.2550   9
  -3  13   2 1271.04 56.6639   9
  -3  13   2 1261.90 55.5298   6
  -3  13   2 1308.58 54.6131   7
   3  13  -2 1194.36 53.4801   6
   3  13  -2 1373.39 58.0289   7
  -3  13   2 1315.89 57.3929   8
  -3  13   2 1211.53 55.0887   5
   3  13  -2 1337.22 60.3362   5
   3  13  -2 1400.21 55.8678   4
  -3  13   2 1168.21 52.6895   4
   3  13  -1 496.028 38.3772   9
   3  13  -1 425.952 31.6484   8
  -3  13   1 431.850 32.8104   9
  -3  13   1 497.690 33.5214   6
  -3  13   1 509.569 32.6323   7
   3  13  -1 502.614 31.7748   6
  -3  13   1 482.137 33.2221   8
   3  13  -1 475.920 32.1016   7
   3  13  -1 439.123 33.7522   5
  -3  13   1 507.627 33.8752   5
   3  13  -1 508.749 32.3860   4
  -3  13   1 438.787 30.6265   4
  -3  13   0 126.056 21.0910   9
   3  13   0 140.467 23.1071   9
   3  13   0 111.611 16.9503   6
  -3  13   0 77.1149 16.7195   6
  -3  13   0 115.761 18.1185   7
   3  13   0 108.721 18.2060   7
   3  13   0 106.213 17.4438   8
  -3  13   0 99.2692 18.5793   8
  -3  13   0 95.7308 19.0494   5
   3  13   0 111.719 20.9534   5
   3  13   0 137.905 19.1430   4
  -3  13   0 90.2193 16.3749   4
   3  13   1 139.265 23.1099   9
  -3  13  -1 120.643 21.5502   9
  -3  13  -1 134.009 19.6723   7
  -3  13  -1 114.425 19.8874   6
   3  13   1 110.907 17.0499   6
   3  13   1 108.937 17.8681   8
   3  13   1 122.623 18.6719   7
  -3  13  -1 111.633 19.5632   8
   3  13   1 116.598 20.9778   5
  -3  13  -1 128.443 21.1660   5
   3  13   1 146.105 20.1240   4
  -3  13  -2 1555.78 64.3805   9
   3  13   2 1490.91 67.1814   9
  -3  13  -2 1364.20 62.1799   8
   3  13   2 1530.83 59.8144   6
  -3  13  -2 1484.27 63.0520   6
   3  13   2 1515.79 59.3330   7
   3  13   2 1459.18 59.9746   8
  -3  13  -2 1463.51 61.4744   7
   3  13   2 1267.85 60.8867   5
  -3  13  -2 1451.90 60.7358   5
   3  13   2 1612.61 63.6883   4
  -3  13  -3 3003.72 104.317   8
  -3  13  -3 3087.32 104.390   9
   3  13   3 3068.60 98.2427   7
   3  13   3 3154.32 101.005   8
  -3  13  -3 3049.63 102.830   7
  -3  13  -3 3062.02 103.968   6
   3  13   3 2779.00 102.218   5
  -3  13  -3 3284.98 102.447   5
   3  13   3 3213.41 101.294   6
   3  13   3 3463.91 105.757   4
   3  13   4 436.706 16.5158   1
  -3  13  -4 579.272 37.6448   9
   3  13   4 514.409 33.0153   8
   3  13   4 368.571 15.7408   1
  -3  13  -4 554.909 36.2346   6
   3  13   4 460.441 30.9162   7
   3  13   4 460.463 34.6762   5
  -3  13  -4 540.378 33.6943   5
   3  13   4 547.150 34.9638   6
   3  13   4 604.855 36.6906   4
  -3  13  -5 835.161 46.3079   9
   3  13   5 815.632 42.2074   8
   3 -13   5 759.794 30.6570   1
   3  13   5 824.617 38.9774   7
  -3 -13  -5 771.502 44.6157   6
   3  13   5 846.297 43.9828   6
   3  13   5 686.459 42.6276   5
   3  13   5 917.620 45.8755   4
  -3  13  -5 763.346 40.4890   5
  -3 -13  -6 511.508 22.3000   3
  -3  13  -6 461.843 21.2244   3
  -3  13  -6 490.222 36.9418   9
   3 -13   6 463.245 37.5349   9
   3  13   6 523.250 36.9071   8
   3  13   6 348.779 21.5105   1
   3 -13   6 439.748 26.8928   1
  -3 -13  -6 459.943 34.9183   6
   3  13   6 546.062 31.5870   7
   3  13   6 533.801 38.1828   6
  -3  13  -6 468.295 32.4784   5
   3  13   6 637.776 37.8231   4
  -3 -13  -7 1185.61 39.9295   3
  -3  13  -7 1158.88 39.8658   3
   3 -13   7 1100.20 57.8966   9
  -3  13  -7 1071.79 55.6009   9
   3  13   7 1104.70 66.3478   8
  -3  13  -7 1118.42 54.2625   7
   3 -13   7 987.932 46.6039   1
  -3 -13  -7 1127.79 55.5582   6
   3  13   7 1131.50 47.7551   7
   3  13   7 1209.37 68.3222   6
  -3  13  -7 1184.76 51.1780   5
  -3 -13  -8 51.7155 11.6997   3
  -3  13  -8 48.6092 11.7915   3
   3 -13   8 44.1466 20.6593   9
   3  13   8 3.78859 40.3470   8
  -3  13  -8 34.0024 16.9581   7
   3  13   8 10.6226 11.6224   1
   3 -13   8 44.5770 17.8414   1
   3  13   8 48.2743 16.3008   7
  -3 -13  -8 46.2118 16.7002   6
   3  13   8 24.2612 34.5575   6
  -3  13  -8 73.6867 18.9864   5
  -3  13  -9 1126.91 43.8789   3
  -3 -13  -9 1089.48 42.9424   3
   3 -13   9 1083.87 59.5957   9
  -3  13  -9 1218.30 56.7532   7
   3 -13   9 1019.99 54.3490   1
   3  13   9 1017.03 55.2586   7
  -3 -13  -9 1070.38 55.5986   6
   3  13   9 1177.16 119.392   6
   3  13   9 1211.75 55.4973   4
  -3  13 -10 300.509 22.8346   3
  -3 -13 -10 281.050 22.4059   3
   3  13  10 215.819 25.4526   1
   3 -13  10 253.778 31.4655   1
   3 -13  10 307.184 35.2130   9
  -3 -13 -10 313.251 28.2293   8
  -3  13 -10 273.466 30.2623   7
  -3 -13 -10 264.685 28.5338   6
   3 -13  10 294.982 29.4012   5
   3  13  10 297.216 28.8280   4
  -3 -13 -11 292.969 28.4285   8
  -3  13 -11 313.988 31.8851   7
   3  13  11 334.775 30.4299   4
  -3  13 -11 320.585 25.2070   3
  -3 -13 -11 301.164 24.2616   3
  -3 -13 -11 334.169 31.0046   6
   3 -13  11 307.271 29.6459   5
   3  13  11 207.221 27.0555   1
   3 -13  11 297.912 35.3046   1
   3  13  12 122.681 24.8146   1
   3 -13  12 200.751 34.6378   1
  -3 -13 -12 188.902 24.6861   8
  -3  13 -12 185.194 26.8622   7
  -3 -13 -12 199.776 26.7300   6
   3  13  12 111.400 69.7449   2
   3 -13  12 185.610 27.0889   5
  -3  13 -12 189.236 21.2597   3
  -3 -13 -12 197.227 22.3229   3
   3 -13  13 1977.76 95.0103   1
  -3 -13 -13 2242.04 77.4458   3
  -3  13 -13 2087.19 74.5890   3
  -3 -13 -13 2101.69 85.6143   6
  -3 -13 -13 2097.87 80.3235   8
   3 -13  13 2354.69 84.4683   5
   3  13  13 1889.54 108.021   2
   3 -13  14 136.670 36.6749   1
   3  13  14 60.6627 27.2443   1
  -3 -13 -14 152.176 25.7715   6
  -3 -13 -14 122.729 22.3786   8
   3 -13  14 145.543 26.2491   5
   3  13  14 132.304 27.0660   2
  -3 -13 -14 99.6125 20.2261   3
  -3  13 -14 100.094 19.2828   3
  -3  13 -15 38.7204 15.9113   3
  -3 -13 -15 54.0561 19.1520   3
   3 -13  15 50.1130 23.0612   5
   3  13  15 23.8245 25.3815   1
   3 -13  15 35.9614 29.7946   1
  -3 -13 -15 29.5723 19.3647   6
  -3 -13 -16 1.51304 17.4974   3
  -3  13 -16-9.02820 16.5960   3
   3 -13  16 8.08166 21.9655   5
   3 -13  16 5.85975 30.4848   1
   3  13  16-18.2034 29.3480   1
  -3 -13 -16-3.81275 18.6323   6
  -3 -13 -17 866.030 50.1974   3
   3 -13  17 839.057 51.0626   5
   3  13  17 651.130 60.6548   1
   3 -13  17 860.551 71.3055   1
  -3 -13 -17 792.687 52.5001   6
   3 -13  18 137.418 42.6419   1
   3  13  18 187.394 41.9985   1
   3 -13  18 220.921 33.2768   5
   3  13  19 735.450 69.3392   1
   3 -13  19 687.183 70.4653   1
   3 -13  19 779.705 52.2674   5
   3 -13  20 198.782 49.0122   1
   3  13  20 288.214 52.9537   1
   3 -13  20 315.493 37.7910   5
   3 -13  21 252.994 55.2082   1
   3 -15 -20 432.815 37.1526   7
  -3 -15  20 357.007 51.0613   1
  -3 -15  20 455.810 49.9077   5
   3 -15 -19 25.0391 20.7664   7
  -3 -15  19 7.98461 31.7913   1
  -3 -15  19 20.2464 28.7268   5
   3 -15 -18 129.123 25.7073   7
  -3 -15  18 76.9862 33.7249   1
  -3 -15  18 107.923 32.5050   5
   3 -15 -17 53.0999 21.8777   7
  -3 -15  17 45.1612 29.7378   5
  -3 -15  17 6.89860 29.6026   1
   3 -15 -16 2996.54 104.935   7
   3 -15 -16 2890.69 98.1174   3
   3 -15 -16 2984.96 115.785   6
  -3 -15  16 2731.30 113.486   1
   3 -15 -15 6.12646 18.8565   7
   3 -15 -15 24.3245 16.4841   3
   3 -15 -15 16.3973 21.4520   6
  -3 -15  15-10.2695 26.1224   5
  -3  15  15-2.48130 16.3890   1
  -3 -15  15 7.68727 25.2937   1
   3 -15 -14 377.491 33.7676   7
   3 -15 -14 353.130 27.1364   3
   3 -15 -14 355.961 36.9786   6
  -3 -15  14 310.950 38.4556   5
  -3 -15  14 328.556 35.3868   1
  -3  15  13 27.6432 15.5101   1
  -3 -15  13 24.6115 19.8880   1
   3  15 -13 69.3475 28.7671   9
   3 -15 -13 44.7018 19.5463   7
   3 -15 -13 37.1162 14.0307   3
   3 -15 -13 47.2826 21.4591   6
  -3 -15  13 39.3264 25.6066   5
   3  15 -13 39.0040 13.9612   4
  -3 -15  12 1521.31 63.3088   1
  -3  15  12 1226.92 53.5113   1
   3  15 -12 1713.78 77.2840   9
  -3  15  12 1119.34 50.8925   9
   3 -15 -12 1561.94 66.7681   7
   3 -15 -12 1528.71 53.1423   3
   3 -15 -12 1653.56 74.8168   6
  -3 -15  12 1654.88 75.2049   5
   3  15 -12 1298.00 52.0919   4
  -3  15  11 465.162 30.5772   1
  -3 -15  11 535.976 33.7711   1
   3  15 -11 569.635 46.8194   9
  -3  15  11 403.674 29.2779   9
   3 -15 -11 618.444 40.4705   7
   3 -15 -11 618.224 28.1728   3
   3  15 -11 457.283 24.3741   3
   3 -15 -11 601.889 43.8030   6
  -3 -15  11 634.668 46.5780   5
   3  15 -11 406.864 28.1099   4
  -3  15  10 387.673 26.8829   1
  -3 -15  10 384.766 26.1373   1
  -3  15  10 322.151 26.6995   9
   3  15 -10 461.226 42.3386   9
   3 -15 -10 389.228 33.3231   7
   3 -15 -10 438.145 21.8806   3
   3  15 -10 375.729 20.3372   3
   3 -15 -10 409.098 36.8120   6
  -3 -15  10 431.795 38.8937   5
   3  15 -10 397.410 26.8790   4
   3  15 -10 390.308 35.7268   5
  -3  15   9 12.9330 13.3769   1
   3  15  -9 5.86651 22.5066   9
  -3  15   9-1.15580 13.6192   9
   3 -15  -9 1.50708 15.3083   7
   3  15  -9 2.18551 7.43404   3
   3 -15  -9 2.21804 7.29125   3
   3 -15  -9 16.3722 17.4210   6
  -3 -15   9 10.0159 10.9686   1
   3  15  -9 22.7526 19.0614   5
   3  15  -9 27.5599 12.4081   4
  -3  15   8 197.224 39.6540   8
   3 -15  -8 241.447 27.4032   7
   3  15  -8 229.821 11.0873   3
   3 -15  -8 258.167 11.4188   3
  -3  15   8 205.520 33.9951   7
   3  15  -8 273.512 28.2116   6
  -3  15   8 252.028 25.6958   9
   3  15  -8 245.758 32.5782   9
   3  15  -8 244.358 30.9743   5
   3  15  -8 264.601 23.0699   4
   3  15  -7 20.3362 14.9922   6
  -3  15   7 26.9705 19.9352   7
  -3  15   7 25.6743 19.7208   8
   3 -15  -7 30.8245 16.6033   7
   3  15  -7 13.4658 21.8264   9
  -3  15   7 34.7869 18.1125   9
   3  15  -7 25.0699 13.7663   4
   3  15  -7 33.6072 20.1206   5
  -3  15   6 716.916 42.7036   9
   3  15  -6 755.398 51.0171   9
  -3  15   6 762.721 47.1047   7
   3  15  -6 783.808 46.3257   6
   3  15  -6 760.638 46.7609   7
  -3  15   6 836.881 51.6106   8
   3 -15  -6 805.906 46.9285   7
  -3  15   6 849.397 45.8126   6
   3  15  -6 694.459 38.3730   4
   3  15  -6 794.539 48.2197   5
   3  15  -5 233.980 31.9016   9
   3  15  -5 189.038 25.3761   8
  -3  15   5 194.242 24.3261   9
   3  15  -5 211.079 24.9301   6
  -3  15   5 196.048 24.4011   7
   3  15  -5 198.750 25.9809   7
   3 -15  -5 227.082 26.8053   7
  -3  15   5 232.347 27.2934   8
  -3  15   5 220.043 24.5999   6
  -3  15   5 208.831 28.7650   5
   3  15  -5 207.657 28.1866   5
   3  15  -5 200.601 22.8150   4
  -3  15   5 183.075 24.6862   4
   3  15  -4 636.587 47.5942   9
  -3  15   4 668.041 41.8859   9
   3  15  -4 672.114 43.1267   8
   3  15  -4 726.749 42.7347   6
  -3  15   4 685.541 40.7490   7
  -3  15   4 686.639 40.0360   6
   3  15  -4 639.719 41.5613   7
  -3  15   4 660.687 41.2100   8
   3 -15  -4 619.461 41.6506   7
  -3  15   4 641.221 42.2964   5
   3  15  -4 685.316 44.8168   5
  -3  15   4 602.751 39.0169   4
   3  15  -4 605.680 36.8321   4
  -3  15   3 92.1752 22.3530   9
   3  15  -3 106.098 20.3064   8
   3  15  -3 102.080 25.6323   9
   3  15  -3 110.075 19.1404   6
  -3  15   3 113.935 20.1471   7
   3  15  -3 124.927 23.1126   7
  -3  15   3 132.359 21.1094   8
  -3  15   3 134.526 19.9532   6
   3  15  -3 98.6845 23.8644   5
  -3  15   3 123.297 23.4743   5
   3  15  -3 73.9095 18.0827   4
  -3  15   3 102.611 20.1824   4
   3  15  -2 4199.13 135.001   8
   3  15  -2 4580.42 145.704   9
  -3  15   2 4371.41 136.095   9
   3  15  -2 4149.36 131.361   6
  -3  15   2 4489.16 131.824   7
  -3  15   2 4145.65 131.855   6
  -3  15   2 4374.83 135.251   8
   3  15  -2 4326.57 134.230   7
  -3  15   2 4078.34 131.972   5
   3  15  -2 4427.08 138.780   5
  -3  15   2 3749.32 126.862   4
   3  15  -2 4448.25 130.567   4
  -3  15   1 148.469 24.5795   9
   3  15  -1 118.475 26.0861   9
   3  15  -1 161.538 21.0295   6
  -3  15   1 142.592 22.3688   6
  -3  15   1 149.119 21.5283   7
   3  15  -1 151.040 22.9912   7
   3  15  -1 110.927 19.8670   8
  -3  15   1 106.132 20.6645   8
  -3  15   1 136.177 23.7514   5
   3  15  -1 110.557 23.2661   5
  -3  15   1 84.2947 18.7367   4
   3  15  -1 121.857 20.2653   4
  -3  15   0 41.1610 19.6372   9
   3  15   0 39.9848 20.5315   9
   3  15   0 46.6531 15.5143   6
  -3  15   0 34.3248 15.9788   7
  -3  15   0 32.0107 17.2462   6
   3  15   0 42.1693 16.2721   7
  -3  15   0 46.3648 16.8447   8
   3  15   0 48.5170 17.0261   8
   3  15   0 30.0994 18.3423   5
  -3  15   0 30.6689 18.7694   5
   3  15   0 53.5127 16.5639   4
  -3  15   0 29.5620 15.2548   4
  -3  15  -1 63.3595 21.0125   9
   3  15   1 46.1527 21.1178   9
   3  15   1 28.9605 15.6677   7
  -3  15  -1 30.8411 17.2003   7
  -3  15  -1 13.3914 16.2958   6
  -3  15  -1 34.6019 17.4959   8
   3  15   1 28.6884 14.0371   8
   3  15   1 4.67998 16.7168   5
  -3  15  -1 43.2930 18.7944   5
   3  15   1 38.0335 14.7436   6
  -3  15  -1 24.4266 13.9383   4
   3  15   1 38.3976 18.2599   4
   3  15   2 1926.28 82.9360   9
  -3  15  -2 1985.98 81.1728   9
  -3  15  -2 2102.96 82.9664   8
  -3  15  -2 2038.72 80.9775   6
   3  15   2 2030.96 75.8957   6
  -3  15  -2 2234.04 80.6025   7
   3  15   2 2052.26 78.0185   8
   3  15   2 1994.10 75.9001   7
   3  15   2 1739.25 77.7661   5
  -3  15  -2 2069.82 79.1289   5
  -3  15  -2 1882.57 72.7851   4
   3  15   2 2223.60 80.1201   4
  -3  15  -3 162.468 24.3463   8
   3  15   3 164.718 26.4949   9
  -3  15  -3 139.043 24.8893   9
  -3  15  -3 176.624 24.6399   7
  -3  15  -3 137.934 22.6231   6
   3  15   3 173.861 22.2780   7
   3  15   3 142.310 20.6026   8
   3  15   3 175.388 21.9246   6
   3  15   3 107.500 23.3660   5
  -3  15  -3 125.650 24.9610   5
  -3  15  -3 106.631 18.3932   4
   3  15   3 168.975 24.3630   4
   3  15   4 220.165 28.3762   9
  -3  15  -4 197.556 27.0489   8
  -3  15  -4 195.620 27.3315   9
  -3  15  -4 243.634 28.4757   6
   3  15   4 211.690 23.7633   7
   3  15   4 213.801 24.3033   8
  -3  15  -4 230.449 27.9013   7
  -3  15  -4 260.129 27.9503   5
   3  15   4 237.652 29.4433   5
   3  15   4 240.131 25.9996   6
   3  15   4 256.763 28.4648   4
  -3  15  -4 200.274 22.9767   4
  -3  15  -5 279.574 30.6722   9
  -3  15  -5 256.924 29.0123   6
   3  15   5 211.894 23.6330   7
   3  15   5 234.610 26.8606   8
   3  15   5 214.276 27.1088   6
   3  15   5 202.128 29.0834   5
  -3  15  -5 197.442 26.6373   5
   3  15   5 254.315 29.2694   4
  -3  15  -6 3339.83 120.790   9
   3  15   6 3683.06 125.674   8
   3  15   6 3516.19 110.875   7
   3  15   6 3493.49 123.001   5
   3  15   6 3787.02 126.315   6
  -3  15  -6 3653.38 116.144   5
   3  15   7 411.063 43.4420   8
   3 -15   7 421.561 22.5280   1
  -3 -15  -7 484.336 38.2932   6
   3  15   7 482.391 32.6124   7
  -3  15  -7 487.045 40.2937   9
  -3  15  -7 477.937 35.4051   5
   3  15   8 879.260 46.2045   7
  -3 -15  -8 824.519 48.9083   6
   3 -15   8 828.876 37.1555   1
  -3  15  -8 904.247 46.7297   5
   3  15   8 772.473 71.3363   8
   3 -15   9 123.047 20.3882   1
   3  15   9 83.6327 13.4076   1
  -3  15  -9 138.868 14.4739   3
  -3 -15  -9 135.519 14.4207   3
  -3 -15  -9 110.638 23.5551   6
   3  15   9 132.098 26.4506   7
   3 -15  10 465.879 34.9226   1
  -3 -15 -10 463.878 25.7609   3
  -3  15 -10 458.268 25.8418   3
  -3 -15 -10 475.204 39.3012   6
   3 -15  11 254.686 30.5902   1
  -3 -15 -11 278.713 22.3907   3
  -3 -15 -11 291.470 32.3775   6
   3 -15  12 902.888 54.3954   1
  -3 -15 -12 1010.18 42.6275   3
  -3 -15 -12 952.225 56.1987   6
   3 -15  13 460.330 43.8703   1
   3 -15  13 573.794 41.5339   5
  -3 -15 -13 485.933 31.3828   3
  -3 -15 -13 497.459 41.5694   6
   3 -15  14-17.9221 26.8758   1
   3  15  14 5.86503 16.9562   1
   3 -15  14-8.29821 21.6816   5
  -3 -15 -14-2.41492 15.8330   3
  -3 -15 -14 8.01894 20.2360   6
   3 -15  15 17.0714 28.4716   1
   3 -15  15 23.7146 24.1828   5
  -3 -15 -15 13.0626 16.2859   3
  -3 -15 -15 6.16883 20.8879   6
   3 -15  16 315.883 36.6748   5
   3 -15  16 226.151 40.5284   1
   3 -15  17 220.048 33.8545   5
   3 -15  17 219.427 43.9341   1
   3 -15  18 1.78737 26.5329   5
   3 -15  18 32.8730 33.8957   1
   3 -17 -18 30.2466 22.5932   7
   3 -17 -17 119.875 26.9417   7
  -3 -17  17 115.102 35.4393   5
   3 -17 -16 776.611 49.8083   7
  -3 -17  16 931.938 63.3237   5
   3 -17 -15 89.7311 25.0868   7
  -3 -17  15 64.7104 32.2031   5
   3 -17 -14 58.7002 22.4346   7
  -3 -17  14 57.0659 30.1632   5
  -3  17  13 392.624 28.9465   9
   3 -17 -13 666.801 44.4444   7
   3 -17 -12 997.496 61.4332   6
   3  17 -12 1158.30 67.6377   9
  -3 -17  12 960.701 39.7111   1
   3 -17 -12 1043.98 56.3172   7
   3 -17 -11 79.2686 25.2930   6
   3  17 -11 80.5471 28.7206   9
  -3  17  11 62.5020 17.9244   9
   3  17 -11 69.3422 18.0784   4
   3 -17 -11 56.6754 21.7249   7
  -3  17  10 336.731 29.2838   9
   3  17 -10 508.468 47.0884   9
   3  17 -10 393.520 29.9544   4
   3 -17 -10 439.448 38.4448   7
   3  17  -9 65.8535 29.4597   9
  -3  17   9 57.6537 18.1842   9
   3  17  -9 95.9760 19.2898   4
   3 -17  -9 65.8355 22.9410   7
  -3  17   9 34.8040 55.9550   8
   3  17  -8 442.376 43.6793   9
  -3  17   8 304.858 30.0636   9
   3  17  -8 366.676 29.3925   4
   3 -17  -8 431.997 37.3980   7
  -3  17   8 301.505 50.4739   8
  -3  17   7 131.389 23.5772   9
   3  17  -7 151.225 25.5862   8
   3  17  -7 173.032 32.3678   9
   3  17  -7 154.535 22.1770   4
  -3  17   7 112.533 31.7617   8
  -3  17   6 985.833 52.6037   9
   3  17  -6 1022.12 62.7257   9
   3  17  -6 1044.75 57.4932   8
   3  17  -6 919.481 47.3018   4
  -3  17   6 1057.01 62.9312   8
   3  17  -5 70.3490 27.9959   9
   3  17  -5 63.8148 20.8387   8
  -3  17   5 82.4193 22.7084   9
  -3  17   5 58.3001 19.8566   8
  -3  17   4 187.369 28.2359   5
   3  17  -4 188.326 32.0942   9
  -3  17   4 201.008 27.8712   9
   3  17  -4 203.771 27.2197   8
  -3  17   4 211.621 28.3267   8
  -3  17   3 32.1310 20.8536   5
  -3  17   3 30.7910 21.6620   9
   3  17  -3 70.1291 19.3099   8
   3  17  -3 21.0112 23.9682   9
  -3  17   3 48.7556 20.2818   8
  -3  17   2 1483.62 69.3790   5
  -3  17   2 1628.21 72.9615   9
   3  17  -2 1655.14 79.1069   9
   3  17  -2 1532.23 71.1728   8
  -3  17   2 1636.72 72.1233   8
  -3  17   1 274.869 31.4155   5
   3  17  -1 331.206 37.1524   9
   3  17  -1 245.903 27.9936   8
  -3  17   1 305.698 33.5669   9
  -3  17   1 248.997 29.1025   8
  -3  17   0-6.16021 19.3541   5
  -3  17   0 6.91941 20.8443   9
   3  17   0 1.98533 22.4057   9
  -3  17   0 8.59526 15.8801   8
   3  17   0 3.28495 15.7287   8
  -3  17  -1 80.2313 24.5059   5
   3  17   1 57.9209 24.8129   9
  -3  17  -1 82.6621 25.0142   9
  -3  17  -1 78.8801 21.4734   8
   3  17   1 88.2821 19.3402   8
  -3  17  -2 1457.40 66.7622   5
   3  17   2 1357.39 69.2765   9
  -3  17  -2 1339.81 67.7953   8
  -3  17  -2 1485.96 70.8892   9
   3  17   2 1510.59 65.9704   8
  -3  17  -3 532.504 40.2875   5
  -3  17  -3 558.534 44.0795   9
   3  17   3 498.985 41.0775   9
  -3  17  -3 475.326 39.6319   8
   3  17   3 555.091 38.2013   8
   3  17   4 66.5763 22.8773   9
  -3  17  -4 89.2932 23.7313   8
  -3  17  -4 68.3396 23.0976   9
  -3  17  -4 67.3148 22.7843   5
   3  17   4 110.058 21.6911   8
   3  17   5 408.663 37.0782   9
  -3  17  -5 373.473 37.7908   9
  -3  17  -5 414.970 38.4191   8
   3  17   5 401.597 35.5395   8
  -3  17  -5 388.222 36.3094   5
   3  17   6 369.014 31.2981   7
  -3  17  -6 392.890 38.7444   9
   3  17   6 326.087 33.5716   9
   3  17   6 385.516 38.8188   8
  -3  17  -6 366.365 36.3369   5
   3  17   7 29.0379 17.4973   7
  -3  17  -7 27.8002 22.4120   9
   3  17   7 11.3159 19.4812   9
  -3  17  -7 18.0662 21.3589   5
   3  17   7-17.1522 30.7773   8
   3  17   8 67.4668 22.9498   7
  -3  17  -8 49.3688 23.1162   5
   3  17   8 17.3174 42.6098   8
  -3 -17  -9 445.755 39.1950   6
   3  17   9 403.546 43.4639   7
  -3 -17 -10 583.940 45.2146   6
   3 -17  10 504.821 28.1624   1
  -3 -17 -11 183.941 30.8767   6
  -3 -17 -12 628.711 49.1854   6
  -3  19  10 110.536 22.0144   9
  -3  19   9 602.870 39.8444   9
  -3  19   8-9.26167 45.8593   8
  -3  19   8 4.18036 18.6071   9
  -3  19   7 57.1786 31.5481   8
  -3  19   7 42.5471 21.4867   9
   3  19  -7 53.1957 23.3435   8
   3  19  -7 30.9684 29.8345   9
  -3  19   6 179.791 33.8012   8
   3  19  -6 193.290 36.9493   9
   3  19  -6 224.711 31.9822   8
  -3  19   6 195.566 29.7900   9
  -3  19   5 427.862 42.5869   8
  -3  19   5 316.244 34.6056   9
   3  19  -5 429.451 45.6805   9
   3  19  -5 449.219 39.8041   8
  -3  19   4 17.9742 18.4529   8
   3  19  -4 27.5279 20.0982   8
  -3  19   4 8.35697 21.9199   9
   3  19  -4 11.4802 26.8065   9
  -3  19   3 18.9682 18.6622   8
   3  19  -3-1.93203 20.1026   8
   3  19  -3 4.50845 25.9441   9
  -3  19   3-5.21036 21.2015   9
   3  19  -2 218.971 30.0141   8
  -3  19   2 197.263 28.0694   8
  -3  19   2 194.037 31.5395   9
   3  19  -2 175.265 34.1698   9
   3  19  -1 761.576 49.5029   8
  -3  19   1 792.571 49.9793   8
  -3  19   1 770.350 51.9367   9
   3  19  -1 715.588 53.7208   9
  -3  19   0 346.479 34.5299   8
   3  19   0 306.592 32.6983   8
   3  19   0 342.334 39.0657   9
  -3  19   0 297.772 37.1258   9
  -3  19  -1 221.663 30.4631   8
   3  19   1 240.545 28.8894   8
  -3  19  -1 182.285 32.0433   9
   3  19   1 244.428 35.3049   9
   3  19   2 28.1141 16.6025   8
  -3  19  -2 7.82691 19.0063   8
  -3  19  -2 61.3993 27.9249   9
   3  19   2 29.4453 23.4534   9
   3  19   3 856.521 51.1690   8
  -3  19  -3 839.200 54.0329   8
   3  19   3 700.906 50.9340   9
  -3  19  -3 825.023 55.1043   9
  -3  19  -4 47.0487 24.2626   8
   3  19   4 84.9294 22.7949   8
  -3  19  -4 67.8990 28.5764   9
   3  19   4 70.9873 24.6994   9
   3  19   5 1094.09 63.7257   8
  -3  19  -5 1098.17 63.2813   8
   3  19   5 943.728 57.0788   9
  -3  19  -5 1117.32 66.2008   9
   3  19   6-10.5682 25.4758   8
  -3  19  -6-6.44861 25.2107   9
   3  19   6 1.69865 21.0875   9
   3  19   7-17.7419 34.9109   8
   3  19   7 3.29709 20.2957   9
   3  19   8 16.0396 19.4152   9
   3  19   9 155.244 26.7813   9
   3  19  10-9.21640 22.1333   9
   3  19  11-10.5754 21.0908   9
  -3  21   6-4.69588 21.7794   9
  -3  21   5 80.5745 25.5115   9
  -3  21   4 223.349 32.7283   9
  -3  21   3 14.3227 24.9125   9
  -3  21   2 72.6472 28.0960   9
  -3  21   1 666.321 50.7317   9
  -3  21   0 149.766 33.6762   9
  -3  21  -1 214.113 36.4736   9
  -4   0  25 42.0857 47.7985   1
   4   0 -25 49.3130 109.909   2
  -4   0  24 44.9717 41.5518   1
  -4   0  24 39.2786 21.7835   9
   4   0 -24 15.6625 53.2185   2
  -4   0  23 8.62296 37.0575   1
  -4   0  23-13.0253 20.4021   9
   4   0 -23-28.5173 41.7032   2
  -4   0  22 111.524 43.5126   1
  -4   0  22 67.8066 21.5932   9
   4   0 -22 65.5922 38.4467   2
  -4   0  21 11.8289 33.3016   1
   4   0 -21-41.5912 23.8209   2
  -4   0  21-1.31540 17.2519   9
  -4   0  20 29.9885 31.1073   1
  -4   0  20 52.4729 18.7385   9
   4   0 -20 47.1864 26.0405   2
   4   0 -20 54.3572 21.8212   3
  -4   0  19-14.2310 30.8410   1
  -4   0  19 3.54440 14.7883   9
   4   0 -19-33.0002 33.5169   2
   4   0 -19-1.92924 19.3524   3
  -4   0  18 2100.92 74.6055   9
  -4   0  18 1948.67 108.920   1
  -4   0  17-6.23778 13.9820   9
  -4   0  17-6.31759 27.1496   1
  -4   0  16 735.228 37.1419   9
  -4   0  16 674.861 57.9715   1
  -4   0  15 9.86261 12.0582   9
  -4   0  15-8.29056 25.1446   1
  -4   0  14 1705.46 58.8846   9
  -4   0  14 1599.34 85.9970   1
  -4   0  13-1.51055 8.65087   9
  -4   0  13-7.11393 19.2981   1
  -4   0  12 1863.58 59.3562   9
  -4   0  12 1741.53 84.8114   1
  -4   0  11 0.61391 8.25627   9
  -4   0  11 9.94973 17.1033   1
  -4   0  10 8517.01 208.401   9
  -4   0  10 8224.99 240.159   1
  -4   0   9 1.73929 2.34472   4
  -4   0   9 14.5007 15.6418   1
  -4   0   9 6.19557 6.29563   9
  -4   0   8 1253.18 57.1394   1
  -4   0   8 1168.84 37.1632   9
  -4   0   8 1156.28 29.5680   4
   4   0  -7-2.58059 12.8606   1
  -4   0   7 12.4515 12.0882   1
  -4   0   7 3.49637 5.17512   9
  -4   0   7 1.70299 1.61535   4
  -4   0   6 4129.39 121.896   1
  -4   0   6 4311.93 103.176   9
   4   0  -5 5.60660 13.1715   1
  -4   0   5 3.59485 11.7408   1
   4   0  -5 0.68029 4.22841   9
  -4   0   5-0.73470 4.60826   9
   4   0  -4 26398.8 639.438   1
  -4   0   4 27585.8 638.386   1
   4   0  -3 2.58507 8.37989   1
  -4   0   3 3.76355 7.25414   1
   4   0  -2 12.5651 6.92362   1
  -4   0   2 5.33818 6.79221   1
  -4   0   1 1.37349 3.17838   5
  -4   0   0 5856.01 137.637   5
   4   0   0 5747.31 142.953   3
   4   0   1 2.40514 4.83036   3
  -4   0  -1 1.21045 4.88330   3
   4   0   2 8277.56 192.800   7
  -4   0  -2 8394.37 202.882   3
   4   0   2 8533.08 202.798   3
  -4   0  -3 2.59881 6.68850   3
   4   0   3-5.97319 14.1002   2
   4   0   3 9.67741 6.91846   3
   4   0   4 19919.5 473.261   2
  -4   0  -4 18979.5 458.289   3
   4   0   4 19344.1 458.643   3
   4   0   5 3.74203 7.75841   2
  -4   0  -5 1.12171 1.91871   7
   4   0   5 8.63740 6.98791   3
  -4   0  -5 1.35734 6.72100   3
  -4   0  -6 2049.39 50.8000   7
  -4   0  -6 1980.46 65.2883   3
   4   0   6 1997.52 66.1356   3
  -4   0  -7 3.08085 25.7854   2
  -4   0  -7-0.86653 7.88428   3
   4   0   7-0.93507 8.76584   3
  -4   0  -8 10393.8 332.012   2
  -4   0  -8 10936.6 275.306   3
   4   0   8 10976.3 278.148   3
  -4   0  -9-3.37024 27.9499   2
   4   0   9-3.53547 10.4724   3
  -4   0  -9 1.06303 10.1088   3
  -4   0 -10 21.6956 29.4303   2
  -4   0 -10 19.4338 7.69835   4
  -4   0 -10 19.7798 11.8263   3
  -4   0 -11-3.92877 33.4747   2
  -4   0 -11-1.26464 6.91881   4
  -4   0 -11-2.52142 10.7418   3
  -4   0 -12 1284.00 102.289   2
  -4   0 -12 1449.46 48.8125   4
  -4   0 -12 1435.69 61.4207   3
  -4   0 -13-4.79981 43.6721   2
  -4   0 -13 5.40113 8.41628   4
  -4   0 -13 1.45596 12.5140   3
  -4   0 -14 2215.05 84.4073   3
  -4   0 -14 2086.15 66.5867   4
  -4   0 -15-18.0820 64.1716   2
  -4   0 -15-11.5483 15.1258   3
  -4   0 -15 0.73135 8.88973   4
  -4   0 -16 1672.14 56.9931   4
  -4   0 -16 1719.89 75.4687   3
  -4   0 -17 127.855 142.591   2
  -4   0 -17 11.2199 10.1564   4
  -4   0 -17 14.6557 18.1442   3
  -4   0 -18-9.39192 116.593   2
  -4   0 -18 23.0541 19.0323   3
  -4   0 -18 22.4357 11.7787   4
  -4   0 -19-0.86492 10.6481   4
  -4   0 -19 45.0172 107.772   2
  -4   0 -20 69.0666 14.4069   4
  -4   0 -20 112.427 168.601   2
  -4   0 -21-3.50636 11.5372   4
  -4   0 -22 924.622 34.1077   7
  -4   0 -22 845.143 39.3060   4
  -4   2  25 585.870 76.2235   1
   4   2 -25 429.275 69.4051   2
  -4   2  24 4.19659 19.6546   9
  -4   2  24 4.51599 40.4526   1
   4   2 -24-28.3670 37.9461   2
  -4   2  23 2.67506 18.3663   9
  -4  -2  23 29.9666 22.0908   9
  -4   2  23 4.33424 40.0393   1
   4   2 -23 24.2075 26.4028   2
   4  -2 -23-6.92160 90.0861   2
  -4  -2  22 22.6767 19.8289   9
  -4   2  22 21.6362 17.4208   9
  -4   2  22-4.14955 37.7584   1
  -4   2  21 174.353 23.3999   9
  -4  -2  21 112.727 24.1030   9
   4  -2 -21 175.064 54.3571   2
  -4   2  21 170.784 45.6186   1
   4   2 -20 232.183 31.5868   3
  -4   2  20 233.710 24.7713   9
  -4  -2  20 220.188 26.9962   9
   4  -2 -20 186.186 57.9191   2
  -4   2  20 238.064 45.6285   1
   4   2 -19 353.917 35.7969   3
  -4  -2  19 279.598 28.4352   9
  -4   2  19 324.955 26.2713   9
   4  -2 -19 223.435 50.2566   2
  -4   2  19 269.151 45.9820   1
   4   2 -18 29.6028 19.5886   3
  -4   2  18 1.02433 16.4316   9
  -4  -2  18-1.23533 16.0190   9
  -4   2  18 16.9525 28.3779   1
   4  -2 -18 29.0951 24.5996   2
  -4  -2  17 2291.38 80.8177   9
  -4   2  17 2249.63 114.657   1
   4  -2 -17 2345.26 95.4849   2
  -4  -2  16 173.880 20.7634   9
  -4   2  16 170.443 35.1475   1
   4  -2 -16 202.054 32.8078   2
  -4  -2  15 239.350 22.3297   9
  -4   2  15 253.978 38.6256   1
   4  -2 -15 268.100 22.4521   2
  -4  -2  14 85.8362 15.8902   9
   4  -2 -14 70.3230 18.5012   2
  -4   2  14 90.7055 28.8647   1
  -4   2  13 2513.01 109.657   1
  -4   2  13 2659.76 71.0323   4
  -4  -2  13 2673.12 83.0529   9
  -4   2  12 993.442 59.8926   1
  -4   2  12 955.813 30.2882   4
  -4  -2  12 887.901 39.1308   9
  -4   2  11 6349.35 199.491   1
  -4   2  11 6693.76 159.716   4
  -4  -2  11 6406.61 170.883   9
  -4   2  10 5712.18 178.615   1
  -4   2  10 5874.51 143.060   4
  -4  -2  10 5872.48 152.879   9
  -4   2   9 1692.66 73.2854   1
  -4   2   9 1705.01 47.4776   4
  -4  -2   9 1814.93 56.1114   9
  -4   2   8 736.534 43.0078   1
  -4   2   8 756.452 24.5434   4
   4   2  -8 729.675 29.7486   9
  -4  -2   8 771.192 30.8285   9
  -4   2   7 3099.58 102.727   1
   4   2  -7 3073.85 103.185   1
  -4   2   7 3270.43 81.5722   4
   4   2  -7 3129.99 86.7262   9
  -4  -2   7 3259.31 87.1861   9
   4  -2  -6 10163.1 258.397   6
  -4   2   6 9700.62 258.857   1
   4   2  -6 9569.65 259.405   1
  -4  -2   6 10542.0 245.308   9
   4   2  -5 144.263 17.1818   1
  -4   2   5 132.842 15.4804   1
   4  -2  -5 120.602 10.4325   6
  -4  -2   5 126.946 5.28222   4
  -4  -2   5 143.321 12.4337   5
  -4  -2   5 136.348 11.3883   9
  -4  -2   4 407.094 20.0901   5
  -4  -2   4 429.276 13.3734   4
   4  -2  -4 452.820 17.1398   6
  -4   2   4 448.391 25.0068   1
   4   2  -4 429.787 25.0908   1
   4   2  -3 2045.72 57.6012   5
  -4  -2   3 2034.19 57.4259   5
   4  -2  -3 1921.31 60.8755   8
   4   2  -3 1997.30 51.1944   4
   4  -2  -3 1998.38 53.2521   6
   4   2  -3 2013.35 62.6739   1
  -4   2   3 1992.85 61.7188   1
   4   2  -2 5938.42 151.101   1
   4   2  -2 5840.54 146.698   5
   4  -2  -2 5910.69 143.780   8
   4  -2  -2 5851.52 143.070   6
   4   2  -2 6007.97 142.156   4
  -4  -2   2 6083.12 147.025   5
  -4   2   2 5987.17 150.713   1
   4  -2  -1 24674.3 575.689   8
   4   2  -1 25070.6 575.738   4
   4  -2  -1 24723.9 578.987   7
   4   2  -1 24935.4 572.518   6
  -4   2   1 23384.5 611.279   2
  -4  -2   1 25284.9 579.185   5
   4  -2   0 175.579 9.56534   7
  -4  -2   0 161.201 11.0376   5
   4   2   0 172.637 7.75065   6
   4   2   0 169.041 10.5295   3
  -4   2   0 156.441 19.0307   2
   4   2   1 13656.1 317.154   3
  -4   2  -1 13449.2 332.790   2
  -4   2  -1 13519.9 317.289   3
   4   2   1 13249.0 309.301   8
   4  -2   1 13423.0 313.580   7
  -4  -2  -1 13302.5 314.306   4
   4  -2   2 2405.08 61.7796   7
  -4   2  -2 2355.63 65.7098   3
  -4   2  -2 2379.57 76.6499   2
  -4  -2  -2 2325.32 57.8349   8
   4   2   2 2274.11 65.7631   3
  -4  -2  -2 2346.39 62.7643   4
  -4  -2  -3 239.523 13.2960   4
  -4   2  -3 264.577 15.8605   3
   4   2   3 237.648 15.1045   3
  -4   2  -3 269.608 12.3785   7
   4  -2   3 281.766 12.6476   7
  -4  -2  -3 277.461 11.5961   8
  -4   2  -3 298.749 21.6028   2
   4   2   4 541.009 24.6536   3
  -4  -2  -4 474.553 20.3886   4
  -4   2  -4 485.269 23.3055   3
  -4   2  -4 487.424 18.2447   7
  -4   2  -4 497.688 29.7070   2
  -4  -2  -5 4044.79 104.926   4
  -4   2  -5 3949.22 110.092   3
   4   2   5 4025.61 111.401   3
  -4   2  -5 4134.08 101.401   7
  -4   2  -5 3878.82 119.704   2
   4   2   5 3921.65 161.192   2
   4   2   6 3202.38 93.0551   3
  -4  -2  -6 3139.03 84.8247   4
  -4   2  -6 3087.48 91.3103   3
  -4   2  -6 3137.72 80.7505   7
   4   2   6 2835.12 115.383   2
   4   2   7 10427.3 265.047   3
  -4  -2  -7 10543.8 254.877   4
  -4   2  -7 10444.1 263.840   3
   4   2   7 10477.1 279.118   2
  -4   2  -7 10490.8 250.160   7
  -4  -2  -8 13090.3 306.323   7
  -4  -2  -8 13138.0 318.983   4
  -4   2  -8 13518.4 329.972   3
   4   2   8 13571.0 332.348   3
   4   2   8 13594.0 336.394   2
  -4   2  -8 13462.7 314.618   7
  -4   2  -9 166.465 23.8757   2
  -4  -2  -9 216.802 11.5746   7
  -4   2  -9 171.538 18.8923   3
  -4  -2  -9 162.723 13.8641   4
  -4   2 -10 1192.09 51.4809   3
  -4  -2 -10 1150.21 41.8623   4
  -4   2 -10 1072.34 58.0565   2
  -4   2 -11 1884.98 70.5761   3
  -4  -2 -11 1753.77 58.2006   4
  -4   2 -11 1754.85 80.2424   2
  -4   2 -12 2679.08 92.4381   3
  -4  -2 -12 2624.18 78.9320   4
  -4   2 -12 2435.18 106.847   2
  -4   2 -13 714.758 43.0950   3
  -4  -2 -13 770.791 34.3695   4
  -4   2 -13 776.548 56.5733   2
  -4   2 -14 612.335 30.0752   4
  -4   2 -14 600.882 40.7879   3
  -4   2 -14 501.344 60.1194   2
  -4   2 -15 695.894 32.2061   4
  -4   2 -15 712.569 45.8868   3
  -4  -2 -15 730.069 35.0114   4
  -4   2 -15 783.895 72.0093   2
  -4   2 -16 129.099 24.0403   3
  -4   2 -16 131.875 14.7022   4
  -4  -2 -16 125.139 15.9951   4
  -4   2 -16 66.4912 36.4544   2
  -4   2 -17 133.726 15.0716   4
  -4   2 -17 161.549 25.9015   3
  -4  -2 -17 133.806 16.6101   4
  -4   2 -17 124.655 55.1868   2
  -4   2 -18 976.470 56.8711   3
  -4   2 -18 916.743 38.2755   4
  -4  -2 -18 971.220 42.2885   4
   4  -2  19 365.515 36.5420   9
  -4   2 -19 376.653 23.6919   4
  -4  -2 -19 378.784 22.6622   7
  -4  -2 -19 360.681 25.6540   4
  -4   2 -20 29.9032 11.8816   7
  -4   2 -20 32.5036 12.8149   4
  -4  -2 -20 32.0085 13.2618   4
  -4   2 -20-6.61867 89.3278   2
  -4  -2 -20 92.7057 15.4357   7
  -4  -2 -21 49.4139 10.4702   7
  -4   2 -21 60.2208 14.9166   4
  -4  -2 -21 47.6696 14.4413   4
  -4   2 -21 43.3435 13.2359   7
  -4  -2 -22 221.706 13.7207   7
  -4   2 -22 241.223 20.4538   4
  -4   2 -22 193.188 18.6453   7
   4  -4 -26 50.2645 39.4701   7
   4  -4 -25 1662.11 85.4753   7
  -4  -4  24 424.505 67.8252   1
  -4   4  24 479.804 68.4124   1
  -4   4  23-6.25926 19.3713   9
  -4   4  23 4.39698 40.0069   1
  -4  -4  23 4.34107 38.2636   1
   4  -4 -23-5.15120 51.0125   6
  -4  -4  22 383.142 36.8258   9
  -4   4  22 369.340 30.3597   9
  -4   4  22 294.924 54.8893   1
  -4  -4  22 394.284 60.4136   1
  -4  -4  21 379.832 35.7128   9
   4  -4 -21 511.310 80.7323   6
  -4  -4  21 451.142 58.8158   1
  -4   4  21 410.667 58.2379   1
   4   4 -20 127.622 28.1353   3
   4  -4 -20 135.229 28.3097   3
  -4  -4  20 109.391 24.4650   9
   4  -4 -20 93.7973 51.4214   6
  -4   4  20 134.378 42.0998   1
  -4  -4  20 112.833 39.0001   1
   4   4 -19 297.164 34.1498   3
   4  -4 -19 321.382 35.0128   3
  -4  -4  19 282.457 29.9867   9
  -4   4  19 291.783 47.6052   1
  -4  -4  19 267.565 47.1050   1
   4   4 -18 995.994 56.8645   3
   4  -4 -18 1057.94 58.2101   3
  -4  -4  18 945.668 50.7636   9
  -4  -4  18 917.669 74.0440   1
  -4   4  18 1068.69 79.6010   1
  -4  -4  17 2327.69 84.9281   9
   4  -4 -17 2445.13 144.931   6
  -4  -4  17 2288.66 115.867   1
  -4   4  17 2434.18 118.808   1
  -4   4  16 160.817 14.0750   4
  -4  -4  16 127.736 20.8247   9
   4  -4 -16 203.896 52.1952   6
  -4   4  16 173.103 34.9628   1
  -4  -4  16 154.719 36.1824   1
  -4   4  15 1173.58 40.0644   4
  -4  -4  15 1085.80 50.5763   9
   4  -4 -15 1222.51 90.1106   6
  -4   4  15 1161.58 74.9310   1
  -4  -4  15 1113.10 73.2685   1
  -4   4  14 868.661 32.1014   4
   4  -4 -14 742.584 63.3736   6
  -4  -4  14 798.350 41.1184   9
  -4  -4  14 884.088 61.4360   1
  -4   4  14 805.731 59.8672   1
  -4  -4  13 6198.82 174.328   9
   4  -4 -13 6386.69 209.674   6
  -4   4  13 6620.88 161.827   4
  -4   4  13 6346.55 205.820   1
  -4  -4  13 6232.97 204.862   1
  -4  -4  12 92.5027 15.5588   9
   4  -4 -12 82.2259 22.5230   6
  -4   4  12 116.316 11.3963   4
  -4   4  12 88.5733 24.9704   1
  -4  -4  12 78.6884 24.2782   1
  -4  -4  11 11013.5 262.585   9
   4  -4 -11 10693.2 278.944   6
   4   4 -11 9967.92 238.553   4
  -4   4  11 10958.3 250.111   4
  -4  -4  11 10759.6 290.646   1
  -4   4  11 10985.2 291.227   1
   4   4 -10 72.1585 13.2114   9
  -4  -4  10 73.2327 13.8202   9
  -4   4  10 61.4804 8.48811   4
   4   4 -10 63.7686 4.71858   4
  -4   4  10 45.2543 18.3329   1
  -4  -4  10 66.5114 19.5157   1
  -4  -4   9 4406.94 122.726   9
   4   4  -9 4529.67 122.668   9
  -4   4   9 4416.28 141.001   1
  -4  -4   9 4565.87 141.783   1
   4  -4  -9 4416.61 125.313   6
   4   4  -9 4315.52 105.244   4
  -4   4   9 4592.50 115.056   4
  -4  -4   8 1804.81 60.5488   9
  -4  -4   8 1818.58 72.6482   1
  -4   4   8 1761.72 72.3971   1
   4  -4  -8 1714.52 89.2989   8
   4  -4  -8 1880.63 60.3096   6
   4   4  -8 1763.72 46.4195   4
  -4   4   8 1977.47 56.0567   4
  -4  -4   7 17410.6 419.023   9
  -4  -4   7 17416.6 431.844   1
  -4   4   7 16741.8 431.139   1
   4  -4  -7 16811.3 435.041   8
   4  -4  -7 17420.4 415.408   6
   4   4  -7 16963.4 403.784   4
  -4  -4   6 283.823 19.4529   9
   4  -4  -6 319.502 22.0387   8
   4  -4  -6 305.905 25.6878   1
   4   4  -6 262.992 24.2258   1
  -4  -4   6 324.798 24.5045   1
  -4   4   6 298.082 23.9962   1
   4  -4  -6 321.492 17.4191   6
   4   4  -6 274.921 11.8791   4
   4  -4  -5 633.418 26.8946   8
  -4   4   5 620.176 32.0987   1
   4  -4  -5 590.358 31.9534   1
   4   4  -5 572.155 32.2153   1
  -4  -4   5 625.648 31.9970   1
   4  -4  -5 660.352 25.8008   6
[truncated: 1,537,073 more chars]
