# Supplementary material for: Bis[(2-meth­oxy­phen­yl)di­phenyl­phosphane-κP](nitrito-κ2O,O′)silver(I)
Source: IUCrdata. 2025 Mar 27;10(Pt 3):x250193. doi: 10.1107/S2414314625001932 (PMC11969396; doi:10.1107/S2414314625001932)
Supplement: Supplementary file 2 [file x-10-x250193-Isup2.hkl]

data_I                                                                          
_shelx_title ' kp19_lt_auto_a.res in C2/c'                                      
_shelx_refln_list_code          4                                               
_shelx_F_calc_maximum      632.91                                               
_exptl_crystal_F_000      3016.00                                               
_reflns_d_resolution_high  0.6876                                               
                                                                                
loop_                                                                           
 _space_group_symop_operation_xyz                                               
 'x, y, z'                                                                      
 '-x, y, -z+1/2'                                                                
 'x+1/2, y+1/2, z'                                                              
 '-x+1/2, y+1/2, -z+1/2'                                                        
 '-x, -y, -z'                                                                   
 'x, -y, z-1/2'                                                                 
 '-x+1/2, -y+1/2, -z'                                                           
 'x+1/2, -y+1/2, z-1/2'                                                         
                                                                                
_cell_length_a    22.6427                                                       
_cell_length_b    15.6971                                                       
_cell_length_c    20.1469                                                       
_cell_angle_alpha  90.000                                                       
_cell_angle_beta  106.080                                                       
_cell_angle_gamma  90.000                                                       
                                                                                
_shelx_F_squared_multiplier     1.000                                           
                                                                                
loop_                                                                           
 _refln_index_h                                                                 
 _refln_index_k                                                                 
 _refln_index_l                                                                 
 _refln_F_squared_calc                                                          
 _refln_F_squared_meas                                                          
 _refln_F_squared_sigma                                                         
 _refln_observed_status                                                         
   4   0   0      38442.46      40353.74       689.34 o                         
   6   0   0      29900.82      30445.13       439.49 o                         
   8   0   0       7416.31       8440.82       129.64 o                         
  10   0   0      87372.30      89770.33      1247.03 o                         
  12   0   0     100054.57     103048.06      1771.83 o                         
  14   0   0         57.99         56.33        43.00 o                         
  16   0   0       2354.25       2367.22       206.24 o                         
  18   0   0       2670.42       2878.96       243.90 o                         
  20   0   0       1660.00       2085.92       129.65 o                         
  22   0   0        559.88        666.71       108.60 o                         
  24   0   0       3669.02       4034.06       197.04 o                         
  26   0   0      12334.00      12847.17       354.15 o                         
   3   1   0      12362.42      12357.19       175.83 o                         
   5   1   0     303535.34     308908.09      4685.91 o                         
   7   1   0      70125.27      71516.48       647.73 o                         
   9   1   0      18156.81      16399.59       267.61 o                         
  11   1   0      12887.11      12168.76       219.48 o                         
  13   1   0      12072.86      11757.26       291.00 o                         
  15   1   0      25293.98      26920.08       552.76 o                         
  17   1   0      16363.66      17374.28       274.26 o                         
  19   1   0      37536.75      38677.24       765.80 o                         
  21   1   0      18853.51      18893.76       364.65 o                         
  23   1   0      13098.18      12876.60       358.73 o                         
  25   1   0       6837.02       6897.79       191.57 o                         
  27   1   0        931.00       1041.90       209.40 o                         
   0   2   0     251646.78     200944.92     15035.42 o                         
   2   2   0      53642.48      52836.00       518.79 o                         
   4   2   0       1468.79       1181.34        31.88 o                         
   6   2   0      13575.11      13271.95       180.86 o                         
   8   2   0      21463.92      21491.75       214.24 o                         
  10   2   0     115204.01     121388.64      1176.02 o                         
  12   2   0      10815.60      10703.66       200.61 o                         
  14   2   0         92.52        190.29        24.15 o                         
  16   2   0       2930.42       2929.53        73.68 o                         
  18   2   0       1345.20       1375.85        59.97 o                         
  20   2   0       1310.03       1313.41        64.19 o                         
  22   2   0        145.68        121.08        39.60 o                         
  24   2   0       2419.79       2353.94       173.99 o                         
  26   2   0       6270.72       6434.58       170.23 o                         
   1   3   0       3763.17       3853.44        43.51 o                         
   3   3   0      40849.67      44967.18       411.59 o                         
   5   3   0       4634.66       5104.24        69.93 o                         
   7   3   0          4.11         25.97        15.61 o                         
   9   3   0       2572.61       2446.65        55.07 o                         
  11   3   0       5987.59       5501.66        78.88 o                         
  13   3   0       3396.56       3037.44        69.04 o                         
  15   3   0      26465.80      26598.86       376.11 o                         
  17   3   0       4456.33       4368.95        88.21 o                         
  19   3   0        486.15        444.51        53.08 o                         
  21   3   0       1359.04       1311.12        58.91 o                         
  23   3   0       2950.49       2951.61        82.61 o                         
  25   3   0          2.54          0.95        36.88 o                         
  27   3   0        107.44        111.35        75.83 o                         
   0   4   0       6316.85       6434.03        97.04 o                         
   2   4   0        174.96        220.18        11.22 o                         
   4   4   0      14731.84      14791.14       137.27 o                         
   6   4   0      41101.71      43369.09       364.07 o                         
   8   4   0       3080.52       3074.01        57.28 o                         
  10   4   0      23693.46      23912.59       235.58 o                         
  12   4   0       1826.32       1335.94        34.89 o                         
  14   4   0        777.53        986.64        38.16 o                         
  16   4   0       2090.16       2220.58        68.20 o                         
  18   4   0          0.21        125.29        96.20 o                         
  20   4   0       2860.42       2713.01        80.53 o                         
  22   4   0       4372.86       4580.25       105.68 o                         
  24   4   0         22.58         18.20        40.06 o                         
  26   4   0        379.02        459.46        78.74 o                         
   1   5   0        365.48        337.41        15.67 o                         
   3   5   0        833.91        868.96        21.90 o                         
   5   5   0       2559.30       2439.51        44.19 o                         
   7   5   0       3730.70       3023.68        50.76 o                         
   9   5   0      14049.06      14444.78       169.58 o                         
  11   5   0       9752.47      10578.01       134.60 o                         
  13   5   0       3162.56       3571.19        65.39 o                         
  15   5   0       1382.73       1588.96        38.56 o                         
  17   5   0      18977.98      18602.69       231.64 o                         
  19   5   0       1763.25       1988.90        72.46 o                         
  21   5   0       1893.37       2019.66        68.23 o                         
  23   5   0       1012.76        942.24        60.72 o                         
  25   5   0       2167.07       2134.61        81.83 o                         
  27   5   0       2584.58       2544.51       130.84 o                         
   0   6   0      37357.40      39179.00       459.42 o                         
   2   6   0      84677.70      89107.59       558.38 o                         
   4   6   0      32890.19      33504.36       240.60 o                         
   6   6   0      19196.02      18051.77       170.89 o                         
   8   6   0      21425.57      21870.99       187.73 o                         
  10   6   0      19925.75      21265.35       184.48 o                         
  12   6   0       5698.99       5674.78        81.83 o                         
  14   6   0       7055.44       7119.65       101.29 o                         
  16   6   0        375.93        348.49        28.80 o                         
  18   6   0        283.64        217.87        42.34 o                         
  20   6   0        409.23        500.11        48.30 o                         
  22   6   0       1186.62       1061.32        63.19 o                         
  24   6   0        183.97        147.68        46.73 o                         
  26   6   0        126.53         70.34        65.92 o                         
   1   7   0       1638.88       1889.87        54.19 o                         
   3   7   0       6930.70       7880.27        68.13 o                         
   5   7   0       7682.04       7480.69        78.55 o                         
   7   7   0      58854.09      60584.49       456.91 o                         
   9   7   0      14025.84      12789.96       113.61 o                         
  11   7   0      31766.83      31564.44       247.36 o                         
  13   7   0      10551.99      11221.85       126.88 o                         
  15   7   0      10718.48      10697.52       134.28 o                         
  17   7   0      32185.85      31322.44       302.83 o                         
  19   7   0      22654.10      22435.53       252.76 o                         
  21   7   0      11633.67      11520.60       254.82 o                         
  23   7   0       5325.66       5556.40       174.16 o                         
  25   7   0       1574.82       1569.30        74.63 o                         
  27   7   0       8080.11       8750.45       429.36 o                         
   0   8   0      84327.22      85623.52      1076.67 o                         
   2   8   0     149093.22     156701.50      1126.07 o                         
   4   8   0      38658.79      37794.01       263.39 o                         
   6   8   0       8575.17       7290.52        77.69 o                         
   8   8   0      16700.55      16305.00       142.48 o                         
  10   8   0       8572.05       9018.34        96.46 o                         
  12   8   0      18802.09      18402.53       172.71 o                         
  14   8   0       8135.85       8017.98       112.38 o                         
  16   8   0        198.48        196.95        27.84 o                         
  18   8   0        505.43        442.74        35.42 o                         
  20   8   0         28.28         15.05        39.23 o                         
  22   8   0          8.93          8.59        46.45 o                         
  24   8   0        461.59        578.43        63.79 o                         
  26   8   0       2402.45       2223.45       154.24 o                         
   1   9   0       5113.57       5723.14        75.57 o                         
   3   9   0       1166.52       1258.41        36.53 o                         
   5   9   0       8218.21       7460.03        76.24 o                         
   7   9   0      18985.51      18819.59       152.72 o                         
   9   9   0      25394.27      24631.00       188.71 o                         
  11   9   0       8818.42       8786.77        90.49 o                         
  13   9   0       3487.41       3456.83        57.43 o                         
  15   9   0       7101.83       6589.36        96.52 o                         
  17   9   0      22679.14      21926.12       218.48 o                         
  19   9   0      13487.90      12645.68       208.84 o                         
  21   9   0       9999.10       9688.14       197.83 o                         
  23   9   0       3080.13       2954.05       105.08 o                         
  25   9   0       2822.93       2663.44       119.34 o                         
  27   9   0       5123.83       4965.46       335.86 o                         
   0  10   0       1995.79       1647.97        59.34 o                         
   2  10   0      20512.59      20139.59       203.78 o                         
   4  10   0       9168.46       8911.51        92.83 o                         
   6  10   0       6114.06       5808.43        67.68 o                         
   8  10   0       7002.49       6285.30        72.11 o                         
  10  10   0       4793.29       4511.09        60.27 o                         
  12  10   0      11427.64      11337.53       114.14 o                         
  14  10   0       2828.15       2680.30        52.67 o                         
  16  10   0         46.51        113.48        30.05 o                         
  18  10   0        409.47        377.36        35.72 o                         
  20  10   0        214.77        200.17        42.40 o                         
  22  10   0         63.77        138.77        54.35 o                         
  24  10   0        533.27        580.16        66.83 o                         
  26  10   0        581.42        337.63       124.20 o                         
   1  11   0         51.60         80.64        22.95 o                         
   3  11   0       3599.58       3873.11        69.52 o                         
   5  11   0         60.80        102.04        15.46 o                         
   7  11   0        251.71        155.39        19.45 o                         
   9  11   0       3956.95       3827.41        58.69 o                         
  11  11   0        248.33        265.41        26.68 o                         
  13  11   0        935.70        812.62        33.25 o                         
  15  11   0          9.37         17.57        22.72 o                         
  17  11   0       3297.87       3148.31        71.75 o                         
  19  11   0       7972.87       7473.06       119.46 o                         
  21  11   0         97.13         66.68        50.00 o                         
  23  11   0        128.57        170.70        59.60 o                         
  25  11   0          1.07         65.20        99.89 o                         
   0  12   0       2533.59       2316.13        76.51 o                         
   2  12   0        178.05        209.28        26.46 o                         
   4  12   0       6461.99       6943.80        95.41 o                         
   6  12   0       9660.47      10628.24       135.43 o                         
   8  12   0         49.51          3.94        21.40 o                         
  10  12   0        280.68        320.31        26.06 o                         
  12  12   0       1834.52       1966.03        45.51 o                         
  14  12   0          0.77         36.29        27.28 o                         
  16  12   0       1195.65       1220.85        48.84 o                         
  18  12   0        538.68        582.45        42.62 o                         
  20  12   0        472.15        464.52        53.55 o                         
  22  12   0        193.81        218.65        69.73 o                         
  24  12   0          1.72        -12.36        95.79 o                         
   1  13   0        721.54        735.15        37.99 o                         
   3  13   0        799.10        768.18        37.21 o                         
   5  13   0       2254.19       2403.05        63.15 o                         
   7  13   0         72.33         83.55        20.48 o                         
   9  13   0       1682.85       1876.24        45.77 o                         
  11  13   0       5619.99       5756.03        97.02 o                         
  13  13   0       6281.02       6400.95        94.21 o                         
  15  13   0       4908.71       4967.09        78.59 o                         
  17  13   0       1319.68       1371.39        53.65 o                         
  19  13   0        236.17        151.94        51.48 o                         
  21  13   0        629.31        729.85        75.07 o                         
  23  13   0       3180.25       3089.86       172.18 o                         
  25  13   0       3719.63       3924.75       346.09 o                         
   0  14   0        926.04       1064.46        61.74 o                         
   2  14   0       5017.82       4985.17        83.56 o                         
   4  14   0      27741.36      27308.23       248.50 o                         
   6  14   0      30578.21      31110.14       320.80 o                         
   8  14   0       8081.47       8019.06       120.06 o                         
  10  14   0         94.81        143.34        27.00 o                         
  12  14   0         13.02         46.97        27.71 o                         
  14  14   0       5787.75       5590.34        92.55 o                         
  16  14   0       4722.30       4921.41        94.21 o                         
  18  14   0         42.05         76.14        50.92 o                         
  20  14   0        455.96        381.99        62.69 o                         
  22  14   0       1071.89        931.44       353.20 o                         
  24  14   0        107.15         82.88       155.90 o                         
   1  15   0       1715.10       1629.83        52.70 o                         
   3  15   0        217.23        276.50        34.38 o                         
   5  15   0       1479.73       1487.73        54.32 o                         
   7  15   0       7785.90       8148.55       172.22 o                         
   9  15   0       9829.97       9740.12       186.63 o                         
  11  15   0       5151.86       5231.67        88.75 o                         
  13  15   0       8544.09       8586.31       175.57 o                         
  15  15   0       3755.89       3883.86       151.85 o                         
  17  15   0       3559.86       3319.47       151.14 o                         
  19  15   0       8147.99       8081.16       217.96 o                         
  21  15   0       6228.54       6404.33       634.79 o                         
  23  15   0       2762.46        917.89       401.10 o                         
   0  16   0       1580.49       1536.70        75.68 o                         
   2  16   0      10766.24      10941.49       144.18 o                         
   4  16   0      25242.54      25764.93       284.58 o                         
   6  16   0      12266.39      12146.54       207.61 o                         
   8  16   0       5922.79       5673.48       134.02 o                         
  10  16   0         10.14         13.58        35.78 o                         
  12  16   0        659.47        614.03        48.86 o                         
  14  16   0       7703.59       7363.18       146.09 o                         
  16  16   0       2924.75       3042.08       108.31 o                         
  18  16   0        308.29        227.02        97.12 o                         
  20  16   0        102.67        -35.66       193.00 o                         
   1  17   0        173.83        125.78        55.01 o                         
   3  17   0          8.02         21.88        56.82 o                         
   5  17   0        428.41        394.99        65.12 o                         
   7  17   0       1737.77       1637.53       103.21 o                         
   9  17   0       3854.57       4128.39       147.12 o                         
  11  17   0       1615.36       1935.05       118.75 o                         
  13  17   0       3175.07       3150.67       253.58 o                         
  15  17   0       4063.85       3860.82       192.26 o                         
   0  18   0         34.77        -28.32        96.27 o                         
   2  18   0        865.94        911.54        91.53 o                         
   4  18   0       2940.19       3171.01       132.53 o                         
   6  18   0       5036.23       5306.32       216.62 o                         
   8  18   0       1339.35       1318.59       115.45 o                         
  10  18   0        778.07        855.69        95.54 o                         
  12  18   0         72.33        138.57        86.04 o                         
  14  18   0       1082.86       1379.46       176.01 o                         
   1  19   0       1755.90       1940.76       117.58 o                         
   3  19   0       1886.88       2252.51       123.78 o                         
   5  19   0         89.87        203.05        75.13 o                         
   7  19   0        696.20        769.88       109.34 o                         
   9  19   0        815.02        784.99       132.70 o                         
  11  19   0        257.38        230.79       127.20 o                         
  13  19   0        931.82        931.10       164.97 o                         
   0  20   0        310.29         14.24       188.74 o                         
   2  20   0        151.37        282.27        96.12 o                         
   4  20   0        358.43        381.94        97.93 o                         
   6  20   0        725.33        756.66       126.02 o                         
   8  20   0        158.29        342.72       142.43 o                         
  10  20   0        230.33        295.19       132.76 o                         
  12  20   0        106.67        146.84       136.15 o                         
   1  21   0        224.09         71.22       182.59 o                         
   3  21   0       1149.12       1041.24       234.13 o                         
   5  21   0         17.78         26.91       177.07 o                         
 -27   1   1          0.34        115.60        85.15 o                         
 -25   1   1         92.30        261.62        78.97 o                         
 -23   1   1         25.99         46.91        79.70 o                         
 -21   1   1       1982.87       1938.41       137.88 o                         
 -19   1   1         12.92         -4.52        33.69 o                         
 -17   1   1       6326.34       6299.72       142.39 o                         
 -15   1   1       2972.67       2743.40       112.58 o                         
 -13   1   1       4150.43       4513.13        62.90 o                         
 -11   1   1        214.91         91.68        19.70 o                         
  -9   1   1      14293.72      15469.27       194.81 o                         
  -7   1   1      59908.34      66834.17       792.61 o                         
  -5   1   1     111312.46     121479.94      2002.77 o                         
  -3   1   1       2107.98       2333.67        50.44 o                         
   3   1   1       2029.77       2165.95        38.04 o                         
   5   1   1       3798.08       4543.88        65.31 o                         
   7   1   1        110.88         76.58        12.17 o                         
   9   1   1         34.98         52.90        14.85 o                         
  11   1   1       1769.07       2274.19        64.15 o                         
  13   1   1          2.27          2.52        26.36 o                         
  15   1   1        274.56        256.99        57.74 o                         
  17   1   1       2795.69       2706.38       127.05 o                         
  19   1   1       3748.22       4011.57       105.00 o                         
  21   1   1         97.96         78.94        38.73 o                         
  23   1   1        855.79        946.24        53.86 o                         
  25   1   1        642.62        526.51        69.15 o                         
  27   1   1       1628.94       1530.05       247.84 o                         
 -28   2   1       6600.90       6347.81       245.86 o                         
 -26   2   1       5102.23       5441.39       239.47 o                         
 -24   2   1       4059.93       4118.98       284.36 o                         
 -22   2   1       1421.22       1557.59        68.97 o                         
 -20   2   1       7051.18       7449.88       143.28 o                         
 -18   2   1      43569.50      44081.02       588.83 o                         
 -16   2   1        319.52        250.41        35.33 o                         
 -14   2   1        280.43        294.29        32.76 o                         
 -12   2   1       8132.44       8954.02       133.42 o                         
 -10   2   1       4666.58       4647.48       133.27 o                         
  -8   2   1      43260.96      46394.63       429.47 o                         
  -6   2   1       4394.83       4287.86        92.71 o                         
  -4   2   1     159953.36     171845.98      1651.36 o                         
  -2   2   1      57807.05      62271.26       442.68 o                         
   0   2   1      29896.74      30630.35       233.68 o                         
   2   2   1       3103.87       3391.35        43.12 o                         
   4   2   1      89253.28      93388.30       900.19 o                         
   6   2   1      29108.70      29429.66       298.76 o                         
   8   2   1     105424.84     110427.88      1072.89 o                         
  10   2   1      15463.21      15886.30       400.24 o                         
  12   2   1      16225.72      16788.55       225.66 o                         
  14   2   1      18920.74      19722.36       294.37 o                         
  16   2   1       7004.96       7224.18       137.32 o                         
  18   2   1       6577.22       7186.21       139.33 o                         
  20   2   1       9976.78       9446.16       166.87 o                         
  22   2   1       1237.05       1363.39        79.09 o                         
  24   2   1        442.45        517.28       100.68 o                         
  26   2   1        866.95       1235.02       127.79 o                         
 -27   3   1         12.66        -49.13        72.28 o                         
 -25   3   1         92.75        130.72        50.65 o                         
 -23   3   1          3.74         -1.12        32.59 o                         
 -21   3   1       5599.51       5493.53       104.67 o                         
 -19   3   1      25262.53      25294.44       308.05 o                         
 -17   3   1      18832.10      19705.83       272.61 o                         
 -15   3   1      16679.26      18632.97       321.98 o                         
 -13   3   1      13877.21      13266.03       298.93 o                         
 -11   3   1      64043.93      64146.69       534.35 o                         
  -9   3   1      62639.82      59943.33       528.43 o                         
  -7   3   1     132162.09     134386.75      1120.89 o                         
  -5   3   1     128806.35     133411.95      1261.71 o                         
  -3   3   1      78438.45      80581.29       636.14 o                         
  -1   3   1      27403.43      27619.64       247.15 o                         
   1   3   1        718.13        675.34        14.34 o                         
   3   3   1     150326.58     156931.52      1283.57 o                         
   5   3   1      36057.07      39042.74       326.54 o                         
   7   3   1       9806.28      10576.31       133.41 o                         
   9   3   1       2612.98       2938.66        51.06 o                         
  11   3   1        338.22        302.13        30.20 o                         
  13   3   1       4369.14       4572.31        85.34 o                         
  15   3   1        160.01        311.68        29.59 o                         
  17   3   1      14809.03      13837.39       203.43 o                         
  19   3   1      12842.34      12805.59       213.98 o                         
  21   3   1       2138.35       2007.38       112.60 o                         
  23   3   1       5757.40       5989.08       122.58 o                         
  25   3   1       8869.23       9264.05       158.74 o                         
  27   3   1       8027.68       8379.13       361.05 o                         
 -28   4   1      12329.10      12604.58       420.62 o                         
 -26   4   1      14619.87      14624.53       323.75 o                         
 -24   4   1       5005.84       4786.39       121.31 o                         
 -22   4   1       6888.78       6625.07       132.80 o                         
 -20   4   1      12313.42      12226.19       170.37 o                         
 -18   4   1      30394.20      31016.78       374.26 o                         
 -16   4   1      28559.30      27860.48       362.46 o                         
 -14   4   1       1062.98       1046.11        33.91 o                         
 -12   4   1       1443.20       1602.11        43.92 o                         
 -10   4   1         25.56         54.47        16.71 o                         
  -8   4   1      13944.15      16294.66       153.87 o                         
  -6   4   1      51457.12      53124.83       417.21 o                         
  -4   4   1         45.74         36.41        10.66 o                         
  -2   4   1        480.89        418.67        14.81 o                         
   0   4   1      70745.86      70636.54       648.14 o                         
   2   4   1      40439.54      40950.97       277.58 o                         
   4   4   1      97520.47      97713.98       695.03 o                         
   6   4   1     119016.94     118237.37       773.74 o                         
   8   4   1      65238.48      61249.70       517.05 o                         
  10   4   1      39801.36      37019.30       364.70 o                         
  12   4   1      27744.16      28699.73       296.57 o                         
  14   4   1      28873.92      30268.10       328.03 o                         
  16   4   1      35344.00      35315.21       385.66 o                         
  18   4   1      33574.79      32746.59       365.10 o                         
  20   4   1       6558.08       6115.77       155.14 o                         
  22   4   1       2336.27       2331.60        77.96 o                         
  24   4   1         28.47         41.98        40.30 o                         
  26   4   1       2754.35       3010.97       130.03 o                         
 -27   5   1          4.50        -41.91        74.64 o                         
 -25   5   1          9.88          3.16        40.00 o                         
 -23   5   1        816.88        738.22        53.03 o                         
 -21   5   1       2361.07       2337.04        72.53 o                         
 -19   5   1      15448.93      14264.16       218.19 o                         
 -17   5   1      27440.65      26765.22       377.18 o                         
 -15   5   1      10246.30       9827.86       125.52 o                         
 -13   5   1      16413.17      15464.74       164.81 o                         
 -11   5   1      61473.55      60133.57       541.83 o                         
  -9   5   1      26690.47      24258.42       211.19 o                         
  -7   5   1      71422.81      72507.51       538.87 o                         
  -5   5   1      63405.35      64062.98       452.38 o                         
  -3   5   1      38126.62      39299.02       306.20 o                         
  -1   5   1      41870.25      42203.27       357.82 o                         
   1   5   1      76741.37      77021.91       709.11 o                         
   3   5   1      35771.49      35498.20       257.77 o                         
   5   5   1      25037.64      26842.30       234.23 o                         
   7   5   1         89.73        105.12        12.94 o                         
   9   5   1        667.23        904.72        30.94 o                         
  11   5   1       1753.00       1771.27        44.10 o                         
  13   5   1          8.14         16.99        16.68 o                         
  15   5   1       5909.75       5652.94       105.28 o                         
  17   5   1       3098.85       2676.34        71.33 o                         
  19   5   1      14532.09      13962.01       205.27 o                         
  21   5   1       3243.93       2935.34        90.54 o                         
  23   5   1       1197.44       1190.78        67.01 o                         
  25   5   1      13372.41      13413.36       217.33 o                         
 -28   6   1       9943.79      10611.35       469.23 o                         
 -26   6   1       2555.03       2585.57       114.63 o                         
 -24   6   1        198.46         81.46        44.73 o                         
 -22   6   1        667.37        693.73        52.93 o                         
 -20   6   1      17051.49      15961.19       280.16 o                         
 -18   6   1      12380.69      12063.07       149.26 o                         
 -16   6   1       9629.14       9050.85       119.09 o                         
 -14   6   1       3041.21       3265.43        62.60 o                         
 -12   6   1       2310.61       2231.23        53.63 o                         
 -10   6   1       6738.19       6912.33        87.19 o                         
  -8   6   1      25208.73      27254.54       220.71 o                         
  -6   6   1        161.93        166.77        17.05 o                         
  -4   6   1      27963.65      28834.61       228.49 o                         
  -2   6   1      38433.23      38724.79       366.99 o                         
   0   6   1       6243.88       6239.19        79.89 o                         
   2   6   1       7108.79       7487.68        76.69 o                         
   4   6   1       5418.87       4876.52        56.67 o                         
   6   6   1      67172.25      67568.22       523.22 o                         
   8   6   1      67345.14      66377.88       476.47 o                         
  10   6   1      12642.14      11881.17       132.63 o                         
  12   6   1       5418.60       5862.19        88.22 o                         
  14   6   1        152.47         94.55        19.60 o                         
  16   6   1      11240.52      10801.80       155.61 o                         
  18   6   1      19529.66      18882.09       239.67 o                         
  20   6   1       9811.81       9386.16       170.12 o                         
  22   6   1        304.31        304.49        49.17 o                         
  24   6   1        276.27        257.17        52.08 o                         
  26   6   1       1025.60        948.02        85.75 o                         
 -27   7   1         77.20        163.90       114.92 o                         
 -25   7   1         46.72         67.46        45.97 o                         
 -23   7   1        344.71        340.83        48.15 o                         
 -21   7   1          5.40         20.18        38.50 o                         
 -19   7   1       4346.15       3917.68        95.69 o                         
 -17   7   1       1129.75       1145.68        40.92 o                         
 -15   7   1         13.18         37.51        23.33 o                         
 -13   7   1        940.69        828.94        32.87 o                         
 -11   7   1       7236.11       7287.54        91.24 o                         
  -9   7   1       4167.15       3789.91        57.87 o                         
  -7   7   1      11445.37      10282.22        99.60 o                         
  -5   7   1         19.78         95.36        14.88 o                         
  -3   7   1       7133.09       7301.97        76.59 o                         
  -1   7   1      10416.08      10245.00       117.58 o                         
   1   7   1      11553.10      11612.11       134.12 o                         
   3   7   1       5187.89       4750.61        64.00 o                         
   5   7   1        164.02        219.92        17.27 o                         
   7   7   1        719.94        669.78        24.72 o                         
   9   7   1       7188.16       7968.12        88.25 o                         
  11   7   1       2364.16       2103.74        49.90 o                         
  13   7   1       2410.17       2461.54        71.33 o                         
  15   7   1        388.41        320.95        27.76 o                         
  17   7   1       1142.78       1050.39        48.27 o                         
  19   7   1       1751.18       1545.61        69.63 o                         
  21   7   1        186.63        150.74        46.79 o                         
  23   7   1        131.01        140.64        50.37 o                         
  25   7   1        568.29        415.91        72.02 o                         
 -28   8   1        319.48        308.44       162.72 o                         
 -26   8   1          3.94        -83.18        83.18 o                         
 -24   8   1       3891.66       4023.99       114.82 o                         
 -22   8   1       1735.31       1850.89        76.14 o                         
 -20   8   1         88.48         67.36        31.67 o                         
 -18   8   1       1523.27       1416.12        47.22 o                         
 -16   8   1       1183.08       1118.50        42.57 o                         
 -14   8   1       4151.50       4184.28        64.06 o                         
 -12   8   1       4587.97       4763.46        65.35 o                         
 -10   8   1         19.07         66.79        20.14 o                         
  -8   8   1        244.33        141.46        19.03 o                         
  -6   8   1        749.45        637.80        23.98 o                         
  -4   8   1       1055.32       1458.61        29.76 o                         
  -2   8   1        559.59        410.62        26.12 o                         
   0   8   1       4859.56       5844.05        82.42 o                         
   2   8   1       5136.19       4962.56        69.23 o                         
   4   8   1        398.42        475.44        20.50 o                         
   6   8   1        544.41        802.14        26.00 o                         
   8   8   1       2668.56       2431.42        42.46 o                         
  10   8   1       1842.49       2082.14        42.27 o                         
  12   8   1       9439.96       9676.75       118.49 o                         
  14   8   1       7508.53       7622.10       107.32 o                         
  16   8   1       4715.88       4421.01        75.62 o                         
  18   8   1       7155.43       6734.29       121.53 o                         
  20   8   1        354.18        374.19        44.60 o                         
  22   8   1       3032.33       3191.47        96.77 o                         
  24   8   1       1858.78       2063.40        96.16 o                         
  26   8   1        521.93        452.12       107.70 o                         
 -27   9   1          0.65        -47.46       145.47 o                         
 -25   9   1          3.00         41.34        67.24 o                         
 -23   9   1       1083.08       1091.64        70.49 o                         
 -21   9   1       3452.99       3553.31       105.49 o                         
 -19   9   1        133.53        154.47        31.56 o                         
 -17   9   1       1725.93       1704.31        52.45 o                         
 -15   9   1       4697.20       4843.23        84.84 o                         
 -13   9   1       1075.19        908.48        32.80 o                         
 -11   9   1       5201.19       5327.96        68.92 o                         
  -9   9   1      10930.58      11138.41       107.71 o                         
  -7   9   1      20072.52      22299.49       169.45 o                         
  -5   9   1      22240.02      23922.68       195.13 o                         
  -3   9   1      35855.36      37288.63       307.99 o                         
  -1   9   1       2967.96       2602.56        49.61 o                         
   1   9   1       1983.52       1734.10        45.48 o                         
   3   9   1       1072.51       1410.02        31.25 o                         
   5   9   1        132.04        224.33        18.23 o                         
   7   9   1        673.85        818.20        27.54 o                         
   9   9   1       7644.95       8304.44        88.40 o                         
  11   9   1       8441.21       7964.11        83.90 o                         
  13   9   1       2388.64       2535.43        56.77 o                         
  15   9   1       1122.24       1140.84        55.75 o                         
  17   9   1         43.22         87.73        34.32 o                         
  19   9   1         51.13         52.60        37.59 o                         
  21   9   1       1617.93       1656.29        72.66 o                         
  23   9   1       2978.01       2893.75       103.15 o                         
  25   9   1       1404.66       1590.06       137.48 o                         
 -26  10   1       3668.02       3500.90       186.43 o                         
 -24  10   1       9604.99       9551.23       205.11 o                         
 -22  10   1      11581.25      11640.36       203.52 o                         
 -20  10   1       1904.54       2014.67        62.83 o                         
 -18  10   1        779.30        682.36        40.93 o                         
 -16  10   1       5025.80       5097.05        94.45 o                         
 -14  10   1       9697.32       9866.05       124.92 o                         
 -12  10   1       7250.46       7357.56        84.34 o                         
 -10  10   1        195.25        232.62        22.47 o                         
  -8  10   1       1277.15       1085.92        30.44 o                         
  -6  10   1         17.69         17.20        16.26 o                         
  -4  10   1         41.64         38.08        11.24 o                         
  -2  10   1       5236.07       5490.27        76.84 o                         
   0  10   1      30674.64      31345.75       272.84 o                         
   2  10   1      67435.53      67559.96       584.29 o                         
   4  10   1      13532.46      12692.33       121.02 o                         
   6  10   1       5807.94       5953.35        71.74 o                         
   8  10   1      13721.76      13887.51       125.91 o                         
  10  10   1      21815.77      21827.13       176.08 o                         
  12  10   1      16088.00      15532.32       142.03 o                         
  14  10   1      14000.90      14117.71       167.93 o                         
  16  10   1       4537.67       4672.95        83.15 o                         
  18  10   1        717.46        707.82        43.46 o                         
  20  10   1       4621.80       4467.50       107.64 o                         
  22  10   1       7341.77       7530.36       167.88 o                         
  24  10   1       2245.90       2442.60       101.43 o                         
  26  10   1         33.45         24.17       159.61 o                         
 -25  11   1         29.32         10.50        94.76 o                         
 -23  11   1       1761.81       1592.42        84.11 o                         
 -21  11   1       5271.25       4983.91       167.14 o                         
 -19  11   1       8038.40       7701.15       121.45 o                         
 -17  11   1       5749.96       5597.11        94.94 o                         
 -15  11   1       5861.04       5618.54       103.79 o                         
 -13  11   1      13673.48      14021.21       170.54 o                         
 -11  11   1      19895.10      19245.24       204.41 o                         
  -9  11   1      37237.06      37114.73       279.17 o                         
  -7  11   1      13171.13      12637.84       122.39 o                         
  -5  11   1      23873.44      22851.15       274.72 o                         
  -3  11   1      53275.18      54123.96       435.55 o                         
  -1  11   1      27265.77      26902.38       233.88 o                         
   1  11   1       7990.28       8288.78       133.23 o                         
   3  11   1       6652.90       6571.10       126.77 o                         
   5  11   1       1949.28       2140.55        39.07 o                         
   7  11   1       2236.21       2210.50        40.31 o                         
   9  11   1      10526.44      10646.81       102.11 o                         
  11  11   1        503.29        643.05        30.13 o                         
  13  11   1       4304.44       4113.40        65.78 o                         
  15  11   1       4036.72       3949.78        72.79 o                         
  17  11   1        940.88        901.24        42.76 o                         
  19  11   1         13.98         58.00        38.06 o                         
  21  11   1       7212.89       7056.64       147.77 o                         
  23  11   1       9893.07       9688.34       223.91 o                         
  25  11   1       6311.25       6709.07       246.38 o                         
 -24  12   1       9917.80       9868.24       297.07 o                         
 -22  12   1       9354.41       8904.70       198.63 o                         
 -20  12   1       1406.49       1359.02        67.00 o                         
 -18  12   1       2061.62       2135.48        65.92 o                         
 -16  12   1       5899.81       5878.18       102.78 o                         
 -14  12   1      12915.52      12847.18       145.51 o                         
 -12  12   1        496.22        512.00        30.05 o                         
 -10  12   1         21.26          9.62        22.59 o                         
  -8  12   1      13119.62      13001.03       168.47 o                         
  -6  12   1          3.54          0.55        15.94 o                         
  -4  12   1        440.44        380.93        30.77 o                         
  -2  12   1       1182.51       1189.93        40.75 o                         
   0  12   1      14939.88      14172.79       149.33 o                         
   2  12   1      38949.46      38467.05       400.97 o                         
   4  12   1      10808.85      10502.41       139.84 o                         
   6  12   1       9760.43       9749.44       114.75 o                         
   8  12   1      10217.82      10083.14       101.65 o                         
  10  12   1      32283.66      32362.24       284.56 o                         
  12  12   1      26128.20      25352.82       216.19 o                         
  14  12   1      20245.76      18769.17       211.15 o                         
  16  12   1       2821.15       2843.06        66.88 o                         
  18  12   1       5490.27       5425.96        95.40 o                         
  20  12   1       5896.69       5987.99       131.16 o                         
  22  12   1       3786.40       3804.00       128.21 o                         
  24  12   1       2611.00       2408.67       157.53 o                         
 -25  13   1        171.29        190.20       176.34 o                         
 -23  13   1        838.44        720.06       114.88 o                         
 -21  13   1       6259.55       6102.92       205.08 o                         
 -19  13   1       4122.68       4001.84       110.05 o                         
 -17  13   1        682.48        603.74        47.34 o                         
 -15  13   1       2382.12       2481.10        56.89 o                         
 -13  13   1      13450.89      13132.37       182.23 o                         
 -11  13   1      21286.80      21518.17       220.22 o                         
  -9  13   1      28438.85      27645.99       268.51 o                         
  -7  13   1       1444.07       1162.02        30.59 o                         
  -5  13   1       7251.49       7079.08       108.81 o                         
  -3  13   1       3696.66       3319.38        66.08 o                         
  -1  13   1      15442.62      14473.39       160.18 o                         
   1  13   1      32455.20      32300.80       345.56 o                         
   3  13   1        775.03        855.76        41.43 o                         
   5  13   1         31.27         60.99        34.01 o                         
   7  13   1       7984.29       8268.30       137.40 o                         
   9  13   1       8489.28       8147.71        89.03 o                         
  11  13   1         13.80         59.48        25.44 o                         
  13  13   1       2825.58       2791.95        55.98 o                         
  15  13   1       6682.21       6659.37       103.47 o                         
  17  13   1       4875.10       4770.27        94.24 o                         
  19  13   1         95.52        113.19        50.04 o                         
  21  13   1        248.50        231.20        66.22 o                         
  23  13   1       4688.29       4665.91       241.52 o                         
 -24  14   1       2771.02       2603.26       276.74 o                         
 -22  14   1       1081.15        872.44       497.93 o                         
 -20  14   1       1309.20       1218.04        78.05 o                         
 -18  14   1        264.53        226.59        44.00 o                         
 -16  14   1       2813.93       2769.73        72.13 o                         
 -14  14   1       1812.16       1739.39        54.39 o                         
 -12  14   1        145.11        135.84        28.01 o                         
 -10  14   1         46.91         49.60        26.03 o                         
  -8  14   1       3427.52       3313.67        57.12 o                         
  -6  14   1         82.16        172.60        36.12 o                         
  -4  14   1       1740.51       1828.51        53.22 o                         
  -2  14   1       4109.84       4049.99        75.50 o                         
   0  14   1       7644.67       7343.31       103.83 o                         
   2  14   1         22.76          3.32        27.74 o                         
   4  14   1       4512.35       4522.32        84.37 o                         
   6  14   1        841.53        890.53        51.75 o                         
   8  14   1       6428.97       6534.70       100.89 o                         
  10  14   1      12406.69      12523.01       127.91 o                         
  12  14   1       9030.00       8572.96       124.16 o                         
  14  14   1       1824.65       1765.99        58.22 o                         
  16  14   1        555.58        536.93        45.02 o                         
  18  14   1        144.54        129.95        52.34 o                         
  20  14   1       3933.91       4212.81       121.25 o                         
  22  14   1        239.28        151.30       178.15 o                         
  24  14   1        368.32        143.37       305.52 o                         
 -21  15   1       2049.80       1983.11       511.89 o                         
 -19  15   1       1100.76        958.91        96.96 o                         
 -17  15   1        343.96        406.72        54.35 o                         
 -15  15   1        181.73        128.05        41.09 o                         
 -13  15   1         10.98          3.94        33.96 o                         
 -11  15   1       3998.08       4047.04        73.40 o                         
  -9  15   1       3030.03       2662.37       119.41 o                         
  -7  15   1        705.00        823.67        49.71 o                         
  -5  15   1          1.80         73.77        34.73 o                         
  -3  15   1        962.44        909.58        43.79 o                         
  -1  15   1       1495.15       1538.92        51.76 o                         
   1  15   1       2199.98       2176.89        59.03 o                         
   3  15   1        232.97        221.14        33.44 o                         
   5  15   1       1286.56       1436.96        59.85 o                         
   7  15   1        411.22        427.75        47.19 o                         
   9  15   1       2324.96       2330.53        69.54 o                         
  11  15   1        277.24        321.36        34.61 o                         
  13  15   1         29.74         77.32        38.22 o                         
  15  15   1       1905.62       1934.69        84.29 o                         
  17  15   1       1342.76       1156.06        77.05 o                         
  19  15   1        290.98        320.08        88.56 o                         
  21  15   1        578.44        364.67       180.82 o                         
  23  15   1        335.75        -26.84       363.50 o                         
 -20  16   1        654.51        389.22       218.45 o                         
 -18  16   1         24.73        -13.29        78.54 o                         
 -16  16   1          0.94         39.33        53.97 o                         
 -14  16   1        225.30        237.52        52.40 o                         
 -12  16   1        878.11        860.79        54.74 o                         
 -10  16   1         13.77         68.02        43.32 o                         
  -8  16   1        766.97        822.54        70.84 o                         
  -6  16   1        986.62        971.73        63.02 o                         
  -4  16   1        311.42        306.40        43.42 o                         
  -2  16   1         14.38         39.63        33.72 o                         
   0  16   1         99.06         46.01        32.00 o                         
   2  16   1        247.88        234.27        38.49 o                         
   4  16   1       3347.42       3311.47        84.97 o                         
   6  16   1       1987.06       2034.48        84.69 o                         
   8  16   1        885.33        970.33        65.92 o                         
  10  16   1         17.10         48.03        40.89 o                         
  12  16   1       1120.24       1163.18        77.86 o                         
  14  16   1        121.59        202.74        49.08 o                         
  16  16   1        675.46        640.20        68.72 o                         
  18  16   1         86.50         74.50        93.20 o                         
  20  16   1         20.47        -31.11       171.09 o                         
 -15  17   1       3819.84       4426.46       252.75 o                         
 -13  17   1       4202.38       4111.76       118.10 o                         
 -11  17   1       1498.09       1566.94        98.05 o                         
  -9  17   1        785.15        943.42        86.53 o                         
  -7  17   1       2179.68       2208.61       115.88 o                         
  -5  17   1       7687.63       7984.94       185.75 o                         
  -3  17   1       1861.90       1936.82       101.31 o                         
  -1  17   1        492.52        405.52        60.06 o                         
   1  17   1       4458.27       4541.75       141.39 o                         
   3  17   1        619.94        551.61        70.48 o                         
   5  17   1       1767.50       1682.40        94.10 o                         
   7  17   1       3186.59       3459.06       136.65 o                         
   9  17   1        657.41        710.61        82.24 o                         
  11  17   1       1178.43       1380.82       111.68 o                         
  13  17   1        311.01        332.29        92.19 o                         
  15  17   1         85.34        172.28        89.16 o                         
 -14  18   1       1818.25       2029.35       204.54 o                         
 -12  18   1        349.81        336.11       128.83 o                         
 -10  18   1        313.73        404.70        93.41 o                         
  -8  18   1        557.88        633.66        86.23 o                         
  -6  18   1       1364.12       1484.23        94.62 o                         
  -4  18   1         54.91         70.16        62.44 o                         
  -2  18   1        650.28        608.89        82.49 o                         
   0  18   1       3097.00       3285.26       139.23 o                         
   2  18   1       3038.20       3313.34       125.77 o                         
   4  18   1       5561.83       5866.12       161.23 o                         
   6  18   1       6782.17       7599.93       205.60 o                         
   8  18   1       3135.77       3436.86       164.25 o                         
  10  18   1       3542.65       3851.91       178.51 o                         
  12  18   1       4329.64       4137.61       203.96 o                         
  14  18   1       5301.51       5673.23       319.62 o                         
 -13  19   1       3013.12       3938.02       275.39 o                         
 -11  19   1       1863.94       2343.74       223.27 o                         
  -9  19   1       2791.23       3116.11       208.62 o                         
  -7  19   1       8066.97       8686.92       264.91 o                         
  -5  19   1      13062.20      13184.15       291.87 o                         
  -3  19   1       5132.06       5300.45       178.00 o                         
  -1  19   1       1032.58       1355.59       104.96 o                         
   1  19   1       2080.96       2011.58       120.13 o                         
   3  19   1       1468.47       1563.61       109.22 o                         
   5  19   1       3612.00       4179.35       157.82 o                         
   7  19   1       2562.57       2593.69       441.43 o                         
   9  19   1          0.29        155.58       110.16 o                         
  11  19   1         36.91         21.72       113.68 o                         
  13  19   1        971.64       1226.62       177.21 o                         
 -12  20   1       1376.74       1892.32       221.76 o                         
 -10  20   1         16.64        109.03       118.43 o                         
  -8  20   1        161.52        339.92       146.49 o                         
  -6  20   1        537.72        753.84       127.99 o                         
  -4  20   1        179.67        156.79        90.90 o                         
  -2  20   1        453.27        277.40       100.65 o                         
   0  20   1       1312.52       1680.85       190.53 o                         
   2  20   1       5939.87       6433.00       232.10 o                         
   4  20   1       4305.34       4586.86       285.60 o                         
   6  20   1       2986.93       3413.98       273.49 o                         
   8  20   1       2314.20       2357.70       235.78 o                         
  10  20   1       1477.81       1757.44       214.11 o                         
  12  20   1       5543.44       5525.83       344.40 o                         
  -7  21   1       4670.66       5037.23       365.46 o                         
  -5  21   1        920.32       1288.72       232.29 o                         
  -3  21   1       4373.90       4632.58       352.71 o                         
  -1  21   1       1435.71       1607.75       253.21 o                         
   1  21   1        379.52        336.06       135.61 o                         
   3  21   1       1407.17       1488.62       253.58 o                         
   5  21   1        167.69         55.43       178.31 o                         
 -28   0   2       2310.69       2322.93       866.71 o                         
 -26   0   2       2063.13       1965.91       158.74 o                         
 -24   0   2      19953.93      20074.05       560.09 o                         
 -22   0   2      45070.76      45011.25      1941.72 o                         
 -20   0   2       8457.32       8148.73       398.10 o                         
 -18   0   2        733.82        832.01        77.41 o                         
 -16   0   2       3513.70       3931.84        97.76 o                         
 -14   0   2     102510.48     106372.52      1487.66 o                         
 -12   0   2     283481.50     294067.62      3961.31 o                         
 -10   0   2     166164.84     169084.69      2798.35 o                         
  -8   0   2      47544.67      47492.21       859.51 o                         
  -6   0   2      34194.39      33944.11      1014.72 o                         
  -4   0   2         18.05         62.00        33.71 o                         
   2   0   2        580.06        599.61        32.17 o                         
   4   0   2      55982.42      58391.99       800.08 o                         
   6   0   2     122384.30     127575.99      1566.56 o                         
   8   0   2      32272.92      32623.83       451.97 o                         
  10   0   2       3725.03       4602.43       122.11 o                         
  12   0   2      12809.97      13810.17       256.02 o                         
  14   0   2      11802.29      12399.70       241.62 o                         
  16   0   2      28166.92      29006.38       475.43 o                         
  18   0   2      44172.38      45385.00       704.89 o                         
  20   0   2      24288.15      25033.82       655.79 o                         
  22   0   2       7141.17       7613.04       245.45 o                         
  24   0   2      17065.20      16734.05       298.40 o                         
  26   0   2       7697.37       7752.78       512.36 o                         
 -27   1   2      11888.25      12278.43       300.64 o                         
 -25   1   2       5825.07       6089.68       221.33 o                         
 -23   1   2       2059.40       2372.52       250.76 o                         
 -21   1   2       1812.38       1861.00       179.17 o                         
 -19   1   2        125.07          4.80        64.31 o                         
 -17   1   2       3318.88       3491.04        70.48 o                         
 -15   1   2      26053.80      26325.38       255.79 o                         
 -13   1   2        156.75         94.46        15.82 o                         
 -11   1   2      67466.21      68367.83       677.80 o                         
  -9   1   2     127907.95     134189.50      1292.27 o                         
  -7   1   2     120775.67     121946.45      1174.34 o                         
  -5   1   2       9026.05       7856.53       106.56 o                         
  -3   1   2      22232.48      21391.15       209.65 o                         
   1   1   2     134241.72     134743.39      1524.63 o                         
   3   1   2      15998.72      17127.76       177.54 o                         
   5   1   2      41283.34      41815.63       679.53 o                         
   7   1   2      44377.95      46477.41       578.19 o                         
   9   1   2      61701.70      62650.48       623.29 o                         
  11   1   2      60616.71      59944.45       600.33 o                         
  13   1   2       1367.84       1469.98        51.74 o                         
  15   1   2        361.67        466.65        56.58 o                         
  17   1   2       2578.78       2953.75        91.99 o                         
  19   1   2       9275.44       9767.84       173.71 o                         
  21   1   2       4714.52       5166.57       140.93 o                         
  23   1   2        102.38        127.59        51.57 o                         
  25   1   2       8403.54       8561.27       143.03 o                         
 -28   2   2        564.64        564.80       162.20 o                         
 -26   2   2         72.31         92.40        69.90 o                         
 -24   2   2       6108.87       5863.99       232.69 o                         
 -22   2   2       7608.76       6734.25       477.30 o                         
 -20   2   2      10480.37      10036.38       224.51 o                         
 -18   2   2      29018.97      29653.82       686.06 o                         
 -16   2   2       8907.79       9639.73       114.88 o                         
 -14   2   2      23314.09      25186.83       372.65 o                         
 -12   2   2      37388.99      37896.70       369.47 o                         
 -10   2   2      15317.95      14141.20       171.74 o                         
  -8   2   2      11460.01      11347.68       156.39 o                         
  -6   2   2       9148.79       8270.77       111.80 o                         
  -4   2   2      37388.94      41340.00       384.32 o                         
  -2   2   2      77894.50      83267.93       617.96 o                         
   0   2   2      22560.55      23631.02       195.55 o                         
   2   2   2        416.09        247.81        16.62 o                         
   4   2   2      15124.10      16318.96       182.72 o                         
   6   2   2       4148.04       4137.29        74.53 o                         
   8   2   2      14560.05      14195.18       188.76 o                         
  10   2   2       2853.10       2175.78        55.74 o                         
  12   2   2      31664.16      32402.09       429.31 o                         
  14   2   2      25348.21      25565.34       375.09 o                         
  16   2   2       7221.40       7346.44       153.28 o                         
  18   2   2       3820.45       3623.64       127.40 o                         
  20   2   2       5639.79       5094.34       117.81 o                         
  22   2   2      13615.42      13364.43       289.16 o                         
  24   2   2       5805.30       6105.40       149.60 o                         
  26   2   2       3123.12       3602.01       209.46 o                         
 -27   3   2       2067.69       2063.61       120.50 o                         
 -25   3   2       5344.80       5638.32       167.04 o                         
 -23   3   2         79.43        105.88        30.33 o                         
 -21   3   2        543.65        546.01        42.68 o                         
 -19   3   2       1224.99       1358.25        97.74 o                         
 -17   3   2       3059.15       3056.75        57.07 o                         
 -15   3   2       1469.15       1652.33        44.05 o                         
 -13   3   2       6998.69       6892.19        97.70 o                         
 -11   3   2      37165.54      37851.07       336.23 o                         
  -9   3   2      32248.49      32251.45       277.96 o                         
  -7   3   2       3083.55       3859.76        59.10 o                         
  -5   3   2      74995.97      79976.34       643.53 o                         
  -3   3   2      16281.20      16446.87       135.20 o                         
  -1   3   2       4509.19       4910.49        66.39 o                         
   1   3   2      61067.76      60345.75       454.01 o                         
   3   3   2      48610.07      49730.91       361.12 o                         
   5   3   2        480.13        356.11        21.02 o                         
   7   3   2      20423.31      20285.21       193.74 o                         
   9   3   2      51157.43      52572.23       501.01 o                         
  11   3   2       4832.83       4259.68        99.47 o                         
  13   3   2        346.54        562.82        32.71 o                         
  15   3   2       1248.14       1184.45        44.48 o                         
  17   3   2        115.41         92.06        31.25 o                         
  19   3   2       3600.26       3549.10       132.36 o                         
  21   3   2        686.81        801.03        51.63 o                         
  23   3   2        509.39        506.18        69.34 o                         
  25   3   2       3244.63       3031.98        98.77 o                         
 -28   4   2        273.78        295.86        98.33 o                         
 -26   4   2       1013.77        916.75        77.73 o                         
 -24   4   2         89.07         77.87        67.49 o                         
 -22   4   2          0.44         20.88        31.28 o                         
 -20   4   2          6.55         36.08        33.58 o                         
 -18   4   2         15.87         43.19        27.60 o                         
 -16   4   2        378.52        521.99        29.72 o                         
 -14   4   2       2563.64       2462.56        47.71 o                         
 -12   4   2       4261.73       3880.71        57.55 o                         
 -10   4   2       3831.84       4903.62        63.25 o                         
  -8   4   2          0.91         41.36        13.06 o                         
  -6   4   2       2395.63       2185.07        44.62 o                         
  -4   4   2      48300.69      52418.03       388.89 o                         
  -2   4   2       7937.55       7853.10        69.44 o                         
   0   4   2     128341.98     131454.34       927.00 o                         
   2   4   2       4516.61       5182.22        47.54 o                         
   4   4   2       8781.75       9461.03        87.10 o                         
   6   4   2      24713.64      26592.33       215.39 o                         
   8   4   2       2980.25       3719.17        51.72 o                         
  10   4   2       3824.73       4423.46        89.86 o                         
  12   4   2        183.96        277.98        25.62 o                         
  14   4   2        218.74        195.00        24.89 o                         
  16   4   2        134.15         87.27        27.84 o                         
  18   4   2       3568.44       3622.35        91.19 o                         
  20   4   2        662.58        572.62        54.09 o                         
  22   4   2        337.84        286.94        35.78 o                         
  24   4   2          0.02          7.46        40.34 o                         
  26   4   2        127.43         71.74        63.70 o                         
 -29   5   2       2509.96       2175.53       228.66 o                         
 -27   5   2         84.96         85.43        74.90 o                         
 -25   5   2         37.31         13.28        39.22 o                         
 -23   5   2       1524.13       1592.26        68.04 o                         
 -21   5   2       2146.51       2303.33        71.71 o                         
 -19   5   2       3260.30       3325.69        81.91 o                         
 -17   5   2        392.56        398.45        30.74 o                         
 -15   5   2       7674.90       7688.39        99.48 o                         
 -13   5   2       1041.61        949.23        36.14 o                         
 -11   5   2       3730.73       4167.75        57.40 o                         
  -9   5   2        632.44        781.70        25.63 o                         
  -7   5   2      51984.51      53103.85       412.30 o                         
  -5   5   2      51643.33      52062.29       389.58 o                         
  -3   5   2       4212.17       5210.49        56.83 o                         
  -1   5   2       3606.71       3989.95        53.19 o                         
   1   5   2        563.61        548.03        16.67 o                         
   3   5   2      27963.35      28458.99       212.00 o                         
   5   5   2      47300.88      48922.59       336.96 o                         
   7   5   2       6654.79       6279.37        63.00 o                         
   9   5   2       5851.57       6324.52        79.25 o                         
  11   5   2       7747.97       9181.05       123.12 o                         
  13   5   2        413.29        452.40        31.94 o                         
  15   5   2       3369.43       3266.71        77.20 o                         
  17   5   2       5846.86       5722.25       112.59 o                         
  19   5   2        294.59        236.48        38.71 o                         
  21   5   2       1402.03       1301.24        63.22 o                         
  23   5   2        724.32        615.72        56.56 o                         
  25   5   2       1408.14       1365.02        74.79 o                         
 -28   6   2       2823.49       2961.98       252.73 o                         
 -26   6   2       1923.40       1785.03       148.43 o                         
 -24   6   2       2252.44       2333.36        83.75 o                         
 -22   6   2      10985.54      10751.50       216.56 o                         
 -20   6   2       4732.14       4796.44       104.36 o                         
 -18   6   2      15442.97      15153.16       233.88 o                         
 -16   6   2      29196.72      27803.07       276.23 o                         
 -14   6   2      31417.07      32435.74       285.62 o                         
 -12   6   2      41100.02      43951.63       341.94 o                         
 -10   6   2       4537.68       4672.73        62.96 o                         
  -8   6   2       2053.28       1631.70        37.90 o                         
  -6   6   2       1776.42       1730.42        32.01 o                         
  -4   6   2      15342.49      16381.45       160.69 o                         
  -2   6   2       3016.43       3472.92        43.46 o                         
   0   6   2       4226.96       4348.35        71.07 o                         
   2   6   2       3259.73       3661.00        47.01 o                         
   4   6   2       1338.09       1623.97        27.99 o                         
   6   6   2          3.67         80.90        13.95 o                         
   8   6   2      40197.81      40435.91       277.36 o                         
  10   6   2      21684.81      22081.84       241.47 o                         
  12   6   2       2101.92       2226.02        55.29 o                         
  14   6   2       6944.76       7001.84       123.39 o                         
  16   6   2      21472.19      20871.44       269.20 o                         
  18   6   2      13603.80      13227.88       185.44 o                         
  20   6   2       5751.83       5706.67       120.91 o                         
  22   6   2       5823.38       5781.81       133.19 o                         
  24   6   2       1512.15       1596.05        77.69 o                         
  26   6   2       3907.63       4431.50       163.01 o                         
 -29   7   2       5424.30       5102.01       336.06 o                         
 -27   7   2       5024.14       5037.33       264.03 o                         
 -25   7   2       1574.95       1599.18        71.41 o                         
 -23   7   2        804.71        773.95        56.37 o                         
 -21   7   2       2545.66       2525.66        73.86 o                         
 -19   7   2       6028.58       6093.48        95.75 o                         
 -17   7   2         45.49         34.05        27.10 o                         
 -15   7   2       1858.81       1636.96        52.13 o                         
 -13   7   2        990.18        699.28        32.81 o                         
 -11   7   2      15186.74      15322.54       187.52 o                         
  -9   7   2      23584.48      24637.42       200.88 o                         
  -7   7   2      34232.66      33733.93       245.08 o                         
  -5   7   2      58516.00      59075.05       469.14 o                         
  -3   7   2      82102.20      81182.66       639.98 o                         
  -1   7   2      19107.93      17588.86       188.08 o                         
   1   7   2      26106.27      26026.11       244.68 o                         
   3   7   2      62088.88      65203.41       444.76 o                         
   5   7   2      44316.88      44167.91       313.45 o                         
   7   7   2      59528.89      60090.80       434.83 o                         
   9   7   2      35258.25      35263.29       259.03 o                         
  11   7   2      11876.21      12234.22       140.77 o                         
  13   7   2       4231.26       4522.92        80.31 o                         
  15   7   2       4332.25       4480.79        92.58 o                         
  17   7   2       4773.42       4858.16        94.80 o                         
  19   7   2        235.81        360.25        43.23 o                         
  21   7   2         26.48         63.21        45.86 o                         
  23   7   2        171.77         83.65        49.35 o                         
  25   7   2        246.31        259.64        70.85 o                         
 -28   8   2       4199.96       4115.00       306.50 o                         
 -26   8   2       2679.94       2605.20       135.51 o                         
 -24   8   2       4683.75       4824.35       122.90 o                         
 -22   8   2      11409.24      11528.63       183.17 o                         
 -20   8   2      15758.74      15726.49       181.48 o                         
 -18   8   2       7120.85       6923.42       103.75 o                         
 -16   8   2      28742.79      26656.05       284.31 o                         
 -14   8   2      20280.90      20777.11       204.05 o                         
 -12   8   2      39166.34      40597.94       337.11 o                         
 -10   8   2      54281.49      54027.07       412.48 o                         
  -8   8   2      49751.30      48392.29       351.86 o                         
  -6   8   2       3139.65       2245.54        42.84 o                         
  -4   8   2       2075.96       1752.00        35.10 o                         
  -2   8   2       1085.69       1197.06        38.83 o                         
   0   8   2       3208.70       3430.34        65.72 o                         
   2   8   2       8399.03       9241.06       108.53 o                         
   4   8   2        892.98        775.18        25.11 o                         
   6   8   2      25483.89      26431.02       214.40 o                         
   8   8   2      17624.95      17172.26       148.80 o                         
  10   8   2       7780.53       7443.91        83.13 o                         
  12   8   2       1169.33       1266.73        43.02 o                         
  14   8   2      11519.74      11259.88       199.91 o                         
  16   8   2      29937.60      28243.32       308.31 o                         
  18   8   2      18106.42      18335.26       224.31 o                         
  20   8   2      12476.27      12616.43       183.88 o                         
  22   8   2       7739.58       7758.45       150.86 o                         
  24   8   2       3956.50       3937.99       131.71 o                         
  26   8   2       7771.58       8261.63       416.19 o                         
 -27   9   2       5318.41       5667.30       361.34 o                         
 -25   9   2       1673.13       1429.41        97.49 o                         
 -23   9   2         17.72         -7.31        48.61 o                         
 -21   9   2       1059.48        928.70        44.95 o                         
 -19   9   2       1291.67       1312.67        49.54 o                         
 -17   9   2        547.78        523.29        36.62 o                         
 -15   9   2        296.78        226.42        27.31 o                         
 -13   9   2       2172.44       1929.01        49.99 o                         
 -11   9   2       7954.04       7852.21        97.55 o                         
  -9   9   2       5872.90       5750.72        77.04 o                         
  -7   9   2      10495.53      10872.75       111.21 o                         
  -5   9   2      38710.18      38653.02       317.81 o                         
  -3   9   2      26337.75      24328.04       274.96 o                         
  -1   9   2      32666.51      30829.50       332.45 o                         
   1   9   2      43511.82      43397.33       436.93 o                         
   3   9   2      31735.08      32052.83       301.09 o                         
   5   9   2       8806.01       8046.11        89.60 o                         
   7   9   2      19479.69      18259.03       162.61 o                         
   9   9   2      41735.12      40946.09       308.33 o                         
  11   9   2      14927.67      14389.30       134.93 o                         
  13   9   2       2095.58       2264.69        53.06 o                         
  15   9   2       2482.70       2407.82        57.63 o                         
  17   9   2       3957.95       3864.25        87.74 o                         
  19   9   2        865.21        986.65        55.83 o                         
  21   9   2       1274.11       1223.82        65.45 o                         
  23   9   2        906.32       1048.03        75.21 o                         
  25   9   2       2343.82       2426.32       158.62 o                         
 -26  10   2       2830.84       2929.85       172.61 o                         
 -24  10   2         21.56         43.17        52.32 o                         
 -22  10   2       1238.25       1124.40        69.69 o                         
 -20  10   2      10051.21       9515.47       206.15 o                         
 -18  10   2      10206.78       9454.88       128.74 o                         
 -16  10   2       7050.34       6444.28        88.17 o                         
 -14  10   2       3436.95       3442.46        60.37 o                         
 -12  10   2         60.49         58.24        21.75 o                         
 -10  10   2      14011.51      13669.80       139.92 o                         
  -8  10   2       9096.19       8242.91        92.39 o                         
  -6  10   2       4469.94       4245.64        62.69 o                         
  -4  10   2       2391.24       2533.07        45.26 o                         
  -2  10   2         10.88         29.65        20.61 o                         
   0  10   2       3314.73       3062.60        58.38 o                         
   2  10   2      13302.86      14224.77       155.37 o                         
   4  10   2         51.68         86.22        23.89 o                         
   6  10   2       7326.34       7426.90        85.24 o                         
   8  10   2      14587.79      14868.81       142.98 o                         
  10  10   2        294.85        305.44        25.48 o                         
  12  10   2        320.88        347.66        30.43 o                         
  14  10   2       6218.61       5790.63        87.49 o                         
  16  10   2       8091.45       7845.26       114.70 o                         
  18  10   2       8334.35       7981.87       126.01 o                         
  20  10   2       7357.79       6746.75       126.59 o                         
  22  10   2       1740.43       1474.67        80.20 o                         
  24  10   2       1921.67       2126.53       149.07 o                         
 -25  11   2         89.93         -3.17        95.80 o                         
 -23  11   2         20.34         -8.60        55.45 o                         
 -21  11   2       2048.98       2207.63        81.45 o                         
 -19  11   2        528.29        510.71        43.68 o                         
 -17  11   2       1611.70       1714.79        47.55 o                         
 -15  11   2        827.76        863.07        37.48 o                         
 -13  11   2        298.39        395.78        31.48 o                         
 -11  11   2       3919.35       3773.13        65.51 o                         
  -9  11   2       1023.08        969.50        31.67 o                         
  -7  11   2       1270.12       1483.28        35.37 o                         
  -5  11   2       1937.45       1981.87        47.55 o                         
  -3  11   2        993.48        715.20        32.81 o                         
  -1  11   2       6041.11       5655.04        78.29 o                         
   1  11   2       7315.82       6967.52        91.91 o                         
   3  11   2         71.61         46.29        23.27 o                         
   5  11   2        457.53        398.99        27.33 o                         
   7  11   2       6063.14       5757.10        78.47 o                         
   9  11   2       4844.02       4576.58        70.08 o                         
  11  11   2        897.35        947.02        35.03 o                         
  13  11   2        160.98        241.30        32.53 o                         
  15  11   2          0.12         58.93        31.68 o                         
  17  11   2         31.18         15.42        33.11 o                         
  19  11   2       3961.69       3933.11        90.90 o                         
  21  11   2         43.19         71.58        52.55 o                         
  23  11   2        961.20        875.16       112.77 o                         
  25  11   2        978.60       1034.55       127.96 o                         
 -26  12   2        138.46        185.25       186.88 o                         
 -24  12   2        608.97        579.59       107.78 o                         
 -22  12   2         23.10         68.51        55.28 o                         
 -20  12   2        767.89        684.52        49.10 o                         
 -18  12   2        973.03        956.52        51.23 o                         
 -16  12   2       4152.69       4360.79        76.21 o                         
 -14  12   2        430.11        530.25        33.78 o                         
 -12  12   2        539.73        647.92        32.79 o                         
 -10  12   2       1001.49        993.86        34.79 o                         
  -8  12   2       1586.46       1321.85        36.55 o                         
  -6  12   2        163.77        246.08        18.43 o                         
  -4  12   2       3516.01       3946.66        96.55 o                         
  -2  12   2       2675.44       2834.21        56.67 o                         
   0  12   2       4640.44       4544.80        75.12 o                         
   2  12   2       6659.82       6511.02       101.49 o                         
   4  12   2         53.94         47.46        28.29 o                         
   6  12   2       1555.93       1527.71        47.75 o                         
   8  12   2       5257.90       5236.95        85.19 o                         
  10  12   2       1315.23       1350.76        38.21 o                         
  12  12   2       2066.16       2144.44        46.84 o                         
  14  12   2       1545.37       1353.44        57.42 o                         
  16  12   2        293.51        337.83        38.22 o                         
  18  12   2        536.38        429.91        44.53 o                         
  20  12   2         89.82         86.89        52.21 o                         
  22  12   2       1277.50       1483.96       116.12 o                         
  24  12   2          3.68         43.79        95.49 o                         
 -25  13   2        808.04        955.83       218.54 o                         
 -23  13   2       1790.09       2004.00       175.02 o                         
 -21  13   2       2512.82       2455.69       107.43 o                         
 -19  13   2         50.65         66.44        40.68 o                         
 -17  13   2       1153.99        971.98        48.48 o                         
 -15  13   2       1071.21       1123.55        42.98 o                         
 -13  13   2        445.94        478.03        33.37 o                         
 -11  13   2        418.81        391.01        29.87 o                         
  -9  13   2        176.07        229.18        24.64 o                         
  -7  13   2       3110.63       3078.32        58.82 o                         
  -5  13   2      20555.37      20839.72       219.66 o                         
  -3  13   2       8749.29       8896.11       131.09 o                         
  -1  13   2       2085.73       1986.15        52.70 o                         
   1  13   2       4707.22       4840.50        80.44 o                         
   3  13   2       9831.15      10263.64       141.37 o                         
   5  13   2      15809.80      16439.13       359.49 o                         
   7  13   2       4337.22       4706.94        88.20 o                         
   9  13   2          7.03         16.81        23.82 o                         
  11  13   2         46.60         85.05        26.74 o                         
  13  13   2       9868.01      10235.12       115.43 o                         
  15  13   2       8336.69       8122.27       129.17 o                         
  17  13   2        247.51        258.39        41.65 o                         
  19  13   2        851.54        845.99        64.21 o                         
  21  13   2       1868.44       1731.72       115.96 o                         
  23  13   2        158.75        156.01        93.80 o                         
 -24  14   2       2382.73       1815.59       252.82 o                         
 -22  14   2       1376.93       1560.67       222.16 o                         
 -20  14   2       4026.49       3743.67       128.16 o                         
 -18  14   2       7982.75       7660.07       129.20 o                         
 -16  14   2      11674.51      12406.29       335.15 o                         
 -14  14   2       9125.82       9506.69       140.13 o                         
 -12  14   2        372.88        420.31        32.15 o                         
 -10  14   2       5756.89       5983.41        78.49 o                         
  -8  14   2       6092.68       5937.25       154.86 o                         
  -6  14   2      12316.92      12220.33       171.56 o                         
  -4  14   2       4685.90       4367.60        78.12 o                         
  -2  14   2        746.79        845.76        40.46 o                         
   0  14   2        104.69         94.07        29.61 o                         
   2  14   2        880.13        697.24        38.78 o                         
   4  14   2          0.34         17.36        33.34 o                         
   6  14   2         13.84         25.64        39.39 o                         
   8  14   2        294.06        363.90        36.53 o                         
  10  14   2       6010.13       6272.43        79.72 o                         
  12  14   2       5531.65       5737.17        89.04 o                         
  14  14   2       4114.56       4127.93        92.51 o                         
  16  14   2       3747.42       3647.08        87.33 o                         
  18  14   2       5752.36       5492.42       129.84 o                         
  20  14   2       7376.95       7518.05       213.20 o                         
  22  14   2       2986.88       3209.76       218.08 o                         
  24  14   2       1870.95       1807.64       256.76 o                         
 -21  15   2       2206.76       1822.69       273.48 o                         
 -19  15   2        579.42        572.19        89.66 o                         
 -17  15   2        550.39        503.12        55.06 o                         
 -15  15   2       4756.81       4453.44       136.58 o                         
 -13  15   2       2970.43       3112.10        70.53 o                         
 -11  15   2       2357.83       2389.45        53.41 o                         
  -9  15   2       1496.36       1501.00        44.80 o                         
  -7  15   2       2658.89       2994.21        79.94 o                         
  -5  15   2      30707.14      30240.95       284.42 o                         
  -3  15   2      30708.32      29754.31       373.23 o                         
  -1  15   2      14915.53      14711.33       163.40 o                         
   1  15   2        547.23        491.82        36.96 o                         
   3  15   2      13855.78      14100.11       204.04 o                         
   5  15   2      24487.55      25350.27       427.51 o                         
   7  15   2      11337.87      11747.64       269.02 o                         
   9  15   2       6054.68       6262.83       187.14 o                         
  11  15   2       1544.81       1465.90        52.38 o                         
  13  15   2       8764.44       8485.67       163.47 o                         
  15  15   2       5077.24       5125.97       102.57 o                         
  17  15   2        276.11        245.08        65.50 o                         
  19  15   2         38.27         61.10        84.98 o                         
  21  15   2         43.07        -78.71       117.90 o                         
  23  15   2        195.59        -21.93       265.38 o                         
 -20  16   2       5679.35       4628.58       490.83 o                         
 -18  16   2       6052.50       5989.57       211.31 o                         
 -16  16   2       9290.07       9244.65       216.47 o                         
 -14  16   2       6951.52       7099.91       145.02 o                         
 -12  16   2       1216.79       1288.51        55.09 o                         
 -10  16   2       7757.65       7710.12       151.92 o                         
  -8  16   2      12046.81      12329.09       196.28 o                         
  -6  16   2       6547.59       6486.28       125.25 o                         
  -4  16   2       1998.44       1980.82        69.85 o                         
  -2  16   2       1889.65       1753.67        62.13 o                         
   0  16   2        246.98        206.90        34.13 o                         
   2  16   2         78.78        113.90        38.34 o                         
   4  16   2        221.86        262.03        44.55 o                         
   6  16   2       1549.23       1714.63        79.33 o                         
   8  16   2       1252.68       1297.32        76.44 o                         
  10  16   2       3445.05       3727.75       145.36 o                         
  12  16   2       4188.43       4237.03       120.84 o                         
  14  16   2       2537.12       2419.80        95.62 o                         
  16  16   2       3895.15       3766.77       157.08 o                         
  18  16   2       8141.97       8472.91       435.68 o                         
 -17  17   2         47.88         54.33       178.18 o                         
 -15  17   2       1033.14       1184.55       131.38 o                         
 -13  17   2        644.54        671.54        63.10 o                         
 -11  17   2        220.73        248.99        66.90 o                         
  -9  17   2        776.77        637.90        65.60 o                         
  -7  17   2       2912.25       2758.81       125.40 o                         
  -5  17   2       7933.20       8162.01       188.76 o                         
  -3  17   2      11016.96      11023.54       226.16 o                         
  -1  17   2        470.55        448.82        60.91 o                         
   1  17   2       3409.82       3514.51       124.91 o                         
   3  17   2      10298.68       9971.99       224.18 o                         
   5  17   2      13019.09      12794.09       272.33 o                         
   7  17   2       7105.77       7415.06       227.43 o                         
   9  17   2       1896.85       1797.82       126.81 o                         
  11  17   2        216.48        223.15       113.07 o                         
  13  17   2       2532.72       2649.93       164.63 o                         
  15  17   2       3758.08       3786.63       293.93 o                         
 -14  18   2        256.24        269.86       135.23 o                         
 -12  18   2         15.24         -9.61        91.85 o                         
 -10  18   2       2462.99       2429.30       148.12 o                         
  -8  18   2        973.12        921.90        93.29 o                         
  -6  18   2       1290.93       1534.90        95.79 o                         
  -4  18   2        570.39        513.06        81.29 o                         
  -2  18   2         74.03         78.52        68.71 o                         
   0  18   2          9.83         59.42        65.45 o                         
   2  18   2       1048.69       1012.47        85.07 o                         
   4  18   2        456.67        546.36        74.47 o                         
   6  18   2        181.09        168.96        75.77 o                         
   8  18   2       1679.35       1563.79       164.21 o                         
  10  18   2       2746.13       2840.81       158.61 o                         
  12  18   2        158.89        250.37       123.45 o                         
  14  18   2         76.84        119.58       125.74 o                         
 -13  19   2        699.84        883.23       168.13 o                         
 -11  19   2         30.96         23.62       128.51 o                         
  -9  19   2        651.10        565.94       159.44 o                         
  -7  19   2        245.32        363.12        96.91 o                         
  -5  19   2       1443.47       1353.26       108.28 o                         
  -3  19   2       1298.72       1382.62       106.76 o                         
  -1  19   2         29.68         10.16        69.91 o                         
   1  19   2        486.00        627.37        88.30 o                         
   3  19   2        135.85        202.05        71.34 o                         
   5  19   2        946.48        982.09       133.03 o                         
   7  19   2       2791.53       2931.03       713.41 o                         
   9  19   2         90.33        317.63       137.48 o                         
  11  19   2        322.73        302.20       132.66 o                         
  13  19   2         12.53        -11.53       128.78 o                         
 -12  20   2        916.10       1185.59       191.62 o                         
 -10  20   2          0.92         25.02       126.28 o                         
  -8  20   2         68.25         38.86       145.47 o                         
  -6  20   2        119.89         56.53       111.06 o                         
  -4  20   2        498.98        486.44       103.90 o                         
  -2  20   2        539.35        403.50       131.31 o                         
   0  20   2         16.30       -126.70       128.57 o                         
   2  20   2       1044.29       1453.79       130.35 o                         
   4  20   2         11.15        164.24        89.59 o                         
   6  20   2        445.38        520.57       125.86 o                         
   8  20   2         44.84        110.20       120.50 o                         
  10  20   2        110.80        145.01       143.07 o                         
  12  20   2        817.89        856.14       189.92 o                         
  -7  21   2        922.33       1078.60       214.37 o                         
  -5  21   2        788.72        781.53       200.97 o                         
  -3  21   2        466.84        505.08       195.34 o                         
  -1  21   2       1245.43       1081.88       216.67 o                         
   1  21   2       2670.28       2564.71       287.10 o                         
   5  21   2        591.68        644.69       216.21 o                         
 -29   1   3       2126.94       2398.72       215.86 o                         
 -27   1   3       1123.66       1345.77       187.11 o                         
 -25   1   3        467.18        991.74       186.53 o                         
 -23   1   3          4.58        -18.61       105.23 o                         
 -21   1   3       1527.03       1731.38        95.77 o                         
 -19   1   3      24812.27      24426.37       294.29 o                         
 -17   1   3       8913.30       9027.02       139.91 o                         
 -15   1   3       1347.27       1181.13        40.31 o                         
 -13   1   3       7571.72       8255.49       124.77 o                         
 -11   1   3        211.48        283.72        34.07 o                         
  -9   1   3       5003.01       5156.39        88.50 o                         
  -7   1   3      16393.15      19160.23       256.17 o                         
  -5   1   3       4678.87       4592.33        68.68 o                         
  -3   1   3      36218.17      35378.52       406.56 o                         
  -1   1   3        524.58        381.16        25.66 o                         
   1   1   3       2549.12       2581.52        62.29 o                         
   3   1   3      88402.97      92788.57       879.24 o                         
   5   1   3        569.13        585.79        23.79 o                         
   7   1   3      29456.96      31173.47       432.07 o                         
   9   1   3       1877.20       1869.96        49.73 o                         
  11   1   3       1285.64       1324.18        46.15 o                         
  13   1   3        317.94        342.12        23.05 o                         
  15   1   3       3180.92       3364.50        74.86 o                         
  17   1   3       7443.04       7972.48       173.78 o                         
  19   1   3      14156.28      14674.85       240.88 o                         
  21   1   3       1077.05       1082.44        56.13 o                         
  23   1   3         10.82        131.04        91.90 o                         
  25   1   3       1740.63       1363.37       153.53 o                         
 -28   2   3          2.51         74.41       248.56 o                         
 -26   2   3        103.42        157.85        94.90 o                         
 -24   2   3          2.18        110.85        93.50 o                         
 -22   2   3        144.67        302.17       154.13 o                         
 -20   2   3         53.53         50.36        25.18 o                         
 -18   2   3       1438.95       1364.47        37.82 o                         
 -16   2   3      10612.93      10635.47       134.30 o                         
 -14   2   3      56482.25      59504.99       557.22 o                         
 -12   2   3      56621.88      57264.58       586.98 o                         
 -10   2   3      35067.11      33414.86       394.33 o                         
  -8   2   3      50211.13      49616.91       620.67 o                         
  -6   2   3       7415.86       7220.96        90.90 o                         
  -4   2   3      14535.67      13918.65       150.79 o                         
  -2   2   3     122285.49     125393.61      1041.49 o                         
   0   2   3     180009.39     184434.64      2137.24 o                         
   2   2   3      10996.03      11430.04       137.84 o                         
   4   2   3       1576.91       1857.86        48.09 o                         
   6   2   3      12179.88      13246.40       142.76 o                         
   8   2   3       4346.09       4143.00        99.46 o                         
  10   2   3      10807.39      11146.45       153.13 o                         
  12   2   3       1121.96       1038.17        32.15 o                         
  14   2   3          2.64         45.69        28.77 o                         
  16   2   3       2571.36       2436.78       108.53 o                         
  18   2   3       1289.69       1361.29        67.41 o                         
  20   2   3        678.24        789.40        72.45 o                         
  22   2   3      10195.10      10052.21       156.88 o                         
  24   2   3       6511.82       6160.47       142.66 o                         
  26   2   3       4051.17       4378.58       227.41 o                         
 -29   3   3       9686.69       9260.29       382.40 o                         
 -27   3   3       7524.10       8068.80       289.84 o                         
 -25   3   3       5381.43       5731.47       182.74 o                         
 -23   3   3       2492.05       2497.73        91.15 o                         
 -21   3   3       9789.21      10373.36       199.08 o                         
 -19   3   3      94398.70      95233.48      1003.53 o                         
 -17   3   3      23172.10      24404.46       307.39 o                         
 -15   3   3       2310.35       2510.07        54.94 o                         
 -13   3   3        352.07        292.41        22.41 o                         
 -11   3   3         14.00         30.58        20.72 o                         
  -9   3   3      52550.32      56487.55       556.99 o                         
  -7   3   3      33125.02      35510.18       537.02 o                         
  -5   3   3      73861.95      77610.31       562.85 o                         
  -3   3   3     259179.56     258565.38      1986.17 o                         
  -1   3   3       9748.98       8824.03        92.23 o                         
   1   3   3        397.06        235.80        13.83 o                         
   3   3   3      11838.55      12762.31       120.40 o                         
   5   3   3      43919.36      43900.10       344.20 o                         
   7   3   3      85598.57      88085.72       767.35 o                         
   9   3   3      61855.75      60741.88       607.20 o                         
  11   3   3      21494.95      20658.79       219.77 o                         
  13   3   3      26039.32      26136.75       269.32 o                         
  15   3   3      25428.02      26217.54       310.28 o                         
  17   3   3      36529.23      37600.22       473.82 o                         
  19   3   3      16682.23      16711.41       220.09 o                         
  21   3   3       5172.11       5221.84       107.25 o                         
  23   3   3       2801.16       2971.07        74.18 o                         
  25   3   3       3544.77       3929.68       122.95 o                         
 -28   4   3        371.32        407.02        98.80 o                         
 -26   4   3        101.58        108.40        63.33 o                         
 -24   4   3        120.31        125.11        41.51 o                         
 -22   4   3       6427.89       6003.69       129.87 o                         
 -20   4   3       6062.01       5745.93        95.85 o                         
 -18   4   3       5635.49       5774.65       101.76 o                         
 -16   4   3       4967.78       5114.31        84.48 o                         
 -14   4   3      25316.54      23570.35       209.48 o                         
 -12   4   3      58338.54      58571.98       512.65 o                         
 -10   4   3     107120.55     106063.38       810.57 o                         
  -8   4   3      83943.28      83948.48       618.73 o                         
  -6   4   3      32360.66      32287.90       244.39 o                         
  -4   4   3      47669.47      47731.55       314.68 o                         
  -2   4   3      57184.64      59423.40       403.44 o                         
   0   4   3      29057.92      28764.00       232.97 o                         
   2   4   3      72821.48      73357.44       468.89 o                         
   4   4   3      62704.24      63926.79       432.70 o                         
   6   4   3       9531.17       9522.56        96.32 o                         
   8   4   3       6791.23       6844.48       101.67 o                         
  10   4   3      29226.65      31606.40       334.57 o                         
  12   4   3          1.51         28.27        18.44 o                         
  14   4   3        279.96        254.97        28.00 o                         
  16   4   3       3489.97       3086.03        74.45 o                         
  18   4   3       6665.26       6173.46       145.77 o                         
  20   4   3       3286.38       3122.43       109.54 o                         
  22   4   3       2563.87       2574.27        78.00 o                         
  24   4   3      10151.10       9954.85       259.43 o                         
  26   4   3       6812.91       6951.96       333.61 o                         
 -29   5   3      13155.96      12798.53       530.87 o                         
 -27   5   3       9325.30       8911.36       248.54 o                         
 -25   5   3       2306.26       2344.70        79.74 o                         
 -23   5   3       1926.47       1878.96        72.26 o                         
 -21   5   3      19072.23      18613.28       272.81 o                         
 -19   5   3      30368.41      30531.05       352.66 o                         
 -17   5   3      27280.04      28007.23       259.76 o                         
 -15   5   3       1210.18       1191.00        36.69 o                         
 -13   5   3         38.59         64.96        21.59 o                         
 -11   5   3       4666.26       4866.96        64.69 o                         
  -9   5   3      50569.04      54930.11       441.68 o                         
  -7   5   3       4151.16       4852.62        63.47 o                         
  -5   5   3      23824.74      24913.53       206.62 o                         
  -3   5   3      35951.97      36555.48       279.38 o                         
  -1   5   3       9254.82       8848.64        97.98 o                         
   1   5   3       9684.02       9920.93        95.20 o                         
   3   5   3       7377.26       7288.27        68.44 o                         
   5   5   3      33446.49      32834.10       220.71 o                         
   7   5   3      93359.02      93361.09       627.76 o                         
   9   5   3      42161.25      39147.20       307.56 o                         
  11   5   3      20203.73      19933.59       312.49 o                         
  13   5   3       5928.78       5493.63       102.84 o                         
  15   5   3      28787.01      29432.03       346.35 o                         
  17   5   3      38037.33      39044.57       443.00 o                         
  19   5   3      22026.86      21291.94       346.98 o                         
  21   5   3       2272.85       2380.59       102.64 o                         
  23   5   3         28.48         30.38        38.14 o                         
  25   5   3       1866.66       1770.62        97.40 o                         
 -28   6   3        939.79        724.61       131.66 o                         
 -26   6   3        111.42         54.46        79.98 o                         
 -24   6   3       1272.26       1130.35        63.57 o                         
 -22   6   3       1554.56       1543.97        64.45 o                         
 -20   6   3        114.71         86.44        35.52 o                         
 -18   6   3        122.20        113.18        28.77 o                         
 -16   6   3       4973.53       4944.20        77.29 o                         
 -14   6   3       8764.09       8717.97       122.55 o                         
 -12   6   3      40193.77      40807.08       398.00 o                         
 -10   6   3      16515.04      16387.89       162.60 o                         
  -8   6   3      17287.91      16256.14       147.38 o                         
  -6   6   3       5806.85       4657.70        57.76 o                         
  -4   6   3      68738.93      72003.34       510.65 o                         
  -2   6   3     104461.73     107091.66       864.16 o                         
   0   6   3      25585.45      24966.02       187.83 o                         
   2   6   3       1471.83       1315.03        28.88 o                         
   4   6   3       3843.93       3787.38        46.84 o                         
   6   6   3       3380.92       3252.15        43.77 o                         
   8   6   3       4534.92       4366.07        56.13 o                         
  10   6   3        214.18        222.38        20.94 o                         
  12   6   3       2233.42       2287.08        64.47 o                         
  14   6   3        247.20        294.82        33.19 o                         
  16   6   3        727.33        702.66        46.11 o                         
  18   6   3        989.20       1004.62        53.91 o                         
  20   6   3       4262.81       4046.81       143.07 o                         
  22   6   3        154.01        174.58        40.87 o                         
  24   6   3       3147.27       3136.57       112.49 o                         
 -29   7   3       1714.49       1323.01       205.05 o                         
 -27   7   3       1571.77       1456.97       123.50 o                         
 -25   7   3        137.27        152.80        44.11 o                         
 -23   7   3         25.66          3.68        41.49 o                         
 -21   7   3       1832.50       1696.28        50.43 o                         
 -19   7   3       7807.23       7872.14       112.84 o                         
 -17   7   3       2670.53       2766.18        61.04 o                         
 -15   7   3        625.81        721.67        38.08 o                         
 -13   7   3       1278.00       1344.12        38.54 o                         
 -11   7   3       8204.95       7477.57        89.28 o                         
  -9   7   3      14870.40      14051.76       145.90 o                         
  -7   7   3      11729.02      11270.26       109.25 o                         
  -5   7   3      18593.51      20925.86       183.95 o                         
  -3   7   3      38749.23      38414.96       289.29 o                         
  -1   7   3       2027.78       1941.15        32.34 o                         
   1   7   3       1515.52       1518.55        31.20 o                         
   3   7   3       1451.25       1534.95        31.28 o                         
   5   7   3       5067.91       4910.41        56.57 o                         
   7   7   3      31057.89      30969.80       226.71 o                         
   9   7   3      11864.98      11760.39       110.79 o                         
  11   7   3        133.35        175.79        22.38 o                         
  13   7   3        992.41       1114.34        47.76 o                         
  15   7   3         95.82        103.19        32.44 o                         
  17   7   3      15526.23      15045.31       218.51 o                         
  19   7   3      13021.66      12475.04       183.15 o                         
  21   7   3       1617.28       1633.34        69.68 o                         
  23   7   3        792.54        669.85        64.65 o                         
  25   7   3          9.48          9.67        76.60 o                         
 -28   8   3        430.38        414.66       164.57 o                         
 -26   8   3          0.80        -10.80        78.04 o                         
 -24   8   3        173.62        103.28        47.14 o                         
 -22   8   3        338.75        387.04        34.55 o                         
 -20   8   3        143.16        142.37        32.19 o                         
 -18   8   3        254.36        221.03        27.04 o                         
 -16   8   3       8874.86       8497.87       123.90 o                         
 -14   8   3         60.04         58.32        24.63 o                         
 -12   8   3        509.68        536.59        28.59 o                         
 -10   8   3       2966.88       3067.05        53.01 o                         
  -8   8   3        168.95        348.71        24.58 o                         
  -6   8   3       4129.62       4020.07        62.46 o                         
  -4   8   3       2824.75       3271.48        56.56 o                         
  -2   8   3       2982.90       3563.14        50.17 o                         
   0   8   3       9184.51      10263.50       128.00 o                         
   2   8   3       2588.88       3230.42        53.77 o                         
   4   8   3      15613.64      16822.65       140.57 o                         
   6   8   3       1860.92       1948.54        35.92 o                         
   8   8   3       1403.68       1929.69        38.69 o                         
  10   8   3       2221.89       2447.72        50.02 o                         
  12   8   3         86.67         67.78        23.99 o                         
  14   8   3          9.13         30.01        27.74 o                         
  16   8   3         97.06        135.20        33.50 o                         
  18   8   3        175.34        215.32        38.56 o                         
  20   8   3         98.51        111.45        40.02 o                         
  22   8   3        884.68        816.04        61.88 o                         
  24   8   3        409.29        402.74        69.78 o                         
 -27   9   3        262.72        221.17       116.43 o                         
 -25   9   3       2990.60       3273.14       143.16 o                         
 -23   9   3       6642.49       6860.82       144.50 o                         
 -21   9   3       5374.15       5180.34       120.68 o                         
 -19   9   3         76.86         47.92        31.93 o                         
 -17   9   3        698.11        679.41        39.23 o                         
 -15   9   3      16432.73      17137.17       180.96 o                         
 -13   9   3       6919.71       6868.37        95.36 o                         
 -11   9   3         63.14         55.17        22.01 o                         
  -9   9   3       2729.68       2625.97        50.19 o                         
  -7   9   3        219.04        407.39        23.23 o                         
  -5   9   3         31.61        105.53        22.09 o                         
  -3   9   3       1413.07       1672.04        44.07 o                         
  -1   9   3      12557.30      12998.10       111.46 o                         
   1   9   3      31336.21      31989.15       275.05 o                         
   3   9   3      18506.11      18628.55       204.40 o                         
   5   9   3       2831.44       3225.19        49.71 o                         
   7   9   3        248.46        175.47        20.63 o                         
   9   9   3        355.79        422.50        24.76 o                         
  11   9   3      15034.19      14937.71       151.97 o                         
  13   9   3       6862.73       7096.42       103.15 o                         
  15   9   3       6265.41       6567.67       116.93 o                         
  17   9   3        307.13        402.95        37.87 o                         
  19   9   3        500.32        566.74        42.18 o                         
  21   9   3      12776.81      12969.83       210.21 o                         
  23   9   3       4795.26       4976.09       147.52 o                         
  25   9   3          4.38         50.10       100.06 o                         
 -26  10   3        314.47        353.92        87.04 o                         
 -24  10   3        114.93        131.59        51.54 o                         
 -22  10   3        547.17        645.69        58.70 o                         
 -20  10   3       1144.29       1114.94        52.81 o                         
 -18  10   3       2785.63       2869.29        63.47 o                         
 -16  10   3       2666.88       2665.12        59.75 o                         
 -14  10   3      11102.48      11084.30       138.73 o                         
 -12  10   3      14128.63      14331.04       150.69 o                         
 -10  10   3      20005.30      20327.48       189.40 o                         
  -8  10   3      29276.00      29307.72       234.45 o                         
  -6  10   3      24217.55      24011.87       211.88 o                         
  -4  10   3      21128.47      21155.64       197.48 o                         
  -2  10   3      37644.98      38834.02       350.29 o                         
   0  10   3      10558.84      11233.59       131.08 o                         
   2  10   3       3821.25       4000.98        99.77 o                         
   4  10   3       3576.73       3577.72        69.25 o                         
   6  10   3         52.18         82.08        19.23 o                         
   8  10   3       7026.42       6975.58        87.18 o                         
  10  10   3       5217.54       5736.53        84.14 o                         
  12  10   3       1852.60       1820.83        51.90 o                         
  14  10   3        550.08        568.16        43.84 o                         
  16  10   3         59.68         36.52        32.49 o                         
  18  10   3        122.84        135.19        33.14 o                         
  20  10   3       3655.98       3459.70        99.65 o                         
  22  10   3       4322.87       4409.78       128.87 o                         
  24  10   3       4196.44       4434.61       199.81 o                         
 -25  11   3       6442.96       6630.82       202.43 o                         
 -23  11   3      13008.30      13097.09       219.26 o                         
 -21  11   3       9049.32       9251.95       157.61 o                         
 -19  11   3        481.96        448.14        47.71 o                         
 -17  11   3       9207.13       9118.21       112.58 o                         
 -15  11   3      12988.50      12900.24       143.80 o                         
 -13  11   3      12803.57      13134.58       173.89 o                         
 -11  11   3       7718.02       7726.23       125.36 o                         
  -9  11   3       3423.07       3340.98        72.34 o                         
  -7  11   3       1325.05       1207.85        34.33 o                         
  -5  11   3       3729.93       4025.67        64.99 o                         
  -3  11   3        470.59        496.20        31.65 o                         
  -1  11   3      15509.20      16221.84       197.26 o                         
   1  11   3      28663.87      27747.75       295.76 o                         
   3  11   3      20518.29      20635.98       494.80 o                         
   5  11   3       3121.02       3110.36        67.35 o                         
   7  11   3         91.46         85.57        21.76 o                         
   9  11   3      20480.24      20794.01       190.26 o                         
  11  11   3      39944.49      39765.22       305.05 o                         
  13  11   3      33622.66      32907.84       302.64 o                         
  15  11   3      17965.61      17733.53       243.28 o                         
  17  11   3       6161.02       6301.45       116.88 o                         
  19  11   3       1072.71       1135.73        70.69 o                         
  21  11   3       8238.76       8789.60       199.28 o                         
  23  11   3       8080.13       8237.61       237.96 o                         
 -26  12   3        469.00        330.83       130.37 o                         
 -24  12   3          0.35        -18.39        76.68 o                         
 -22  12   3       2055.00       2070.06        87.57 o                         
 -20  12   3       7309.50       7223.36       123.74 o                         
 -18  12   3        633.44        654.94        46.22 o                         
 -16  12   3       1658.26       1667.57        49.30 o                         
 -14  12   3       8049.56       8203.11       123.77 o                         
 -12  12   3      18206.01      17896.42       175.61 o                         
 -10  12   3      40771.89      39876.94       293.54 o                         
  -8  12   3      20427.58      20145.09       186.31 o                         
  -6  12   3      10708.57      10371.63       137.79 o                         
  -4  12   3       9465.78       9412.00       124.85 o                         
  -2  12   3      30109.34      30196.79       260.57 o                         
   0  12   3      31351.68      30547.90       358.40 o                         
   2  12   3      25485.33      24666.25       258.80 o                         
   4  12   3       1014.99        868.37        34.42 o                         
   6  12   3       6815.06       7087.18       129.08 o                         
   8  12   3       8321.30       8156.01       100.57 o                         
  10  12   3       3422.53       3545.87        62.11 o                         
  12  12   3       2705.55       2519.16        62.92 o                         
  14  12   3        625.50        663.88        42.25 o                         
  16  12   3       7352.48       7092.80       120.27 o                         
  18  12   3       1266.67       1192.99        65.50 o                         
  20  12   3       2259.99       2312.19       105.01 o                         
  22  12   3       3659.37       3777.98       156.57 o                         
  24  12   3        766.06        802.76       120.74 o                         
 -25  13   3       2772.98       2720.36       294.32 o                         
 -23  13   3       9917.90      10227.85       347.92 o                         
 -21  13   3       9614.89       9607.67       274.91 o                         
 -19  13   3       1692.03       1567.13        63.52 o                         
 -17  13   3        848.07        768.79        50.82 o                         
 -15  13   3       3999.00       3982.12        77.57 o                         
 -13  13   3       6266.25       5830.53        84.16 o                         
 -11  13   3       4963.15       5072.61        75.43 o                         
  -9  13   3        481.99        503.05        27.01 o                         
  -7  13   3       1078.65       1124.03        34.69 o                         
  -5  13   3       1999.70       2003.90        56.11 o                         
  -3  13   3        249.01        204.20        27.96 o                         
  -1  13   3       4657.05       4928.34        81.52 o                         
   1  13   3       2712.80       2938.72        62.82 o                         
   3  13   3      21301.13      21722.02       304.76 o                         
   5  13   3      11265.49      10608.39       260.66 o                         
   7  13   3        623.33        643.28        36.27 o                         
   9  13   3      17541.78      17706.86       215.13 o                         
  11  13   3      20973.46      20315.69       208.15 o                         
  13  13   3      10822.22      10637.62       129.67 o                         
  15  13   3       5933.12       5869.05       104.99 o                         
  17  13   3       2933.64       2512.14        92.49 o                         
  19  13   3       2769.65       2829.11       107.35 o                         
  21  13   3       2754.97       2968.13       140.02 o                         
  23  13   3       1836.71       1500.78       143.64 o                         
 -24  14   3          7.07       -119.67       193.94 o                         
 -22  14   3       1112.88       1123.00       219.19 o                         
 -20  14   3       1835.54       1835.06       120.10 o                         
 -18  14   3        246.02        236.65        46.99 o                         
 -16  14   3        188.02        229.57        40.52 o                         
 -14  14   3       2629.96       2513.57        63.88 o                         
 -12  14   3       6071.08       6355.77        89.84 o                         
 -10  14   3       8976.05       9045.93        98.49 o                         
  -8  14   3        290.86        238.07        24.56 o                         
  -6  14   3        511.47        471.30        37.92 o                         
  -4  14   3       5421.57       5476.23        85.35 o                         
  -2  14   3      10189.95       9490.83       120.92 o                         
   0  14   3      33876.84      32388.13       332.27 o                         
   2  14   3       2529.79       2473.29        59.79 o                         
   4  14   3         56.12         59.26        37.55 o                         
   6  14   3         79.81         63.63        29.05 o                         
   8  14   3        636.62        505.72        36.43 o                         
  10  14   3         35.59         52.77        27.71 o                         
  12  14   3       1833.43       1764.33        54.54 o                         
  14  14   3       1102.17       1251.03        55.23 o                         
  16  14   3       1870.72       1752.46        74.50 o                         
  18  14   3         95.50        190.04        58.40 o                         
  20  14   3          7.69         64.90        85.07 o                         
  22  14   3        164.63         36.34       116.28 o                         
 -21  15   3        541.55        264.88       120.19 o                         
 -19  15   3        419.14        321.27        83.31 o                         
 -17  15   3          8.83         93.07        47.59 o                         
 -15  15   3        129.87        201.30        59.78 o                         
 -13  15   3        162.99        269.31        37.58 o                         
 -11  15   3         19.77         27.08        26.19 o                         
  -9  15   3        523.93        518.87        28.89 o                         
  -7  15   3          2.29         19.43        35.09 o                         
  -5  15   3        181.61        227.84        35.79 o                         
  -3  15   3        841.07        776.71        42.43 o                         
  -1  15   3        303.54        330.72        35.39 o                         
   1  15   3        665.39        559.64        37.98 o                         
   3  15   3       1045.46       1047.87        45.99 o                         
   5  15   3       2310.02       2326.54        79.86 o                         
   7  15   3        315.21        318.48        33.70 o                         
   9  15   3        207.19        166.93        41.22 o                         
  11  15   3        298.62        357.60        43.42 o                         
  13  15   3         14.34         55.62        40.39 o                         
  15  15   3        530.71        443.26        59.26 o                         
  17  15   3         55.38        116.32        78.12 o                         
  19  15   3        417.95        408.22       109.33 o                         
  21  15   3        291.61        288.04       162.66 o                         
 -20  16   3        513.28        103.62       355.12 o                         
 -18  16   3        845.96       1022.47       113.78 o                         
 -16  16   3       2936.14       3161.72       143.53 o                         
 -14  16   3        484.62        459.09        54.06 o                         
 -12  16   3        234.41        205.47        38.88 o                         
 -10  16   3        262.54        281.06        51.28 o                         
  -8  16   3       1942.12       1919.41        95.10 o                         
  -6  16   3       7417.47       7820.67       148.71 o                         
  -4  16   3        577.72        741.55        52.31 o                         
  -2  16   3        229.05        213.75        39.32 o                         
   0  16   3        142.11        107.33        40.58 o                         
   2  16   3        386.15        411.62        45.00 o                         
   4  16   3       5375.78       5585.73       121.68 o                         
   6  16   3       2764.33       3035.90       109.36 o                         
   8  16   3         12.39         -6.95        55.96 o                         
  10  16   3       2966.97       3254.52       114.38 o                         
  12  16   3          2.58         26.89        55.95 o                         
  14  16   3        384.47        420.07        71.15 o                         
  16  16   3        855.69       1143.72       130.84 o                         
  18  16   3        449.28        710.49       164.47 o                         
 -17  17   3        224.06        139.02       123.80 o                         
 -15  17   3       3362.26       3324.26       203.30 o                         
 -13  17   3       3186.75       3079.81       103.53 o                         
 -11  17   3          1.76         -9.02        55.96 o                         
  -9  17   3        261.83        329.01        65.74 o                         
  -7  17   3          0.97         26.79        57.75 o                         
  -5  17   3         27.98         84.11        61.81 o                         
  -3  17   3        334.11        298.46        65.45 o                         
  -1  17   3       2505.67       2598.20       110.93 o                         
   1  17   3        779.92        963.14        79.45 o                         
   3  17   3       3172.56       3653.63       125.99 o                         
   5  17   3       2905.59       3192.06       141.06 o                         
   7  17   3       1303.01       1397.42        84.58 o                         
   9  17   3       1641.91       1683.87       113.24 o                         
  11  17   3       1908.38       1986.29       151.33 o                         
  13  17   3       2858.10       3303.74       194.32 o                         
  15  17   3       1004.47       1068.45       183.36 o                         
 -16  18   3       5705.70       5948.31       337.91 o                         
 -14  18   3       2642.71       2680.61       246.52 o                         
 -12  18   3       1558.62       1620.89       155.58 o                         
 -10  18   3       1438.33       1590.10       129.94 o                         
  -8  18   3       4688.98       4695.04       162.78 o                         
  -6  18   3      16273.54      16836.47       298.21 o                         
  -4  18   3       7253.81       7726.58       213.00 o                         
  -2  18   3       1451.62       1622.38       106.79 o                         
   0  18   3       2045.31       1995.29       168.16 o                         
   2  18   3       5040.46       4844.58       169.07 o                         
   4  18   3       3854.21       3830.31       167.61 o                         
   6  18   3       6315.33       6337.03       244.37 o                         
   8  18   3         54.77        147.30        81.68 o                         
  10  18   3        252.12        274.21       145.25 o                         
  12  18   3         88.05         95.24       123.89 o                         
 -15  19   3       1949.40       1700.30       209.30 o                         
 -13  19   3       3527.93       3823.26       293.13 o                         
 -11  19   3        427.22        675.77       162.44 o                         
  -9  19   3         13.32        114.37       136.08 o                         
  -7  19   3         58.90        229.79        78.77 o                         
  -5  19   3       1199.10       1080.24       120.55 o                         
  -3  19   3         11.60         31.20        73.06 o                         
  -1  19   3       2936.98       3135.65       141.66 o                         
   1  19   3       4763.36       4940.77       207.32 o                         
   3  19   3       5645.48       5620.80       203.63 o                         
   5  19   3        640.21        878.71       110.39 o                         
   7  19   3        881.61        860.04       135.66 o                         
   9  19   3       5365.19       5753.28       351.22 o                         
  11  19   3       6451.24       6539.46       391.44 o                         
  -8  20   3       8511.55       9001.00       324.26 o                         
  -6  20   3       8009.13       8013.91       426.22 o                         
  -4  20   3       2729.08       2720.83       204.08 o                         
  -2  20   3       3372.25       3018.77       216.78 o                         
   0  20   3       2179.83       2045.14       483.03 o                         
   2  20   3       4248.52       4408.30       333.78 o                         
   4  20   3       4522.93       4991.69       248.80 o                         
   6  20   3       1159.32       1183.96       198.84 o                         
   8  20   3         89.03        130.98       129.75 o                         
  10  20   3         67.99        -27.14       148.47 o                         
  -5  21   3          4.26        -60.87       170.51 o                         
  -3  21   3          5.01         99.58       173.20 o                         
  -1  21   3         79.33        113.30       166.92 o                         
   1  21   3       1796.86       1567.94       241.44 o                         
 -28   0   4       5821.71       6846.48       316.07 o                         
 -26   0   4      15248.45      15856.68       669.55 o                         
 -24   0   4      22115.44      23203.01       832.11 o                         
 -22   0   4         48.99         46.55        83.68 o                         
 -20   0   4       1628.04       1696.66        73.56 o                         
 -18   0   4         71.15         98.98        33.91 o                         
 -16   0   4        619.75        634.57        50.60 o                         
 -14   0   4       4974.73       6103.43       167.49 o                         
 -12   0   4      14219.04      17305.23       400.50 o                         
 -10   0   4      30517.13      30413.89       608.38 o                         
  -8   0   4      56973.29      57260.43       712.20 o                         
  -6   0   4     268114.66     272678.12      4341.49 o                         
  -4   0   4     188727.53     187760.80      4126.29 o                         
  -2   0   4      46258.70      42665.71       822.14 o                         
   0   0   4     105754.40     107022.23      2474.29 o                         
   2   0   4       9186.88      10821.87       408.32 o                         
   4   0   4     128794.66     134956.50      1859.46 o                         
   6   0   4      29538.93      28417.98       413.62 o                         
   8   0   4      32336.68      30267.39       465.22 o                         
  10   0   4     109112.09     109775.66      1699.85 o                         
  12   0   4      55538.23      59362.67       753.74 o                         
  14   0   4      11306.13      12379.79       209.03 o                         
  16   0   4      11439.24      12350.67       314.85 o                         
  18   0   4       5126.20       5410.00       135.87 o                         
  20   0   4       9512.96       9586.70       206.37 o                         
  22   0   4        749.59        755.39       141.26 o                         
  24   0   4        650.65        702.91       138.99 o                         
 -29   1   4       2116.88       2328.75       192.16 o                         
 -27   1   4       1020.40       1031.71       149.50 o                         
 -25   1   4        632.39        989.15       192.38 o                         
 -23   1   4      20522.75      21460.01       516.57 o                         
 -21   1   4      44431.69      44432.93       487.27 o                         
 -19   1   4      34709.07      36036.99       432.82 o                         
 -17   1   4        166.93        194.87        28.49 o                         
 -15   1   4      14517.33      14317.92       294.69 o                         
 -13   1   4      44396.58      43560.37       558.72 o                         
 -11   1   4     121352.95     118640.89      1414.26 o                         
  -9   1   4     128836.40     131337.53      1764.79 o                         
  -7   1   4      30296.27      31720.67       383.38 o                         
  -5   1   4      69543.18      73192.80       907.12 o                         
  -3   1   4        842.71        745.85        59.27 o                         
  -1   1   4       2932.45       3250.06       104.35 o                         
   1   1   4       4348.19       4666.09        84.93 o                         
   3   1   4       6313.49       5737.04        88.79 o                         
   5   1   4       1000.52        857.26        43.53 o                         
   7   1   4      15617.17      18331.63       267.42 o                         
   9   1   4       3231.31       3414.79        70.27 o                         
  11   1   4       9071.97      10309.12       119.24 o                         
  13   1   4      19171.82      18443.64       198.42 o                         
  15   1   4      38945.98      39197.28       434.50 o                         
  17   1   4      26264.62      26116.55       324.32 o                         
  19   1   4       5672.39       5660.51       124.12 o                         
  21   1   4       3796.71       3904.75        98.37 o                         
  23   1   4      13669.30      14331.90       237.30 o                         
  25   1   4      15909.45      14435.29      1307.17 o                         
 -30   2   4       2853.10       3132.79       256.05 o                         
 -28   2   4       2813.13       2915.50       159.82 o                         
 -26   2   4      11488.01      12162.97       398.25 o                         
 -24   2   4       7198.61       7440.37       291.98 o                         
 -22   2   4        118.33         83.27        52.09 o                         
 -20   2   4        572.46        604.00        43.83 o                         
 -18   2   4        172.69        305.25        38.67 o                         
 -16   2   4       1340.33       1399.18        51.84 o                         
 -14   2   4        826.75        875.44        37.52 o                         
 -12   2   4      11388.45      12145.85       160.27 o                         
 -10   2   4      10483.11      10082.24       194.09 o                         
  -8   2   4       3565.17       3488.46        67.22 o                         
  -6   2   4       4920.68       4369.65        68.31 o                         
  -4   2   4       3553.56       3015.16        57.42 o                         
  -2   2   4      14455.50      11631.52       250.34 o                         
   0   2   4     400572.06     405347.59      4790.79 o                         
   2   2   4       7711.80       7460.63       114.64 o                         
   4   2   4       3476.32       3440.55        69.42 o                         
   6   2   4      55199.40      58395.96       556.94 o                         
   8   2   4      21631.70      20543.88       335.03 o                         
  10   2   4      63993.77      63787.07       734.77 o                         
  12   2   4      18939.41      18717.08       196.47 o                         
  14   2   4       1441.48       1784.06        40.51 o                         
  16   2   4          7.16         -4.81        35.54 o                         
  18   2   4       8515.68       8953.14       204.50 o                         
  20   2   4       1813.72       1897.32        83.08 o                         
  22   2   4       2012.02       2272.66        96.05 o                         
  24   2   4        119.72        135.23        61.27 o                         
 -29   3   4        117.11        281.33       250.56 o                         
 -27   3   4        545.43        787.53        92.74 o                         
 -25   3   4         15.92        114.33        70.36 o                         
 -23   3   4       6111.58       6107.36       142.75 o                         
 -21   3   4       7815.97       7874.77       167.31 o                         
 -19   3   4      16259.16      16276.73       310.69 o                         
 -17   3   4       2065.73       1993.94        50.26 o                         
 -15   3   4        632.31        494.76        31.22 o                         
 -13   3   4      13104.97      12916.57       150.74 o                         
 -11   3   4      13274.09      12474.17       162.57 o                         
  -9   3   4        324.32        235.02        16.93 o                         
  -7   3   4       2680.74       2531.39        48.40 o                         
  -5   3   4       4275.72       4198.59        58.24 o                         
  -3   3   4      16180.13      16597.77       166.11 o                         
  -1   3   4      72252.65      74661.14       815.49 o                         
   1   3   4         37.25         54.26        13.36 o                         
   3   3   4       2460.17       2893.63        56.85 o                         
   5   3   4        941.28        905.17        21.49 o                         
   7   3   4       4203.87       4111.73        54.65 o                         
   9   3   4          0.02          9.17        24.46 o                         
  11   3   4       3639.00       3648.54        70.63 o                         
  13   3   4      16982.55      17199.33       199.25 o                         
  15   3   4       5470.89       5491.69        98.89 o                         
  17   3   4        744.81        851.25        42.35 o                         
  19   3   4         46.27         62.58        32.76 o                         
  21   3   4        129.55        150.25        39.06 o                         
  23   3   4       5176.90       5242.66       171.30 o                         
  25   3   4       8527.77       8871.35       257.73 o                         
 -30   4   4         52.82       -135.14       161.74 o                         
 -28   4   4         28.40        121.11        76.02 o                         
 -26   4   4        202.29        266.43        69.28 o                         
 -24   4   4          0.57        124.58        52.31 o                         
 -22   4   4        462.87        607.89        56.46 o                         
 -20   4   4         76.40        104.15        37.70 o                         
 -18   4   4       1602.14       1561.42        45.30 o                         
 -16   4   4        933.45        864.98        33.65 o                         
 -14   4   4         67.14         43.98        22.96 o                         
 -12   4   4        678.09        515.76        33.79 o                         
 -10   4   4        559.62        528.60        23.38 o                         
  -8   4   4       1298.08       1666.53        34.94 o                         
  -6   4   4         13.86         57.13        12.63 o                         
  -4   4   4         32.11         45.73        10.78 o                         
  -2   4   4      20592.06      22008.70       262.31 o                         
   0   4   4       3454.34       3479.18        46.53 o                         
   2   4   4      21238.13      22253.77       176.58 o                         
   4   4   4       3145.13       3319.84        48.19 o                         
   6   4   4        439.25        451.50        17.18 o                         
   8   4   4       5367.57       5611.54        70.83 o                         
  10   4   4         71.54        159.91        22.54 o                         
  12   4   4          1.13         14.30        20.75 o                         
  14   4   4       7572.62       7959.97       110.98 o                         
  16   4   4       7411.54       7193.78       117.64 o                         
  18   4   4        175.73        226.08        43.05 o                         
  20   4   4       3542.77       3276.85        81.92 o                         
  22   4   4       1110.17        922.37        49.02 o                         
  24   4   4        325.03        356.13        55.07 o                         
 -29   5   4        408.54        301.21       150.52 o                         
 -27   5   4       1385.30       1165.05       101.12 o                         
 -25   5   4       1157.63       1219.54        66.80 o                         
 -23   5   4       1580.07       1548.41        66.39 o                         
 -21   5   4       1391.19       1426.03        58.56 o                         
 -19   5   4       8795.21       9110.46       120.91 o                         
 -17   5   4      10818.24      10802.31       124.71 o                         
 -15   5   4       2248.60       2141.62        52.32 o                         
 -13   5   4       6257.98       6699.87        84.13 o                         
 -11   5   4       1717.41       1956.76        40.30 o                         
  -9   5   4        325.43        464.28        23.26 o                         
  -7   5   4      38130.91      40161.00       305.09 o                         
  -5   5   4      33237.54      36297.27       263.04 o                         
  -3   5   4         32.35         70.61        15.36 o                         
  -1   5   4       2626.55       2930.21        50.86 o                         
   1   5   4        217.33        210.68        15.35 o                         
   3   5   4      13109.29      13857.23       119.55 o                         
   5   5   4       1861.09       1949.44        32.70 o                         
   7   5   4       4684.02       4480.73        52.46 o                         
   9   5   4      13632.30      13570.82       138.69 o                         
  11   5   4       3899.93       3715.98        65.24 o                         
  13   5   4        767.06        837.16        36.63 o                         
  15   5   4       1579.47       1597.83        57.12 o                         
  17   5   4       9740.33       9175.61       149.85 o                         
  19   5   4      10450.32       9973.51       165.41 o                         
  21   5   4       9412.31       9327.18       161.44 o                         
  23   5   4        413.99        462.17        55.25 o                         
  25   5   4          4.64        -17.58        79.36 o                         
 -30   6   4       3705.88       3417.14       290.83 o                         
 -28   6   4       5280.83       4988.64       280.46 o                         
 -26   6   4       5371.78       5361.12       214.09 o                         
 -24   6   4       1263.23       1176.51        89.60 o                         
 -22   6   4       6476.60       6281.73        94.51 o                         
 -20   6   4          6.31         43.27        30.04 o                         
 -18   6   4       1094.27        970.39        39.18 o                         
 -16   6   4        922.18        913.91        37.89 o                         
 -14   6   4       9357.96       8720.06       100.17 o                         
 -12   6   4       1253.22        979.84        32.58 o                         
 -10   6   4         53.53         67.07        18.23 o                         
  -8   6   4      13461.51      13765.94       165.16 o                         
  -6   6   4       8987.34       8609.80        83.68 o                         
  -4   6   4       1202.54       1055.24        28.76 o                         
  -2   6   4      82745.98      89397.89       757.08 o                         
   0   6   4      19009.68      18070.54       157.18 o                         
   2   6   4      27355.37      26992.54       218.81 o                         
   4   6   4      63901.44      66261.45       437.38 o                         
   6   6   4      49238.16      49019.07       333.38 o                         
   8   6   4      18862.62      19034.44       163.15 o                         
  10   6   4       7365.69       7578.99        87.56 o                         
  12   6   4       3618.80       3910.90        79.28 o                         
  14   6   4      10779.32      10893.84       168.23 o                         
  16   6   4      12771.05      13315.21       207.86 o                         
  18   6   4       5753.93       5904.14       119.95 o                         
  20   6   4        597.71        647.20        64.79 o                         
  22   6   4        310.96        193.31        45.25 o                         
  24   6   4          5.94        -43.64        43.64 o                         
 -29   7   4       1082.31        666.97       180.26 o                         
 -27   7   4        732.33        603.38        87.09 o                         
 -25   7   4       4012.81       3849.18       103.35 o                         
 -23   7   4       6126.55       6080.41       143.05 o                         
 -21   7   4      10267.35       9958.19       191.52 o                         
 -19   7   4      13862.71      13950.96       163.04 o                         
 -17   7   4      49222.23      47747.16       422.71 o                         
 -15   7   4      13886.45      13858.29       142.81 o                         
 -13   7   4      19471.64      19894.56       176.78 o                         
 -11   7   4      24679.36      24816.18       232.70 o                         
  -9   7   4      20809.39      21386.25       205.24 o                         
  -7   7   4     102848.36     106526.41       749.96 o                         
  -5   7   4      19433.16      19007.63       166.47 o                         
  -3   7   4       7628.78       7764.84        98.28 o                         
  -1   7   4       1656.37       1426.34        30.00 o                         
   1   7   4      11661.52      12667.17       120.95 o                         
   3   7   4         14.20         75.84        14.62 o                         
   5   7   4       1354.16       1250.06        29.85 o                         
   7   7   4       1227.31       1089.72        30.70 o                         
   9   7   4       2289.62       2241.03        43.06 o                         
  11   7   4       8505.27       8820.69       100.55 o                         
  13   7   4       2274.39       2521.74        62.86 o                         
  15   7   4      14611.19      14280.34       176.08 o                         
  17   7   4      15220.40      14969.75       195.55 o                         
  19   7   4       7039.64       7672.32       171.78 o                         
  21   7   4       9602.92       9710.33       175.35 o                         
  23   7   4       7919.20       7872.86       156.07 o                         
  25   7   4       4949.26       5123.66       282.20 o                         
 -28   8   4       7506.58       7230.92       410.37 o                         
 -26   8   4       3349.59       3557.95       151.16 o                         
 -24   8   4       2704.60       2838.22        91.59 o                         
 -22   8   4       7512.94       7434.21       113.32 o                         
 -20   8   4       4231.77       4090.21        96.04 o                         
 -18   8   4        434.92        336.75        33.54 o                         
 -16   8   4        172.07        151.66        31.68 o                         
 -14   8   4        135.09        125.91        23.55 o                         
 -12   8   4         52.16         25.71        21.52 o                         
 -10   8   4       3415.48       3455.78        71.07 o                         
  -8   8   4      18397.24      19535.16       175.87 o                         
  -6   8   4      30677.05      31112.59       292.30 o                         
  -4   8   4      73420.20      73317.12       528.26 o                         
  -2   8   4      49528.47      48608.52       372.95 o                         
   0   8   4      13543.57      12308.00       115.52 o                         
   2   8   4      34500.12      35293.74       271.44 o                         
   4   8   4      18912.11      19351.23       159.52 o                         
   6   8   4      58534.04      59822.77       422.56 o                         
   8   8   4      64147.54      63855.90       444.96 o                         
  10   8   4      11796.83      11415.78       127.47 o                         
  12   8   4      11051.55      11345.62       140.10 o                         
  14   8   4      10619.11      11098.20       149.11 o                         
  16   8   4      10646.39      10721.59       149.09 o                         
  18   8   4       5126.50       5275.87        97.97 o                         
  20   8   4        656.25        558.03        50.49 o                         
  22   8   4         27.43          1.01        44.57 o                         
  24   8   4        166.21        166.16        70.73 o                         
 -27   9   4       1399.62       1118.86       123.77 o                         
 -25   9   4        760.82        774.65        89.59 o                         
 -23   9   4       4252.96       4605.65       115.02 o                         
 -21   9   4       9486.14       9646.76       144.35 o                         
 -19   9   4      11667.79      11471.94       148.78 o                         
 -17   9   4      15974.35      15041.24       238.64 o                         
 -15   9   4      10064.95       9771.79       119.28 o                         
 -13   9   4      16583.66      16841.74       194.36 o                         
 -11   9   4      27338.70      27860.54       236.39 o                         
  -9   9   4      36340.64      34978.99       289.85 o                         
  -7   9   4      30681.60      29896.45       263.88 o                         
  -5   9   4       5958.94       5798.73        83.88 o                         
  -3   9   4       3909.91       3864.36        60.11 o                         
  -1   9   4       2863.47       2471.49        37.78 o                         
   1   9   4       8004.20       8292.73        87.90 o                         
   3   9   4       3264.11       3000.70        51.39 o                         
   5   9   4       1926.28       2042.12        39.67 o                         
   7   9   4       1406.43       1549.38        36.89 o                         
   9   9   4        103.93         64.15        19.65 o                         
  11   9   4        902.14       1012.22        39.53 o                         
  13   9   4      18205.07      17722.20       197.72 o                         
  15   9   4      19141.54      18861.51       221.57 o                         
  17   9   4       5306.32       5673.18       104.40 o                         
  19   9   4       3799.03       3934.54        86.68 o                         
  21   9   4       3472.50       3402.33       101.77 o                         
  23   9   4       6084.07       6143.34       182.45 o                         
 -26  10   4       1231.20       1227.42       109.01 o                         
 -24  10   4          6.98         58.51        58.87 o                         
 -22  10   4        242.73        206.51        50.02 o                         
 -20  10   4       1178.32       1106.87        51.27 o                         
 -18  10   4       3637.52       3502.37        83.56 o                         
 -16  10   4         36.26         29.88        29.02 o                         
 -14  10   4         64.61         94.77        28.48 o                         
 -12  10   4       1100.36       1036.65        40.75 o                         
 -10  10   4       3042.45       2954.69        56.42 o                         
  -8  10   4       1426.69       1456.40        37.69 o                         
  -6  10   4       1881.31       2092.41        68.75 o                         
  -4  10   4       4417.33       3964.25        75.45 o                         
  -2  10   4      18810.95      19029.77       202.78 o                         
   0  10   4      13546.72      12986.74       125.87 o                         
   2  10   4      12429.82      12709.64       202.58 o                         
   4  10   4       2065.83       1921.95        43.49 o                         
   6  10   4      21419.62      20630.12       173.73 o                         
   8  10   4      44880.00      44096.75       347.25 o                         
  10  10   4       4676.31       4486.33        73.48 o                         
  12  10   4       1398.13       1449.19        49.01 o                         
  14  10   4        194.47        138.33        35.75 o                         
  16  10   4       2425.52       2242.29        67.31 o                         
  18  10   4       2861.33       2891.82        73.44 o                         
  20  10   4        264.26        389.75        67.03 o                         
  22  10   4        124.94        165.90        64.45 o                         
  24  10   4        139.66        176.33       104.33 o                         
 -25  11   4        178.81        199.75        80.03 o                         
 -23  11   4        479.50        582.53        68.36 o                         
 -21  11   4       3194.12       3010.44        79.46 o                         
 -19  11   4        168.16        169.32        33.19 o                         
 -17  11   4        321.62        396.54        35.76 o                         
 -15  11   4       1752.52       1468.31        50.41 o                         
 -13  11   4         75.67         65.35        30.41 o                         
 -11  11   4        769.96        735.07        37.33 o                         
  -9  11   4       7979.85       7633.74        94.43 o                         
  -7  11   4       4131.61       3843.70        66.44 o                         
  -5  11   4        225.21        220.43        21.47 o                         
  -3  11   4         64.86         77.35        14.93 o                         
  -1  11   4        549.54        478.98        30.57 o                         
   1  11   4       7147.03       6476.77       136.34 o                         
   3  11   4        414.24        370.68        32.62 o                         
   5  11   4       4099.67       4455.98        89.24 o                         
   7  11   4         37.32         60.45        23.64 o                         
   9  11   4         15.42         82.42        35.72 o                         
  11  11   4         53.74         84.55        29.19 o                         
  13  11   4      13452.15      13080.00       185.10 o                         
  15  11   4       1302.07       1401.22        58.69 o                         
  17  11   4        260.34        258.54        40.86 o                         
  19  11   4       1961.05       1948.91        80.23 o                         
  21  11   4         32.40         47.15        61.80 o                         
  23  11   4       3882.61       3819.73       163.28 o                         
 -26  12   4        332.70        380.16       141.02 o                         
 -24  12   4        582.55        495.81        88.47 o                         
 -22  12   4        239.84        348.63        66.01 o                         
 -20  12   4         40.38        104.00        38.86 o                         
 -18  12   4         32.43         61.42        31.93 o                         
 -16  12   4        172.36        217.68        33.17 o                         
 -14  12   4         15.68         45.18        32.56 o                         
 -12  12   4       1608.62       1465.62        49.21 o                         
 -10  12   4        242.91        361.37        31.53 o                         
  -8  12   4        286.13        262.92        25.91 o                         
  -6  12   4       2492.13       2405.19        51.30 o                         
  -4  12   4        512.29        426.62        34.20 o                         
  -2  12   4       7089.56       7074.91       100.47 o                         
   0  12   4        889.57       1127.57        42.37 o                         
   2  12   4       9813.62       9873.30       229.77 o                         
   4  12   4       2229.07       2366.07        70.26 o                         
   6  12   4        570.80        769.12        49.81 o                         
   8  12   4       4013.49       3855.22        78.49 o                         
  10  12   4         33.41         77.13        29.49 o                         
  12  12   4        990.44       1172.45        47.24 o                         
  14  12   4       4900.27       5230.22       100.65 o                         
  16  12   4       1086.04       1171.10        55.29 o                         
  18  12   4        541.50        531.70        62.00 o                         
  20  12   4        128.14        219.94        64.28 o                         
  22  12   4        224.08        350.81        84.78 o                         
 -25  13   4       1118.17        804.69       154.90 o                         
 -23  13   4          3.58         50.00        87.94 o                         
 -21  13   4        244.37        228.43        67.77 o                         
 -19  13   4       3476.47       3657.38        96.20 o                         
 -17  13   4       6608.28       7145.72       127.91 o                         
 -15  13   4       8491.95       8753.48       126.14 o                         
 -13  13   4        920.08       1074.92        42.78 o                         
 -11  13   4       1258.39       1122.21        42.22 o                         
  -9  13   4       2769.66       2941.37        54.68 o                         
  -7  13   4       2744.22       3009.53        59.09 o                         
  -5  13   4       6051.71       6494.13       121.87 o                         
  -3  13   4       3888.53       4027.49        73.99 o                         
  -1  13   4        542.13        508.46        35.91 o                         
   1  13   4       1256.29       1236.33        45.27 o                         
   3  13   4       3705.43       3286.22       155.15 o                         
   5  13   4       1079.09       1221.27        52.70 o                         
   7  13   4        321.52        236.61        35.69 o                         
   9  13   4       9308.68       9331.21       115.34 o                         
  11  13   4       2083.88       2242.67        62.80 o                         
  13  13   4          5.98          5.16        39.42 o                         
  15  13   4         91.01         86.27        42.44 o                         
  17  13   4       1274.41       1321.58        73.42 o                         
  19  13   4       5027.58       5348.65       142.77 o                         
  21  13   4       7747.51       8093.08       218.76 o                         
  23  13   4         85.24       -133.92       200.83 o                         
 -24  14   4       1522.95       1542.39       237.39 o                         
 -22  14   4        688.61        544.20       186.80 o                         
 -20  14   4        709.00        627.86        76.64 o                         
 -18  14   4       2129.62       1995.59        85.91 o                         
 -16  14   4          5.40         58.01        36.64 o                         
 -14  14   4        451.04        522.32        35.92 o                         
 -12  14   4        206.20        229.26        29.71 o                         
 -10  14   4        156.97        172.96        26.54 o                         
  -8  14   4       3362.30       3328.46        60.00 o                         
  -6  14   4       6769.93       6914.63       106.36 o                         
  -4  14   4       9259.64       9598.92       128.68 o                         
  -2  14   4       6152.57       6661.03        95.07 o                         
   0  14   4       3097.00       3090.88        66.96 o                         
   2  14   4      14898.57      15134.16       246.91 o                         
   4  14   4      27849.16      28244.69       382.13 o                         
   6  14   4       9914.51      10647.36       203.64 o                         
   8  14   4       2504.17       2567.92        60.45 o                         
  10  14   4       4642.64       4834.78        98.48 o                         
  12  14   4       7661.18       7823.61       123.32 o                         
  14  14   4       4371.48       4567.91        99.42 o                         
  16  14   4       1470.93       1482.70        89.02 o                         
  18  14   4        432.35        389.82        77.57 o                         
  20  14   4       1676.70       1791.73       156.13 o                         
  22  14   4          0.89        -27.79       109.85 o                         
 -21  15   4        825.02        751.19       123.12 o                         
 -19  15   4       4692.47       4495.89       170.44 o                         
 -17  15   4      12591.78      12976.81       206.50 o                         
 -15  15   4      13303.76      13760.94       224.79 o                         
 -13  15   4      11328.16      11205.55       153.93 o                         
 -11  15   4       2193.62       2140.93        51.07 o                         
  -9  15   4      10935.69      10370.72       215.97 o                         
  -7  15   4      10182.10      10097.58       141.37 o                         
  -5  15   4      18108.24      17949.09       221.37 o                         
  -3  15   4       4559.95       4564.11        80.18 o                         
  -1  15   4       2067.79       2051.74        57.63 o                         
   1  15   4          5.17        -24.23        31.26 o                         
   3  15   4       1459.60       1569.74        53.37 o                         
   5  15   4       1436.10       1321.68        66.42 o                         
   7  15   4         51.16         34.43        35.30 o                         
   9  15   4       3011.71       3172.76        92.22 o                         
  11  15   4       4364.12       4824.66       115.11 o                         
  13  15   4       1675.50       1601.26        70.22 o                         
  15  15   4       1626.11       1542.08       120.67 o                         
  17  15   4       6308.95       6715.49       257.57 o                         
  19  15   4       7398.89       8303.22       297.98 o                         
  21  15   4       1428.01       1288.75       203.79 o                         
 -20  16   4        930.62       1005.01       188.21 o                         
 -18  16   4       2586.75       2380.57       138.73 o                         
 -16  16   4          4.19         45.71        63.87 o                         
 -14  16   4        615.74        649.03        82.77 o                         
 -12  16   4          3.44          9.44        37.79 o                         
 -10  16   4         39.74         16.25        26.57 o                         
  -8  16   4       5777.64       6234.11       156.31 o                         
  -6  16   4       5810.83       6469.65       126.94 o                         
  -4  16   4      10699.42      11230.53       174.49 o                         
  -2  16   4       9882.60       9992.85       152.22 o                         
   0  16   4       3976.22       4098.21        99.27 o                         
   2  16   4      11040.50      10666.44       219.63 o                         
   4  16   4      22564.69      22564.77       500.12 o                         
   6  16   4      11674.50      11932.81       246.79 o                         
   8  16   4       3817.69       3537.41        98.14 o                         
  10  16   4       2486.20       2368.48       102.69 o                         
  12  16   4       3969.43       3882.90       133.85 o                         
  14  16   4       6775.67       7148.19       284.77 o                         
  16  16   4       2611.50       2661.24       168.11 o                         
  18  16   4       1134.89       1213.60       186.44 o                         
 -17  17   4       5804.77       5710.06       323.47 o                         
 -15  17   4       4487.66       4626.97       261.15 o                         
 -13  17   4       1507.10       1434.51        91.96 o                         
 -11  17   4       2901.87       2801.31       119.16 o                         
  -9  17   4       4323.35       4622.14       171.16 o                         
  -7  17   4       6270.75       6570.49       155.17 o                         
  -5  17   4       8482.26       8609.89       252.42 o                         
  -3  17   4       1516.23       1386.26        88.96 o                         
  -1  17   4        139.87        117.57        58.22 o                         
   1  17   4       1238.27       1119.05        82.97 o                         
   3  17   4        591.77        587.72        70.91 o                         
   5  17   4        566.84        725.10        74.44 o                         
   7  17   4        470.02        676.70        75.96 o                         
   9  17   4       4405.87       4766.71       191.51 o                         
  11  17   4       2007.92       2244.70       145.51 o                         
  13  17   4        517.22        773.77       199.40 o                         
  15  17   4        533.50        665.87       162.99 o                         
 -16  18   4          3.22        -10.75       133.47 o                         
 -14  18   4       2075.96       2144.11       238.71 o                         
 -12  18   4       1163.97       1113.52       143.33 o                         
 -10  18   4        567.79        383.06       119.04 o                         
  -8  18   4         48.01         29.53        66.42 o                         
  -6  18   4       1158.34       1307.15       138.83 o                         
  -4  18   4       3516.50       3777.90       149.84 o                         
  -2  18   4       1703.74       1660.53       122.56 o                         
   0  18   4         17.11        -26.97        65.24 o                         
   2  18   4       2057.95       1954.44       104.22 o                         
   4  18   4       3813.87       3669.49       146.59 o                         
   6  18   4       5792.78       5766.62       265.48 o                         
   8  18   4       2199.50       2184.03       150.59 o                         
  10  18   4        987.64       1131.07       144.87 o                         
  12  18   4         10.42        -75.48       185.08 o                         
 -15  19   4        118.92         92.68       143.83 o                         
 -13  19   4         74.20        122.52       155.24 o                         
 -11  19   4         38.39        101.80       135.50 o                         
  -9  19   4         52.34        143.35       143.38 o                         
  -7  19   4          0.67        188.02        81.37 o                         
  -5  19   4        817.38        886.48        96.98 o                         
  -3  19   4        205.83        117.31        73.76 o                         
  -1  19   4         83.96         41.64        72.80 o                         
   1  19   4         34.12         82.12        77.32 o                         
   3  19   4        406.98        479.93        86.32 o                         
   5  19   4        488.48        520.81       103.07 o                         
   7  19   4         62.67        -22.09       109.17 o                         
   9  19   4        808.73        701.15       183.89 o                         
  11  19   4        499.79        218.20       170.61 o                         
  -8  20   4       1110.98       1204.76       212.17 o                         
  -6  20   4         30.53        192.60       168.23 o                         
  -4  20   4        421.28        422.07       179.25 o                         
  -2  20   4        110.11         11.50       125.19 o                         
   0  20   4       1363.65       1383.90       159.18 o                         
   2  20   4       2506.41       2768.04       209.79 o                         
   4  20   4         90.89        102.45        90.68 o                         
   6  20   4        202.24        189.29       142.37 o                         
   8  20   4        144.03        152.18       146.77 o                         
  10  20   4        323.56        412.29       191.85 o                         
  -5  21   4        661.58        681.31       192.74 o                         
  -3  21   4       1943.70       1552.83       227.54 o                         
  -1  21   4       1427.46       1056.27       205.51 o                         
   1  21   4         37.33         97.86       165.09 o                         
 -29   1   5       1429.06       1225.91       221.65 o                         
 -27   1   5       1103.82        736.25       153.43 o                         
 -25   1   5        482.81        421.35        95.04 o                         
 -23   1   5          0.90         13.71        32.87 o                         
 -21   1   5        602.94        618.88        43.20 o                         
 -19   1   5       1223.02       1255.05        53.55 o                         
 -17   1   5        175.97        106.29        33.44 o                         
 -15   1   5        862.01        976.22        64.45 o                         
 -13   1   5       9886.00       9423.75       194.16 o                         
 -11   1   5       5746.22       4953.68       103.59 o                         
  -9   1   5      16994.82      17423.24       242.43 o                         
  -7   1   5      22025.28      21793.53       285.57 o                         
  -5   1   5       9482.97       8718.76       209.25 o                         
  -3   1   5        659.82        853.40        44.94 o                         
  -1   1   5      65727.31      68428.09      1115.27 o                         
   1   1   5      29837.04      31632.18       564.87 o                         
   3   1   5      52106.31      52320.05       592.25 o                         
   5   1   5      12088.14      11780.80       196.46 o                         
   7   1   5      12541.87      12489.39       200.77 o                         
   9   1   5       1905.71       1927.72        70.18 o                         
  11   1   5       1321.59       1600.96        45.24 o                         
  13   1   5         45.72         33.36        17.47 o                         
  15   1   5         27.60         48.10        23.49 o                         
  17   1   5        893.63        836.88        39.78 o                         
  19   1   5        802.80        795.37        88.68 o                         
  21   1   5          1.14         13.82        35.64 o                         
  23   1   5       3528.95       3788.78       111.34 o                         
  25   1   5        487.09        468.24        98.32 o                         
 -30   2   5       2561.63       2722.94       251.74 o                         
 -28   2   5       4672.93       4896.09       326.94 o                         
 -26   2   5      10573.01      10516.31       363.76 o                         
 -24   2   5       7921.04       7938.49       199.73 o                         
 -22   2   5       7423.33       7714.56       188.99 o                         
 -20   2   5      13521.77      13757.59       199.96 o                         
 -18   2   5      10956.44      11264.30       194.66 o                         
 -16   2   5       9013.52       9750.75       184.85 o                         
 -14   2   5      17975.77      18368.12       429.10 o                         
 -12   2   5       9862.95      10151.71       187.65 o                         
 -10   2   5       1591.62       1519.38        50.55 o                         
  -8   2   5       7723.70       8185.33       138.67 o                         
  -6   2   5       7544.42       7576.15       102.91 o                         
  -4   2   5        642.74        906.43        26.91 o                         
  -2   2   5       7892.97       8510.79       146.23 o                         
   0   2   5       9773.58       9233.78       161.65 o                         
   2   2   5       2782.43       2823.43        58.57 o                         
   4   2   5      28121.67      27875.96       324.36 o                         
   6   2   5      18383.90      17307.74       289.01 o                         
   8   2   5      22092.41      20792.41       231.37 o                         
  10   2   5      14922.09      13671.44       190.15 o                         
  12   2   5      30889.08      31169.36       381.19 o                         
  14   2   5      13920.43      14192.29       155.48 o                         
  16   2   5      12792.22      13113.24       172.35 o                         
  18   2   5      19147.71      19503.85       266.60 o                         
  20   2   5       3702.15       3701.75        96.28 o                         
  22   2   5        747.68        959.69        96.14 o                         
  24   2   5       8464.77       8507.58       303.17 o                         
 -29   3   5       2824.78       2756.67       173.99 o                         
 -27   3   5        618.05        895.40        97.31 o                         
 -25   3   5        717.36        837.77       164.86 o                         
 -23   3   5        313.43        259.82        33.81 o                         
 -21   3   5        213.02        228.80        58.11 o                         
 -19   3   5        126.39        175.80        78.10 o                         
 -17   3   5      11504.90      11137.51       165.47 o                         
 -15   3   5      34536.32      34761.96       389.11 o                         
 -13   3   5      28124.58      27652.77       331.50 o                         
 -11   3   5      36247.19      36825.39       367.04 o                         
  -9   3   5        391.24        201.97        21.08 o                         
  -7   3   5      41780.41      44226.89       432.67 o                         
  -5   3   5      80855.93      79529.28       691.04 o                         
  -3   3   5      55965.33      55233.96       569.35 o                         
  -1   3   5     150970.02     152489.27      1597.52 o                         
   1   3   5     113414.22     115657.25      1128.02 o                         
   3   3   5      20875.52      20332.96       251.87 o                         
   5   3   5      32131.75      33812.62       352.45 o                         
   7   3   5      43352.27      45000.45       445.99 o                         
   9   3   5      41419.12      43101.77       413.68 o                         
  11   3   5       7116.61       7518.70       131.82 o                         
  13   3   5        236.39        277.41        21.44 o                         
  15   3   5       2786.93       2363.40        49.55 o                         
  17   3   5       1620.37       1504.94        49.73 o                         
  19   3   5        315.94        388.06       108.21 o                         
  21   3   5       1154.86       1046.91        45.21 o                         
  23   3   5       3091.62       3016.40       106.78 o                         
  25   3   5       6453.64       6847.48       331.12 o                         
 -30   4   5      10056.50      10378.51       476.10 o                         
 -28   4   5       7974.65       7701.39       208.67 o                         
 -26   4   5      10418.36      10629.64       316.47 o                         
 -24   4   5       4734.66       4817.31       123.83 o                         
 -22   4   5      14710.20      15201.59       308.96 o                         
 -20   4   5      35615.79      35135.79       467.58 o                         
 -18   4   5      43778.94      44178.91       494.24 o                         
 -16   4   5       2601.44       2948.61        73.03 o                         
 -14   4   5       1666.55       1577.93        76.06 o                         
 -12   4   5      12058.57      13343.43       157.04 o                         
 -10   4   5      29363.30      30480.53       279.16 o                         
  -8   4   5      62517.57      65063.17       663.03 o                         
  -6   4   5       3467.18       3776.04        51.72 o                         
  -4   4   5       4571.88       4203.01        73.16 o                         
  -2   4   5       5075.61       6684.37       107.54 o                         
   0   4   5       1025.21        798.90        26.45 o                         
   2   4   5       2331.83       3189.69        48.47 o                         
   4   4   5      20693.61      19808.36       183.44 o                         
   6   4   5     104623.77     104006.52       855.51 o                         
   8   4   5      79635.36      78883.18       580.37 o                         
  10   4   5      23071.71      22224.38       216.66 o                         
  12   4   5      14739.72      14516.71       151.64 o                         
  14   4   5      27299.35      27310.45       273.18 o                         
  16   4   5      31138.64      32284.81       395.37 o                         
  18   4   5      28489.50      28489.21       289.64 o                         
  20   4   5      15002.86      14903.71       204.55 o                         
  22   4   5       2634.25       2566.37       115.85 o                         
  24   4   5       1172.33       1262.58        93.57 o                         
 -29   5   5       3236.74       3180.15       177.36 o                         
 -27   5   5        833.70        833.59        89.82 o                         
 -25   5   5        255.23        304.61        66.11 o                         
 -23   5   5       3287.35       3197.08       106.81 o                         
 -21   5   5        172.02        164.59        31.74 o                         
 -19   5   5         82.95         43.38        29.37 o                         
 -17   5   5       1088.11       1270.21        54.61 o                         
 -15   5   5      13627.55      13341.92       164.75 o                         
 -13   5   5      23962.30      22634.20       204.23 o                         
 -11   5   5      60357.53      62301.64       504.63 o                         
  -9   5   5       4442.62       3423.54        55.78 o                         
  -7   5   5      13157.85      13199.26       124.47 o                         
  -5   5   5      93569.33      97409.95       917.85 o                         
  -3   5   5     164886.69     172614.89      1480.94 o                         
  -1   5   5      38053.08      37793.46       305.03 o                         
   1   5   5      52376.88      51565.55       380.06 o                         
   3   5   5      31143.17      32110.75       264.64 o                         
   5   5   5      11217.12      11315.08       114.54 o                         
   7   5   5      36862.80      38950.50       283.69 o                         
   9   5   5       7846.98       7999.60        99.48 o                         
  11   5   5       2505.15       2425.27        50.30 o                         
  13   5   5        510.00        527.59        27.07 o                         
  15   5   5         35.01         26.15        22.84 o                         
  17   5   5        109.10         60.35        35.01 o                         
  19   5   5       3319.65       3162.34        69.74 o                         
  21   5   5       1318.63       1282.28        64.02 o                         
  23   5   5       3764.40       3790.75       110.59 o                         
 -30   6   5       4583.46       4221.90       320.69 o                         
 -28   6   5       4879.15       4391.98       215.13 o                         
 -26   6   5       2583.56       2497.88       196.23 o                         
 -24   6   5       2269.29       2169.94        86.11 o                         
 -22   6   5       5156.92       5077.13        93.00 o                         
 -20   6   5      10006.48       9992.98       116.74 o                         
 -18   6   5       8651.20       8795.65       105.39 o                         
 -16   6   5      16146.42      15412.14       157.89 o                         
 -14   6   5        265.60        313.75        23.81 o                         
 -12   6   5       9595.46       9716.66       113.12 o                         
 -10   6   5      31595.66      29656.37       285.76 o                         
  -8   6   5      31211.63      31798.60       255.84 o                         
  -6   6   5      16271.38      18437.74       197.34 o                         
  -4   6   5       7601.61       7756.95       101.55 o                         
  -2   6   5      17785.05      16883.57       166.27 o                         
   0   6   5        938.30        965.17        28.13 o                         
   2   6   5        762.63        841.79        26.59 o                         
   4   6   5       8423.98       7977.05        87.28 o                         
   6   6   5      50524.29      52618.95       402.98 o                         
   8   6   5      12489.90      11588.93       123.22 o                         
  10   6   5       3478.88       3383.11        57.77 o                         
  12   6   5         59.37         73.87        19.99 o                         
  14   6   5       2763.45       2744.44        57.31 o                         
  16   6   5      42252.32      41625.29       402.79 o                         
  18   6   5      26531.30      25802.91       290.12 o                         
  20   6   5       1868.92       1951.40        49.92 o                         
  22   6   5          4.85         -7.13        57.06 o                         
  24   6   5         30.18         11.60        93.41 o                         
 -29   7   5        456.60        501.21       187.45 o                         
 -27   7   5       1121.59       1035.34       101.85 o                         
 -25   7   5        365.63        419.74        51.14 o                         
 -23   7   5        666.50        570.74        53.78 o                         
 -21   7   5         43.63         75.57        30.00 o                         
 -19   7   5        430.37        347.81        33.93 o                         
 -17   7   5          2.70         30.07        29.93 o                         
 -15   7   5        972.23        977.53        35.01 o                         
 -13   7   5      19114.60      19581.22       194.74 o                         
 -11   7   5       5609.85       5475.93        90.08 o                         
  -9   7   5       3151.94       3730.25        62.02 o                         
  -7   7   5        957.43        806.34        27.47 o                         
  -5   7   5      36791.72      37506.21       354.82 o                         
  -3   7   5      64413.13      67405.55       676.24 o                         
  -1   7   5       1796.95       1397.95        53.05 o                         
   1   7   5       4959.94       5279.53        68.22 o                         
   3   7   5      15633.68      18731.14       161.82 o                         
   5   7   5       4537.98       4695.84        61.86 o                         
   7   7   5      25616.04      24581.00       217.94 o                         
   9   7   5        247.30        155.63        21.33 o                         
  11   7   5        548.01        550.27        27.48 o                         
  13   7   5        610.26        746.34        43.00 o                         
  15   7   5        150.90        143.28        29.82 o                         
  17   7   5        940.95        957.50        46.45 o                         
  19   7   5        111.33        129.83        31.25 o                         
  21   7   5        522.21        690.89        56.56 o                         
  23   7   5        687.45        668.52        78.89 o                         
 -28   8   5          0.56        -90.01       112.45 o                         
 -26   8   5        882.33        647.05        88.36 o                         
 -24   8   5       4829.71       4821.33       116.00 o                         
 -22   8   5        536.76        472.59        41.47 o                         
 -20   8   5       3015.73       2993.92        66.39 o                         
 -18   8   5       9592.98       9098.11       128.83 o                         
 -16   8   5       2491.52       2734.77        57.47 o                         
 -14   8   5      22887.25      23402.53       217.97 o                         
 -12   8   5       2170.96       2397.41        55.02 o                         
 -10   8   5       9318.03       8675.87       112.35 o                         
  -8   8   5       8604.46       7883.66        99.65 o                         
  -6   8   5        448.44        527.32        29.92 o                         
  -4   8   5      21608.48      22561.67       213.16 o                         
  -2   8   5      13454.92      15150.12       148.65 o                         
   0   8   5      14775.31      15563.75       141.47 o                         
   2   8   5      11099.64      10269.50       108.53 o                         
   4   8   5        859.20        878.18        27.60 o                         
   6   8   5       4346.81       4619.67        67.53 o                         
   8   8   5       7113.00       6642.92        86.51 o                         
  10   8   5       3580.57       3877.25        68.74 o                         
  12   8   5       2616.13       2734.49        54.71 o                         
  14   8   5       6836.34       6941.11       102.65 o                         
  16   8   5        789.79        750.95        41.99 o                         
  18   8   5       4273.08       3983.34        82.85 o                         
  20   8   5        646.38        696.76        53.18 o                         
  22   8   5       4637.46       4625.43       129.76 o                         
  24   8   5        840.46        989.31       169.20 o                         
 -27   9   5         31.18        -17.25        83.36 o                         
 -25   9   5        141.52        148.02        70.74 o                         
 -23   9   5        297.84        420.16        51.16 o                         
 -21   9   5        556.79        500.11        39.07 o                         
 -19   9   5       1864.40       2043.58        64.71 o                         
 -17   9   5       4180.49       4015.85        75.76 o                         
 -15   9   5          1.91        -10.19        26.99 o                         
 -13   9   5         58.29         90.57        26.80 o                         
 -11   9   5       1711.48       1803.27        52.05 o                         
  -9   9   5      32859.91      34121.06       306.23 o                         
  -7   9   5      14611.33      14183.90       148.85 o                         
  -5   9   5       7636.70       7475.33        99.23 o                         
  -3   9   5       7866.96       8149.13        91.20 o                         
  -1   9   5       1138.68       1111.09        29.62 o                         
   1   9   5       7340.81       7823.23        87.76 o                         
   3   9   5      12695.30      14439.35       132.38 o                         
   5   9   5         37.67         59.95        18.08 o                         
   7   9   5         43.70        117.54        21.70 o                         
   9   9   5      20610.97      20708.27       200.12 o                         
  11   9   5        906.96       1097.05        38.26 o                         
  13   9   5        440.45        589.10        39.28 o                         
  15   9   5        147.81        160.54        38.27 o                         
  17   9   5        446.58        432.12        39.87 o                         
  19   9   5        540.57        458.24        49.51 o                         
  21   9   5        250.74        235.77        53.01 o                         
  23   9   5       1141.98       1208.56       107.55 o                         
 -26  10   5       2688.92       2491.88       214.76 o                         
 -24  10   5      15064.59      15400.06       313.95 o                         
 -22  10   5      10192.21      10377.21       169.03 o                         
 -20  10   5         67.46        103.27        34.84 o                         
 -18  10   5       3582.79       3565.45        78.15 o                         
 -16  10   5      12570.66      12309.34       228.20 o                         
 -14  10   5      16312.95      16577.50       231.51 o                         
 -12  10   5      19676.35      19067.30       186.51 o                         
 -10  10   5        276.20        326.65        30.37 o                         
  -8  10   5      10815.04      10459.59       128.46 o                         
  -6  10   5       1175.94       1066.70        40.38 o                         
  -4  10   5       6975.44       7433.79        88.69 o                         
  -2  10   5        329.01        342.26        20.28 o                         
   0  10   5       3442.22       3324.92        50.99 o                         
   2  10   5      24433.59      24528.74       261.55 o                         
   4  10   5       1429.85       1517.15        39.48 o                         
   6  10   5       2550.52       2530.32        48.36 o                         
   8  10   5        745.60        841.18        35.28 o                         
  10  10   5      22625.39      22455.63       221.30 o                         
  12  10   5      28972.96      28546.57       281.32 o                         
  14  10   5      23506.98      22818.01       244.69 o                         
  16  10   5       1189.94       1307.63        55.22 o                         
  18  10   5        357.25        418.60        52.37 o                         
  20  10   5       9727.06       9915.07       196.64 o                         
  22  10   5       9690.03       9968.82       201.93 o                         
 -25  11   5       1200.28       1195.69       109.08 o                         
 -23  11   5         57.92        113.84        66.16 o                         
 -21  11   5        320.42        321.76        41.17 o                         
 -19  11   5       3967.33       3937.40        91.54 o                         
 -17  11   5        242.30        301.63        41.47 o                         
 -15  11   5       2590.92       2699.06        69.87 o                         
 -13  11   5      25267.99      24541.89       244.83 o                         
 -11  11   5      21920.38      21223.76       198.28 o                         
  -9  11   5      26941.01      26897.09       288.68 o                         
  -7  11   5      12135.41      12105.96       151.73 o                         
  -5  11   5       2594.52       2699.52        62.82 o                         
  -3  11   5      12538.03      13070.85       114.87 o                         
  -1  11   5      38804.72      38570.86       355.23 o                         
   1  11   5      76182.12      74671.96      1142.89 o                         
   3  11   5      28757.40      29367.08       267.62 o                         
   5  11   5       4793.30       4784.72        81.75 o                         
   7  11   5       4749.88       4567.65        68.52 o                         
   9  11   5      13140.83      13220.72       148.76 o                         
  11  11   5        441.14        530.16        38.94 o                         
  13  11   5        545.42        585.80        45.78 o                         
  15  11   5         32.94         16.30        35.59 o                         
  17  11   5       2306.42       2172.31        84.81 o                         
  19  11   5        334.68        396.70        58.07 o                         
  21  11   5        586.69        781.50       101.50 o                         
  23  11   5       1761.35       2002.33       195.43 o                         
 -26  12   5       1709.12       1650.56       179.25 o                         
 -24  12   5      11227.80      11567.11       549.46 o                         
 -22  12   5      14550.79      15373.00       305.15 o                         
 -20  12   5       7409.98       7527.27       140.20 o                         
 -18  12   5       4015.08       3973.79       123.20 o                         
 -16  12   5       7733.36       7556.52       167.36 o                         
 -14  12   5      11359.95      11000.20       235.23 o                         
 -12  12   5      11575.66      10957.31       134.82 o                         
 -10  12   5       6233.27       5861.66        88.54 o                         
  -8  12   5       7526.59       7274.62       131.65 o                         
  -6  12   5       1883.02       2179.08        66.28 o                         
  -4  12   5       1714.36       1803.15        41.73 o                         
  -2  12   5        860.56        824.24        26.06 o                         
   0  12   5        763.24        719.84        24.02 o                         
   2  12   5       4766.02       4749.12       115.64 o                         
   4  12   5      29434.25      30356.71       490.76 o                         
   6  12   5      17429.66      17525.41       197.50 o                         
   8  12   5      23251.85      23756.97       246.33 o                         
  10  12   5      10348.16      10385.58       141.52 o                         
  12  12   5       7854.62       7793.85       116.23 o                         
  14  12   5       9529.03       9612.83       157.10 o                         
  16  12   5       7876.25       8292.34       180.29 o                         
  18  12   5       6663.44       6197.55       155.08 o                         
  20  12   5       8448.17       8375.96       248.06 o                         
  22  12   5       5920.20       6164.58       222.82 o                         
 -25  13   5        737.95        632.25       145.00 o                         
 -23  13   5         75.53        105.37        83.12 o                         
 -21  13   5       1398.93       1441.87        92.13 o                         
 -19  13   5       2047.34       2145.13        93.52 o                         
 -17  13   5        556.84        670.34        43.16 o                         
 -15  13   5       1353.22       1460.76        58.54 o                         
 -13  13   5       9521.10       9439.16       144.62 o                         
 -11  13   5      10216.01      10145.50       126.22 o                         
  -9  13   5      15297.41      14902.13       153.26 o                         
  -7  13   5       1929.08       1803.99        46.46 o                         
  -5  13   5      10585.81       9929.26       217.55 o                         
  -3  13   5      19958.47      19748.49       202.66 o                         
  -1  13   5      36578.93      37504.26       367.65 o                         
   1  13   5      15675.32      15306.15       226.56 o                         
   3  13   5       5616.23       5565.60       125.01 o                         
   5  13   5       7141.14       6952.78       190.30 o                         
   7  13   5       1751.53       1698.25        56.85 o                         
   9  13   5       1111.55       1142.52        54.39 o                         
  11  13   5       1306.12       1371.82        58.06 o                         
  13  13   5         40.83         33.54        40.74 o                         
  15  13   5         47.18         27.23        52.36 o                         
  17  13   5        169.93        190.01        66.99 o                         
  19  13   5        293.98        255.79        84.23 o                         
  21  13   5        527.33        570.00       104.07 o                         
  23  13   5       1988.64       1866.25       274.65 o                         
 -24  14   5       2513.07       2747.83       278.33 o                         
 -22  14   5       4003.02       3624.11       201.76 o                         
 -20  14   5       2682.11       2595.94       114.32 o                         
 -18  14   5        182.00        192.61        52.06 o                         
 -16  14   5        595.93        634.38        48.08 o                         
 -14  14   5       4123.75       4080.87        76.67 o                         
 -12  14   5       2897.60       2795.14        64.60 o                         
 -10  14   5       6338.36       5858.65       114.94 o                         
  -8  14   5         98.09         86.41        26.54 o                         
  -6  14   5        303.35        388.79        43.35 o                         
  -4  14   5        210.83        253.67        34.37 o                         
  -2  14   5        170.20        169.98        31.99 o                         
   0  14   5        670.47        620.98        39.69 o                         
   2  14   5       8788.83       9213.55       166.19 o                         
   4  14   5       6643.45       7184.51       159.63 o                         
   6  14   5       2567.51       2557.20        72.27 o                         
   8  14   5       1176.14       1055.06        53.45 o                         
  10  14   5       1484.46       1584.33        98.19 o                         
  12  14   5       1033.81       1031.72        62.43 o                         
  14  14   5       2333.45       2538.44       148.20 o                         
  16  14   5       2489.57       2521.20       118.60 o                         
  18  14   5       2370.51       2542.33       126.52 o                         
  20  14   5       2582.34       2551.56       175.91 o                         
  22  14   5        692.44        639.78       135.85 o                         
 -21  15   5       1306.43       1001.92       130.13 o                         
 -19  15   5         39.84         83.43        69.71 o                         
 -17  15   5       1367.98       1411.58        82.61 o                         
 -15  15   5        247.47        382.07        60.93 o                         
 -13  15   5        838.15        736.76        43.60 o                         
 -11  15   5       2548.70       2562.85        58.20 o                         
  -9  15   5       4090.83       3884.08        85.64 o                         
  -7  15   5        169.30        151.01        37.09 o                         
  -5  15   5         21.04         39.97        34.63 o                         
  -3  15   5       1522.76       1442.75        49.90 o                         
  -1  15   5       4204.87       4100.09        79.66 o                         
   1  15   5        747.45        676.79        41.44 o                         
   3  15   5       1449.29       1612.02        67.70 o                         
   5  15   5        501.99        535.87        35.21 o                         
   7  15   5         14.67         34.02        39.37 o                         
   9  15   5       3932.97       3841.10        97.84 o                         
  11  15   5        940.21        760.02        78.86 o                         
  13  15   5        588.83        528.72        69.80 o                         
  15  15   5        678.35        633.25        80.24 o                         
  17  15   5          0.03        -23.13        89.37 o                         
  19  15   5        620.49        653.52       121.06 o                         
  21  15   5        130.48        159.34       134.15 o                         
 -20  16   5         26.92        -46.07       130.63 o                         
 -18  16   5        964.57        812.77       115.54 o                         
 -16  16   5       1101.98       1169.43       102.25 o                         
 -14  16   5        340.46        279.95        51.16 o                         
 -12  16   5       1036.45        937.62        57.15 o                         
 -10  16   5       1640.80       1491.59        55.96 o                         
  -8  16   5       1666.73       1721.36        76.41 o                         
  -6  16   5       2080.55       2181.42        77.63 o                         
  -4  16   5       1122.05       1085.73        59.86 o                         
  -2  16   5        477.59        487.94        49.84 o                         
   0  16   5       1121.21       1156.32        60.70 o                         
   2  16   5       1279.12       1549.62        93.41 o                         
   4  16   5         45.88        149.38        64.52 o                         
   6  16   5          7.77          5.97        59.34 o                         
   8  16   5        593.01        663.74        53.95 o                         
  10  16   5        596.73        655.97        71.32 o                         
  12  16   5        550.18        474.33        93.60 o                         
  14  16   5         15.77        -64.37       212.50 o                         
  16  16   5        131.82        164.06        96.01 o                         
  18  16   5        295.39        571.44       166.47 o                         
 -17  17   5       3666.28       4206.71       291.48 o                         
 -15  17   5       1547.23       1505.05       170.61 o                         
 -13  17   5          9.25          5.81        50.02 o                         
 -11  17   5         35.36        -19.77        72.36 o                         
  -9  17   5       2247.23       2296.93       120.08 o                         
  -7  17   5       6130.23       6428.71       156.65 o                         
  -5  17   5      10763.51      10908.68       209.39 o                         
  -3  17   5        568.83        478.62        77.47 o                         
  -1  17   5       1287.49       1394.64       113.18 o                         
   1  17   5       2890.31       3020.93       134.32 o                         
   3  17   5       2786.94       2766.08       114.99 o                         
   5  17   5       5829.38       5937.26       173.78 o                         
   7  17   5        730.16        682.78        80.85 o                         
   9  17   5       1900.16       1739.30       140.07 o                         
  11  17   5        301.11        187.56       112.16 o                         
  13  17   5        372.17        224.74       266.98 o                         
 -16  18   5       3498.06       2907.36       259.47 o                         
 -14  18   5       5467.35       5329.20       344.71 o                         
 -12  18   5        691.88        623.53       134.16 o                         
 -10  18   5        165.93         80.23        91.03 o                         
  -8  18   5        157.74        101.29        68.16 o                         
  -6  18   5       1190.41       1205.56       103.32 o                         
  -4  18   5        929.40        951.28        95.01 o                         
  -2  18   5        756.27        934.64        93.54 o                         
   0  18   5       3025.05       3131.45       138.73 o                         
   2  18   5        333.13        432.95        72.73 o                         
   4  18   5       2191.76       2256.32       123.83 o                         
   6  18   5       1320.29       1168.48       128.66 o                         
   8  18   5       5169.48       5367.21       264.05 o                         
  10  18   5       4177.87       3531.93       351.17 o                         
  12  18   5       3490.27       2795.16       380.09 o                         
 -15  19   5       2684.27       2621.49       259.55 o                         
 -13  19   5       1517.48       1231.01       202.47 o                         
 -11  19   5       2572.26       2833.97       270.68 o                         
  -9  19   5       4483.15       4870.72       230.92 o                         
  -7  19   5       9331.57       9527.28       281.78 o                         
  -5  19   5       4870.72       4981.22       179.28 o                         
  -3  19   5       2834.21       2812.41       181.88 o                         
  -1  19   5       3709.93       3876.57       183.11 o                         
   1  19   5       8620.44       9143.94       280.31 o                         
   3  19   5       7704.41       7373.36       245.63 o                         
   5  19   5       4512.68       4521.22       245.11 o                         
   7  19   5       1357.15       1041.71       166.09 o                         
   9  19   5         33.25        -72.86       197.18 o                         
  11  19   5        228.74       -178.37       290.22 o                         
  -6  20   5        288.24        131.46       160.28 o                         
  -4  20   5        114.57         56.41       152.80 o                         
  -2  20   5        106.85       -113.83       162.52 o                         
   0  20   5        462.56        631.80       201.57 o                         
   2  20   5        928.15       1049.86       152.17 o                         
   4  20   5        740.80        766.48       118.72 o                         
   6  20   5       3518.78       3492.60       347.17 o                         
   8  20   5       3517.45       2997.16       341.33 o                         
  10  20   5       3305.06       2779.38       380.98 o                         
  -3  21   5        745.11        560.19       177.37 o                         
  -1  21   5        575.35        423.88       172.28 o                         
   1  21   5       3260.76       2387.41       257.28 o                         
 -30   0   6       5287.76       5721.43       482.00 o                         
 -28   0   6        208.70        211.19       351.83 o                         
 -26   0   6       1633.43       1640.32       141.16 o                         
 -24   0   6       5128.21       5450.77       156.59 o                         
 -22   0   6      29002.28      29640.70       638.05 o                         
 -20   0   6       8776.84       8748.31       191.30 o                         
 -18   0   6      34583.62      34779.69       676.97 o                         
 -16   0   6      14353.36      14161.98       687.67 o                         
 -14   0   6      95782.68      94487.55      1712.00 o                         
 -12   0   6      89124.81      87413.80      1684.68 o                         
 -10   0   6      52313.94      51134.88       676.11 o                         
  -8   0   6       8155.31       8367.85       223.31 o                         
  -6   0   6        199.42        111.06        26.68 o                         
  -4   0   6      28809.23      29462.16       634.55 o                         
  -2   0   6     137609.31     135791.52      2521.17 o                         
   0   0   6     123895.19     124894.25      2895.31 o                         
   2   0   6        740.77        587.96        54.88 o                         
   4   0   6      12957.79      14022.53       238.37 o                         
   6   0   6      12337.25      14322.65       280.47 o                         
   8   0   6        813.89        951.12        73.73 o                         
  10   0   6         15.17         24.97        47.81 o                         
  12   0   6      19732.68      18968.59       270.94 o                         
  14   0   6      53039.60      51496.75       631.73 o                         
  16   0   6      22719.98      21508.19       314.71 o                         
  18   0   6         51.37         99.36        53.19 o                         
  20   0   6       2055.06       2255.14        81.22 o                         
  22   0   6      24532.19      23941.55       987.53 o                         
  24   0   6      15543.81      16910.86       598.24 o                         
 -31   1   6       7518.30       8244.24       457.45 o                         
 -29   1   6       5104.10       5362.25       723.63 o                         
 -27   1   6       2540.58       2559.88       580.18 o                         
 -25   1   6       1839.39       1925.53        84.35 o                         
 -23   1   6      10804.73      11170.46       234.89 o                         
 -21   1   6      19274.57      19725.42       263.17 o                         
 -19   1   6      25723.77      25974.55       370.44 o                         
 -17   1   6       1013.29        918.59        60.41 o                         
 -15   1   6        634.42        646.56        58.35 o                         
 -13   1   6       3070.91       2724.19       108.22 o                         
 -11   1   6       6002.77       6291.80       106.57 o                         
  -9   1   6        770.89        560.99        37.28 o                         
  -7   1   6      10323.89       9571.67       136.40 o                         
  -5   1   6       3640.24       3433.05        63.92 o                         
  -3   1   6      14809.49      12924.16       268.76 o                         
  -1   1   6      30548.53      30275.47       431.19 o                         
   1   1   6      24008.98      21732.54       364.93 o                         
   3   1   6      79840.06      79043.70       911.22 o                         
   5   1   6      85438.33      84522.84      1049.09 o                         
   7   1   6      74023.07      73061.79       945.21 o                         
   9   1   6      52764.34      52761.79       755.30 o                         
  11   1   6      41069.49      39977.38       530.03 o                         
  13   1   6       8864.45       9075.78       119.69 o                         
  15   1   6      26262.37      26777.79       260.50 o                         
  17   1   6      13230.10      13225.24       166.98 o                         
  19   1   6        715.91        759.69        37.84 o                         
  21   1   6        147.08        116.79        82.65 o                         
  23   1   6       2016.16       1977.30       100.53 o                         
 -30   2   6        703.01        763.58       175.95 o                         
 -28   2   6        702.58        821.61       141.35 o                         
 -26   2   6       2683.09       2811.47       124.97 o                         
 -24   2   6       8278.73       8164.31       146.33 o                         
 -22   2   6      35080.23      35098.09       410.91 o                         
 -20   2   6       5702.43       5608.90       122.21 o                         
 -18   2   6       3013.70       3117.65       134.61 o                         
 -16   2   6        412.01        507.52        51.23 o                         
 -14   2   6      22011.50      21677.57       341.85 o                         
 -12   2   6      81570.88      84706.40      1182.33 o                         
 -10   2   6       6201.86       4638.62       126.50 o                         
  -8   2   6       4567.79       4812.74        82.70 o                         
  -6   2   6      21686.62      23638.81       266.79 o                         
  -4   2   6      68736.78      69697.13      1439.86 o                         
  -2   2   6      53011.20      53975.60       825.41 o                         
   0   2   6      79633.48      79812.82      1101.77 o                         
   2   2   6         11.23         81.98        22.35 o                         
   4   2   6      21408.72      21597.26       312.94 o                         
   6   2   6       3748.70       3673.41       147.48 o                         
   8   2   6       3155.40       3382.05       189.72 o                         
  10   2   6      23739.37      25366.82       310.76 o                         
  12   2   6       9895.00       9849.31       136.23 o                         
  14   2   6      24902.32      24311.67       336.17 o                         
  16   2   6      21354.26      19971.09       227.49 o                         
  18   2   6        108.42         78.89        23.33 o                         
  20   2   6       1200.32       1083.95        55.47 o                         
  22   2   6       4388.47       4549.19       124.12 o                         
  24   2   6      11134.37      11597.71       332.89 o                         
 -31   3   6       1095.40       1103.22       206.01 o                         
 -29   3   6        416.97        769.71       128.28 o                         
 -27   3   6       1010.22        993.27       100.54 o                         
 -25   3   6        111.00        424.50       100.57 o                         
 -23   3   6       4091.24       4162.92        86.15 o                         
 -21   3   6       5992.11       6125.27       117.45 o                         
 -19   3   6        494.48        498.11        53.38 o                         
 -17   3   6        898.70        871.84        52.25 o                         
 -15   3   6        277.84        493.81        55.07 o                         
 -13   3   6        202.50        334.99        34.28 o                         
 -11   3   6      11348.62      12740.81       164.44 o                         
  -9   3   6       4042.69       4188.13        87.41 o                         
  -7   3   6       6573.41       7089.93       100.01 o                         
  -5   3   6      14304.84      16062.72       187.24 o                         
  -3   3   6      34089.85      33649.69       445.93 o                         
  -1   3   6      22286.07      22169.53       304.64 o                         
   1   3   6     173478.80     179534.08      2012.93 o                         
   3   3   6       4672.83       5566.88        86.57 o                         
   5   3   6          7.79         51.75        23.11 o                         
   7   3   6        966.00        713.19        36.36 o                         
   9   3   6       2335.55       2279.37        93.34 o                         
  11   3   6       8398.09       8074.92       139.38 o                         
  13   3   6      12104.14      11919.48       168.49 o                         
  15   3   6       1183.10       1353.18        54.45 o                         
  17   3   6        232.84        218.19        49.47 o                         
  19   3   6        284.84        249.77        46.79 o                         
  21   3   6        212.18        361.92        71.48 o                         
  23   3   6        267.22        239.14        53.31 o                         
 -30   4   6          5.54         35.40       102.99 o                         
 -28   4   6       1141.16        980.44        99.51 o                         
 -26   4   6       1917.59       2057.07       113.40 o                         
 -24   4   6        889.45        814.35        47.05 o                         
 -22   4   6       1492.14       1760.42        76.15 o                         
 -20   4   6          1.50         28.32        45.12 o                         
 -18   4   6         86.37        116.16        33.74 o                         
 -16   4   6       7668.25       7236.20       116.54 o                         
 -14   4   6         15.70         12.72        25.77 o                         
 -12   4   6       4520.10       4036.18        60.63 o                         
 -10   4   6       1233.61       1748.95        48.96 o                         
  -8   4   6        906.98        978.93        34.55 o                         
  -6   4   6          2.57         26.87        13.45 o                         
  -4   4   6       1897.97       2056.54        51.39 o                         
  -2   4   6       7991.45       7987.70       126.99 o                         
   0   4   6       1919.02       1793.03        45.73 o                         
   2   4   6      43008.31      46565.55       443.94 o                         
   4   4   6       2512.35       3016.82        51.44 o                         
   6   4   6      21700.74      24511.88       223.38 o                         
   8   4   6      18404.73      18618.50       183.35 o                         
  10   4   6      14449.63      15255.28       158.04 o                         
  12   4   6         61.00        105.40        28.52 o                         
  14   4   6       5532.44       5446.75        92.01 o                         
  16   4   6          0.01         -0.58        28.54 o                         
  18   4   6       1978.80       1695.61        59.16 o                         
  20   4   6       1668.46       1635.82        91.56 o                         
  22   4   6         92.47         58.87        41.36 o                         
  24   4   6       2297.80       2114.56       100.04 o                         
 -29   5   6       1810.60       1672.50       153.31 o                         
 -27   5   6       1774.63       1817.19       125.31 o                         
 -25   5   6       1061.59       1234.69        82.07 o                         
 -23   5   6       1205.32       1442.35        64.39 o                         
 -21   5   6        126.02        129.71        35.50 o                         
 -19   5   6       5281.19       5403.64        91.14 o                         
 -17   5   6       3427.97       3438.75        77.48 o                         
 -15   5   6       2619.79       2284.32        44.26 o                         
 -13   5   6       2020.81       1853.02        40.48 o                         
 -11   5   6       1443.51       1260.15        33.27 o                         
  -9   5   6      19488.21      20883.51       209.43 o                         
  -7   5   6       1416.46       2149.89        51.37 o                         
  -5   5   6       2820.87       2724.84        56.84 o                         
  -3   5   6      56682.97      59300.61       532.78 o                         
  -1   5   6      21306.66      19797.08       213.60 o                         
   1   5   6      26805.04      32788.00       326.61 o                         
   3   5   6      11543.89      11406.83       116.59 o                         
   5   5   6      43866.83      46946.29       379.19 o                         
   7   5   6      33217.43      34946.36       283.25 o                         
   9   5   6      20488.07      19510.45       176.34 o                         
  11   5   6        120.94        128.35        16.34 o                         
  13   5   6       3199.11       3113.41        68.01 o                         
  15   5   6       6243.93       6111.96       100.51 o                         
  17   5   6       1412.82       1670.65        59.76 o                         
  19   5   6          8.69         85.81        33.77 o                         
  21   5   6        704.43        728.94        56.51 o                         
  23   5   6         22.57          5.40        66.95 o                         
 -28   6   6        612.16        329.59       109.83 o                         
 -26   6   6       2201.48       2132.19       100.20 o                         
 -24   6   6       3814.35       3761.16        85.54 o                         
 -22   6   6       1779.24       1803.40        51.83 o                         
 -20   6   6       5542.65       5749.75        87.41 o                         
 -18   6   6      17876.22      17628.69       176.07 o                         
 -16   6   6      11577.94      10554.86       149.20 o                         
 -14   6   6       8506.02       8423.04       100.10 o                         
 -12   6   6      20329.12      20046.21       202.02 o                         
 -10   6   6      23119.67      23519.89       227.38 o                         
  -8   6   6      24436.14      24626.14       209.22 o                         
  -6   6   6      15453.79      15778.95       212.23 o                         
  -4   6   6      20931.50      21600.83       247.72 o                         
  -2   6   6      32948.73      34788.29       333.33 o                         
   0   6   6       6193.97       6453.97       123.90 o                         
   2   6   6      24507.75      25729.85       244.43 o                         
   4   6   6       3098.79       3300.39        53.74 o                         
   6   6   6       1310.82       1792.80        39.31 o                         
   8   6   6          1.08         98.13        16.28 o                         
  10   6   6      11953.47      11349.37       149.08 o                         
  12   6   6       5450.35       5388.06        83.31 o                         
  14   6   6       1454.81       1207.48        36.94 o                         
  16   6   6       1081.20        911.75        37.63 o                         
  18   6   6      12821.73      12281.45       177.11 o                         
  20   6   6       7129.23       6815.34       126.08 o                         
  22   6   6       6070.01       6138.42       147.01 o                         
  24   6   6       1921.03       2152.34       152.71 o                         
 -29   7   6       8823.00       8403.03       311.26 o                         
 -27   7   6       3511.61       4021.84       160.47 o                         
 -25   7   6       2828.62       2889.19        93.66 o                         
 -23   7   6       5437.12       5175.48        99.15 o                         
 -21   7   6      13588.65      13303.35       147.97 o                         
 -19   7   6       3757.46       3802.90        69.53 o                         
 -17   7   6       8709.19       8177.00       110.24 o                         
 -15   7   6        133.97        214.16        23.81 o                         
 -13   7   6       7320.07       7060.08       127.22 o                         
 -11   7   6       3170.29       3120.22        67.56 o                         
  -9   7   6       1697.45       1935.39        43.52 o                         
  -7   7   6       2818.60       2569.22        49.19 o                         
  -5   7   6      27040.95      27440.11       247.73 o                         
  -3   7   6       9874.50       9462.15       110.95 o                         
  -1   7   6      29704.46      27221.21       218.03 o                         
   1   7   6      19294.24      17942.18       168.23 o                         
   3   7   6      44568.18      44580.48       379.67 o                         
   5   7   6      64431.18      64137.55       509.37 o                         
   7   7   6      51503.54      49975.29       390.83 o                         
   9   7   6      30992.99      29698.26       299.90 o                         
  11   7   6       7563.37       7838.47       102.87 o                         
  13   7   6      14594.91      14043.88       170.10 o                         
  15   7   6      16515.48      16627.17       172.42 o                         
  17   7   6      11539.83      11234.66       169.59 o                         
  19   7   6       2112.45       2107.39        75.63 o                         
  21   7   6        901.52        730.54        83.61 o                         
  23   7   6          7.71         -6.73        57.16 o                         
 -28   8   6        148.49        222.82       109.85 o                         
 -26   8   6       1665.05       1546.19       111.17 o                         
 -24   8   6       2358.17       2504.87        84.63 o                         
 -22   8   6       3055.02       3074.70        73.21 o                         
 -20   8   6      13137.97      12627.37       150.01 o                         
 -18   8   6      22147.06      21974.62       220.27 o                         
 -16   8   6      38622.83      37249.33       370.16 o                         
 -14   8   6      15852.39      15786.81       186.96 o                         
 -12   8   6      27681.38      27517.43       292.06 o                         
 -10   8   6      26547.29      25382.73       234.84 o                         
  -8   8   6      37435.73      36395.14       291.53 o                         
  -6   8   6      11264.64      10375.12       111.29 o                         
  -4   8   6      36041.90      38018.93       320.04 o                         
  -2   8   6      16440.67      15902.01       152.48 o                         
   0   8   6      12081.62      11835.18       120.27 o                         
   2   8   6       7663.34       7478.88        87.63 o                         
   4   8   6       8533.88       7902.16       102.45 o                         
   6   8   6        161.32        213.71        21.70 o                         
   8   8   6        143.46        117.95        23.00 o                         
  10   8   6       4015.07       3885.92        72.08 o                         
  12   8   6       2701.42       2873.96        74.20 o                         
  14   8   6      13532.03      13282.16       145.60 o                         
  16   8   6       2303.07       2481.75        61.04 o                         
  18   8   6       5804.57       5820.73       104.09 o                         
  20   8   6      11895.51      12012.05       238.39 o                         
  22   8   6       5498.99       5343.48       138.39 o                         
 -27   9   6       2932.00       2957.54       143.60 o                         
 -25   9   6       1978.99       1988.62       136.07 o                         
 -23   9   6       4354.76       4223.92       106.14 o                         
 -21   9   6      10963.40      10646.51       165.84 o                         
 -19   9   6       7113.71       6728.31       109.50 o                         
 -17   9   6       1014.94        828.55        48.71 o                         
 -15   9   6       2110.44       2148.23        61.80 o                         
 -13   9   6         58.81         86.14        30.95 o                         
 -11   9   6       2084.48       1931.14        51.17 o                         
  -9   9   6        209.38        165.30        24.12 o                         
  -7   9   6         39.26         48.00        21.10 o                         
  -5   9   6      21961.31      21985.17       207.36 o                         
  -3   9   6      23124.73      23439.56       216.34 o                         
  -1   9   6      12140.84      12256.05       119.53 o                         
   1   9   6      27993.23      28461.03       236.37 o                         
   3   9   6      15606.53      15141.84       140.22 o                         
   5   9   6      25727.74      24757.05       227.65 o                         
   7   9   6      35023.58      34181.06       317.83 o                         
   9   9   6      13642.57      13280.18       175.88 o                         
  11   9   6       9691.65       9530.13       120.30 o                         
  13   9   6      14003.86      14324.35       156.82 o                         
  15   9   6      12926.06      12290.92       184.98 o                         
  17   9   6       3801.46       3611.12        84.62 o                         
  19   9   6        612.97        557.91        55.50 o                         
  21   9   6        368.74        197.18        58.32 o                         
  23   9   6         70.45          0.19       125.10 o                         
 -26  10   6        617.16        695.99        92.30 o                         
 -24  10   6       1253.89       1371.12        83.23 o                         
 -22  10   6       6952.91       6708.98       126.43 o                         
 -20  10   6       7199.12       6951.29       131.17 o                         
 -18  10   6        124.77         65.91        33.82 o                         
 -16  10   6       4845.86       4508.28        82.40 o                         
 -14  10   6      11615.12      11886.44       149.10 o                         
 -12  10   6       3143.42       2924.77        68.39 o                         
 -10  10   6      26138.82      25414.09       277.90 o                         
  -8  10   6       4876.25       4660.18        82.66 o                         
  -6  10   6       4063.12       3859.22        72.47 o                         
  -4  10   6       9061.52       9095.82       112.86 o                         
  -2  10   6      18767.93      18503.61       160.70 o                         
   0  10   6       5817.34       4942.49        70.24 o                         
   2  10   6        988.17        940.76        36.07 o                         
   4  10   6       6718.03       6464.59        89.33 o                         
   6  10   6        246.04        298.10        30.35 o                         
   8  10   6       2024.49       2152.14        53.01 o                         
  10  10   6       3026.82       2936.97        58.51 o                         
  12  10   6       2259.46       2240.66        62.10 o                         
  14  10   6       8833.34       8834.07       129.55 o                         
  16  10   6       5257.65       5189.83       106.32 o                         
  18  10   6       1765.48       1698.60        92.36 o                         
  20  10   6       1367.03       1470.84       119.28 o                         
  22  10   6        615.54        647.31        76.89 o                         
 -25  11   6         35.82        138.89        81.95 o                         
 -23  11   6         65.55        316.24        60.51 o                         
 -21  11   6       1031.33       1070.60        68.27 o                         
 -19  11   6       1942.87       1865.81        74.65 o                         
 -17  11   6        219.24        276.77        35.12 o                         
 -15  11   6        392.11        463.99        40.83 o                         
 -13  11   6        260.98        247.95        32.50 o                         
 -11  11   6        362.96        396.28        39.63 o                         
  -9  11   6          0.80          8.10        28.89 o                         
  -7  11   6        689.24        570.45        36.61 o                         
  -5  11   6       1523.93       1663.46        43.64 o                         
  -3  11   6       5040.35       4995.08        63.95 o                         
  -1  11   6      15151.14      15170.84       144.52 o                         
   1  11   6       1902.46       1879.29        43.79 o                         
   3  11   6        446.30        473.42        31.92 o                         
   5  11   6        125.45        150.10        26.52 o                         
   7  11   6       1032.80       1160.48        47.16 o                         
   9  11   6       2926.86       2732.99        56.13 o                         
  11  11   6       1939.73       1819.28        73.12 o                         
  13  11   6       1800.01       1791.82        59.33 o                         
  15  11   6       1564.49       1300.30        64.61 o                         
  17  11   6        227.44        187.56        60.88 o                         
  19  11   6         35.44         84.16        56.98 o                         
  21  11   6        130.92        140.30        61.41 o                         
  23  11   6          0.17        -56.39       133.66 o                         
 -26  12   6         68.01         10.76        92.68 o                         
 -24  12   6         17.79        150.26        83.35 o                         
 -22  12   6         24.91        150.74        72.44 o                         
 -20  12   6        277.21        306.44        51.14 o                         
 -18  12   6       2298.46       2347.99        99.50 o                         
 -16  12   6        476.74        511.39        43.32 o                         
 -14  12   6         28.13         12.42        32.59 o                         
 -12  12   6        383.01        458.52        36.80 o                         
 -10  12   6        128.68         60.95        34.46 o                         
  -8  12   6       3640.37       3951.66        92.68 o                         
  -6  12   6       1323.07       1322.75        50.68 o                         
  -4  12   6         38.49         38.34        21.14 o                         
  -2  12   6       1092.55       1055.05        30.26 o                         
   0  12   6        141.71        114.51        21.14 o                         
   2  12   6      15494.66      15189.18       161.28 o                         
   4  12   6      12678.18      13220.73       155.56 o                         
   6  12   6         74.36        110.38        28.00 o                         
   8  12   6       5247.35       4936.09       101.45 o                         
  10  12   6       6179.58       5903.77       120.57 o                         
  12  12   6          0.24          6.11        36.22 o                         
  14  12   6       1246.86       1252.90        62.10 o                         
  16  12   6        200.81        201.77        62.10 o                         
  18  12   6        735.48        676.45        75.96 o                         
  20  12   6       2898.87       2959.10       125.15 o                         
  22  12   6         14.35         59.27        82.41 o                         
 -25  13   6       2713.48       2588.87       157.38 o                         
 -23  13   6        422.60        397.88        92.27 o                         
 -21  13   6        435.53        533.78        75.17 o                         
 -19  13   6        142.62        104.54        45.42 o                         
 -17  13   6         33.82        105.26        38.81 o                         
 -15  13   6        380.23        442.05        42.88 o                         
 -13  13   6          2.84         33.54        33.82 o                         
 -11  13   6         63.95         93.73        33.15 o                         
  -9  13   6        663.71        624.94        37.41 o                         
  -7  13   6        152.32        112.53        24.96 o                         
  -5  13   6        579.09        536.70        31.59 o                         
  -3  13   6        721.22        728.60        31.10 o                         
  -1  13   6       2224.75       2200.09        66.57 o                         
   1  13   6      10746.16      10921.58       241.68 o                         
   3  13   6       3336.86       3356.59       104.95 o                         
   5  13   6       4270.75       4433.73        93.51 o                         
   7  13   6       2924.84       3130.71        72.07 o                         
   9  13   6      14379.13      14214.58       196.42 o                         
  11  13   6       7750.40       7985.14       135.87 o                         
  13  13   6       2051.00       2135.61        80.52 o                         
  15  13   6          8.37        -18.09        58.52 o                         
  17  13   6        232.13        210.62        67.09 o                         
  19  13   6        113.56         32.98        82.52 o                         
  21  13   6       1901.07       2267.55       142.79 o                         
 -26  14   6       1855.41       2078.57       275.36 o                         
 -24  14   6        458.91        246.27       119.88 o                         
 -22  14   6        308.80        256.29       102.80 o                         
 -20  14   6       3302.09       3475.98       106.87 o                         
 -18  14   6       6240.39       6748.83       142.65 o                         
 -16  14   6      11214.39      11805.49       404.92 o                         
 -14  14   6       6408.42       6517.41       152.53 o                         
 -12  14   6        445.34        381.56        36.28 o                         
 -10  14   6      12351.64      12237.70       149.50 o                         
  -8  14   6      13468.59      13178.19       150.33 o                         
  -6  14   6      13225.49      12906.77       302.94 o                         
  -4  14   6       7448.79       7751.62       121.20 o                         
  -2  14   6       1894.64       2012.40        62.04 o                         
   0  14   6          5.42         13.46        33.68 o                         
   2  14   6       3409.05       3392.01       119.12 o                         
   4  14   6       8915.15       8943.24       140.28 o                         
   6  14   6        353.38        288.83        40.24 o                         
   8  14   6       1580.79       1664.78       101.29 o                         
  10  14   6       2640.61       2986.89       104.66 o                         
  12  14   6       1214.54       1401.07        74.72 o                         
  14  14   6         63.62         36.10        60.67 o                         
  16  14   6       2915.43       2969.08       124.34 o                         
  18  14   6       5132.81       5572.04       200.80 o                         
  20  14   6       3536.13       3724.46       240.56 o                         
  22  14   6       1925.38       1980.62       275.77 o                         
 -23  15   6       1546.12       1560.83       219.71 o                         
 -21  15   6        878.69        740.76       121.65 o                         
 -19  15   6       1766.57       1728.76       112.08 o                         
 -17  15   6       3086.74       3077.80       105.47 o                         
 -15  15   6       1119.06        932.57        68.51 o                         
 -13  15   6        487.51        360.57        45.39 o                         
 -11  15   6        544.70        451.59        44.80 o                         
  -9  15   6       8050.60       7949.13       154.07 o                         
  -7  15   6       1564.74       1659.73        67.14 o                         
  -5  15   6       5225.78       5366.37       108.63 o                         
  -3  15   6       5166.64       5378.67       101.18 o                         
  -1  15   6       2959.58       3242.07        81.53 o                         
   1  15   6      12569.02      13354.96       317.78 o                         
   3  15   6      24176.31      24889.11       401.07 o                         
   5  15   6       2068.81       2175.72        74.94 o                         
   7  15   6       8636.60       9298.37       169.99 o                         
   9  15   6       9778.10       9619.59       228.69 o                         
  11  15   6      10495.61      10514.12       278.95 o                         
  13  15   6       7163.54       7580.00       409.31 o                         
  15  15   6       3534.14       3488.48       191.02 o                         
  17  15   6        608.64        504.99       109.33 o                         
  19  15   6       4196.25       4333.56       238.82 o                         
  21  15   6         22.92        175.03       138.63 o                         
 -18  16   6       4925.70       4852.33       444.86 o                         
 -16  16   6      11835.91      12627.03       329.76 o                         
 -14  16   6       7682.43       7502.73       158.28 o                         
 -12  16   6       3685.87       3714.09       105.20 o                         
 -10  16   6      10977.67      10645.81       191.11 o                         
  -8  16   6      13470.89      13972.61       219.71 o                         
  -6  16   6      15626.19      15747.82       234.92 o                         
  -4  16   6       3217.41       3264.99       101.37 o                         
  -2  16   6        208.58        208.51        45.54 o                         
   0  16   6        499.10        428.58        52.23 o                         
   2  16   6       4708.63       4525.65       112.63 o                         
   4  16   6       7929.29       8116.88       203.13 o                         
   6  16   6         30.36         21.22        37.45 o                         
   8  16   6       3922.06       3688.86       137.15 o                         
  10  16   6       1825.58       1800.65       103.31 o                         
  12  16   6        401.99        155.12       199.26 o                         
  14  16   6         62.94        126.34       134.55 o                         
  16  16   6       2141.68       2302.78       233.60 o                         
 -17  17   6        987.58       1146.30       189.23 o                         
 -15  17   6         18.23        -30.53       127.65 o                         
 -13  17   6        516.43        357.83        65.69 o                         
 -11  17   6         25.78        -52.24        82.60 o                         
  -9  17   6        180.24        166.22        65.34 o                         
  -7  17   6        291.03        411.75        67.49 o                         
  -5  17   6       2879.05       2931.56       106.01 o                         
  -3  17   6       6689.39       6939.39       172.87 o                         
  -1  17   6       4682.56       5247.98       192.74 o                         
   1  17   6       4462.06       4268.88       139.33 o                         
   3  17   6       2461.89       2552.79       109.99 o                         
   5  17   6       3246.09       3341.43       134.50 o                         
   7  17   6       6131.64       6226.60       212.95 o                         
   9  17   6       7288.10       7716.03       278.59 o                         
  11  17   6       1731.11       1935.26       425.50 o                         
  13  17   6       3507.45       3186.28       287.88 o                         
 -16  18   6       2254.07       2252.37       244.05 o                         
 -14  18   6       2147.02       2284.08       243.74 o                         
 -12  18   6        114.04        176.90       141.23 o                         
 -10  18   6        597.38        624.63       105.41 o                         
  -8  18   6       2567.51       2713.22       122.57 o                         
  -6  18   6       3390.15       3438.99       134.27 o                         
  -4  18   6       2821.35       2529.13       134.40 o                         
  -2  18   6        468.73        632.32        88.69 o                         
   0  18   6        250.53        231.16        79.24 o                         
   2  18   6       1590.51       1399.96       143.17 o                         
   4  18   6        665.81        593.14       104.87 o                         
   6  18   6        167.21        102.10       112.61 o                         
   8  18   6        181.95        173.69       132.51 o                         
  10  18   6        528.72        244.78       316.07 o                         
 -15  19   6        574.22        504.05       176.28 o                         
 -13  19   6        512.84        690.01       185.94 o                         
 -11  19   6          3.14        -13.27       141.31 o                         
  -9  19   6        763.85        713.58       177.95 o                         
  -7  19   6        202.52        199.44       104.46 o                         
  -5  19   6        253.13        256.97        84.92 o                         
  -3  19   6       1516.79       1393.52       114.11 o                         
  -1  19   6         15.40          3.62        74.31 o                         
   1  19   6         33.38        -13.19        78.22 o                         
   3  19   6          1.82        -32.47        94.94 o                         
   5  19   6        244.50        158.45       122.25 o                         
   7  19   6       1220.49        925.73       340.78 o                         
   9  19   6         26.51       -345.60       345.60 o                         
  -6  20   6         78.33        -10.58       159.33 o                         
  -4  20   6         11.10        -32.41       162.22 o                         
  -2  20   6       1205.54        661.29       176.25 o                         
   0  20   6        806.10        501.43       159.86 o                         
   2  20   6         54.43         45.41       147.20 o                         
   4  20   6         96.57         38.07       158.18 o                         
   8  20   6        180.85       -161.77       333.34 o                         
  -3  21   6         54.87        -32.65       151.42 o                         
  -1  21   6        928.62        751.31       181.00 o                         
   1  21   6       6729.58       5369.80       343.86 o                         
 -31   1   7        174.53        459.83       244.25 o                         
 -29   1   7        962.14        554.51       630.21 o                         
 -27   1   7        421.84        301.10        83.76 o                         
 -25   1   7       1476.79       1473.67       107.83 o                         
 -23   1   7       4133.63       4157.00        99.37 o                         
 -21   1   7       4702.39       4659.40       117.58 o                         
 -19   1   7       9445.74       9132.75       263.29 o                         
 -17   1   7       1955.21       2251.83        98.21 o                         
 -15   1   7       3789.74       3392.53       141.42 o                         
 -13   1   7         15.16         71.53        16.94 o                         
 -11   1   7       1969.70       1883.64        62.11 o                         
  -9   1   7      18767.44      20353.99       242.67 o                         
  -7   1   7          2.18         16.20        19.45 o                         
  -5   1   7          7.43         20.68        18.51 o                         
  -3   1   7       2334.83       2575.28        76.90 o                         
  -1   1   7       3875.33       4555.56       105.11 o                         
   1   1   7       3988.54       4239.77       111.54 o                         
   3   1   7       2827.32       3065.35        91.36 o                         
   5   1   7        483.47        357.33        40.03 o                         
   7   1   7       4758.63       4548.80       105.18 o                         
   9   1   7        583.20        402.87        63.48 o                         
  11   1   7       7491.77       7679.75       209.43 o                         
  13   1   7       4654.66       4667.34        99.98 o                         
  15   1   7       4860.89       5032.67       119.10 o                         
  17   1   7       4250.39       4442.46       203.24 o                         
  19   1   7       3247.22       3366.51        99.97 o                         
  21   1   7         96.50        272.20       112.16 o                         
  23   1   7       3455.86       3720.30       163.63 o                         
 -30   2   7       2048.45       2552.63       187.80 o                         
 -28   2   7       3856.26       4390.88       168.21 o                         
 -26   2   7       2164.63       2100.27       116.22 o                         
 -24   2   7        853.56        906.23        54.40 o                         
 -22   2   7       1204.62       1052.54        68.59 o                         
 -20   2   7        397.79        541.65        58.13 o                         
 -18   2   7       4537.30       4392.82       125.88 o                         
 -16   2   7       1671.57       1692.11        80.15 o                         
 -14   2   7      10286.14       9016.25       238.93 o                         
 -12   2   7       9265.01       7779.18       156.23 o                         
 -10   2   7      17044.51      17400.83       214.64 o                         
  -8   2   7      10013.77       9282.57       156.35 o                         
  -6   2   7      19357.05      18220.69       210.42 o                         
  -4   2   7      23357.55      22121.09       283.72 o                         
  -2   2   7      94789.34      95789.49      1026.80 o                         
   0   2   7      41919.78      40925.50       480.00 o                         
   2   2   7      47405.94      48692.12       715.21 o                         
   4   2   7      71612.66      72848.88       814.79 o                         
   6   2   7       2955.18       2157.76        64.27 o                         
   8   2   7       6589.65       6240.66       123.95 o                         
  10   2   7      20581.47      22021.60       375.79 o                         
  12   2   7        628.53        738.52        37.26 o                         
  14   2   7       2373.70       2929.26       129.92 o                         
  16   2   7         89.50        144.57        27.97 o                         
  18   2   7         26.68         82.37        59.13 o                         
  20   2   7         54.94        108.70        62.77 o                         
  22   2   7       4940.34       4958.44       147.15 o                         
  24   2   7       1630.22       1434.05       143.92 o                         
 -31   3   7       1582.30       1814.80       241.27 o                         
 -29   3   7       5947.48       6723.11       407.83 o                         
 -27   3   7       6062.54       5961.03       281.61 o                         
 -25   3   7       4840.44       4917.41       114.58 o                         
 -23   3   7      10780.15      10483.64       199.37 o                         
 -21   3   7      26318.60      25825.76       371.41 o                         
 -19   3   7      37146.62      36917.45       437.59 o                         
 -17   3   7       6002.02       6551.13       130.07 o                         
 -15   3   7      26799.06      26996.71       433.72 o                         
 -13   3   7      16854.98      17723.13       235.87 o                         
 -11   3   7      14571.43      14215.11       187.34 o                         
  -9   3   7      17755.43      17375.46       220.33 o                         
  -7   3   7      14446.44      14681.88       187.37 o                         
  -5   3   7       9258.26      10280.06       150.47 o                         
  -3   3   7      37899.89      43751.68       505.75 o                         
  -1   3   7       6710.26       8099.33       145.09 o                         
   1   3   7       2072.08       1670.96        45.07 o                         
   3   3   7      56731.30      59265.25       751.91 o                         
   5   3   7      22245.50      19489.45       274.68 o                         
   7   3   7      34152.11      32079.83       352.67 o                         
   9   3   7      18991.65      18544.78       226.26 o                         
  11   3   7      12527.67      11727.57       169.89 o                         
  13   3   7      21492.28      20561.35       290.97 o                         
  15   3   7      21216.77      20168.00       243.65 o                         
  17   3   7      30000.58      29323.39       320.03 o                         
  19   3   7      15318.25      14982.42       248.63 o                         
  21   3   7       4355.96       4667.88       131.09 o                         
  23   3   7       2248.03       2539.58       149.01 o                         
 -30   4   7       7037.57       7410.53       338.04 o                         
 -28   4   7       1995.86       1945.93       127.52 o                         
 -26   4   7       1984.43       2182.00       104.72 o                         
 -24   4   7        242.41        271.88        42.35 o                         
 -22   4   7         10.19          6.48        41.36 o                         
 -20   4   7       1794.21       2042.42        89.32 o                         
 -18   4   7        280.42        350.72        43.84 o                         
 -16   4   7      12366.58      12092.48       187.80 o                         
 -14   4   7      24286.31      22758.05       256.55 o                         
 -12   4   7      20172.62      20381.67       214.00 o                         
 -10   4   7      10097.41       9931.46       122.47 o                         
  -8   4   7      16283.84      16153.45       174.09 o                         
  -6   4   7      42466.95      40125.33       350.69 o                         
  -4   4   7     120258.51     119135.70      1198.53 o                         
  -2   4   7     148230.94     149643.23      1470.45 o                         
   0   4   7      64295.88      62416.67       495.96 o                         
   2   4   7      19890.08      20067.06       225.64 o                         
   4   4   7      67581.10      68572.13       500.73 o                         
   6   4   7      80100.53      82083.86       653.08 o                         
   8   4   7      26385.30      25947.27       245.93 o                         
  10   4   7       8428.57       8509.13       158.01 o                         
  12   4   7        153.81        144.66        44.32 o                         
  14   4   7        297.26        439.67        40.84 o                         
  16   4   7       1685.16       1770.32        67.78 o                         
  18   4   7        947.19       1027.77        48.98 o                         
  20   4   7        880.75        893.63        65.74 o                         
  22   4   7       2455.69       2210.69       131.26 o                         
  24   4   7       4821.27       4108.73       205.86 o                         
 -29   5   7       3907.90       3638.83       271.76 o                         
 -27   5   7       4445.17       4464.76       176.27 o                         
 -25   5   7       6853.70       7091.62       146.06 o                         
 -23   5   7       5190.47       5298.14       112.26 o                         
 -21   5   7      11428.69      11648.27       183.35 o                         
 -19   5   7      32960.82      32728.23       339.18 o                         
 -17   5   7      17892.63      17506.15       202.99 o                         
 -15   5   7       7883.92       7682.23       106.08 o                         
 -13   5   7      21313.05      21568.54       236.91 o                         
 -11   5   7      17965.02      16540.84       169.68 o                         
  -9   5   7      39248.61      41093.53       342.53 o                         
  -7   5   7      12013.21      11998.33       125.81 o                         
  -5   5   7       5873.85       6549.09       107.51 o                         
  -3   5   7       6466.18       6448.05        97.61 o                         
  -1   5   7       9103.42       8987.36       115.88 o                         
   1   5   7        869.14        785.53        32.68 o                         
   3   5   7         30.92         55.13        16.76 o                         
   5   5   7      26467.35      25124.28       239.31 o                         
   7   5   7      18644.74      18215.44       181.15 o                         
   9   5   7      26541.89      25901.78       252.88 o                         
  11   5   7       8828.62       9034.21       127.96 o                         
  13   5   7      12192.05      12574.72       233.12 o                         
  15   5   7      27889.31      26685.05       292.89 o                         
  17   5   7      21476.01      20665.74       248.70 o                         
  19   5   7      10888.39      11103.61       180.59 o                         
  21   5   7       3212.96       3198.62       101.69 o                         
  23   5   7       1810.27       1637.86        86.79 o                         
 -28   6   7       2123.90       2211.30       132.90 o                         
 -26   6   7         48.94        115.08        54.98 o                         
 -24   6   7        663.81        760.02        52.41 o                         
 -22   6   7          2.96         39.98        32.03 o                         
 -20   6   7       1529.42       1454.86        48.51 o                         
 -18   6   7         18.91         35.38        29.73 o                         
 -16   6   7        118.35        154.09        20.76 o                         
 -14   6   7      17658.31      17525.31       184.84 o                         
 -12   6   7      22311.78      21431.83       239.52 o                         
 -10   6   7       3824.17       3627.46        64.95 o                         
  -8   6   7       8475.52       8417.34        96.83 o                         
  -6   6   7      51819.19      52720.47       497.82 o                         
  -4   6   7      70754.81      75333.05       673.81 o                         
  -2   6   7       3284.29       2810.29        63.31 o                         
   0   6   7         17.58        137.19        18.39 o                         
   2   6   7         41.20        102.42        18.69 o                         
   4   6   7      46232.27      46327.03       398.18 o                         
   6   6   7      31539.00      31572.20       274.70 o                         
   8   6   7      17324.82      16524.76       153.03 o                         
  10   6   7        199.32        194.79        17.90 o                         
  12   6   7        492.02        439.47        37.50 o                         
  14   6   7          1.55         12.08        32.24 o                         
  16   6   7       6430.18       6330.44       116.80 o                         
  18   6   7         86.39         68.96        40.45 o                         
  20   6   7       2381.20       2548.55        85.77 o                         
  22   6   7       1528.65       1678.74        83.09 o                         
 -29   7   7       1147.42        984.14       188.95 o                         
 -27   7   7        352.14        300.84        81.58 o                         
 -25   7   7        407.35        343.27        52.41 o                         
 -23   7   7        104.95        108.71        49.48 o                         
 -21   7   7        346.79        363.22        34.52 o                         
 -19   7   7       3289.50       2938.43        65.26 o                         
 -17   7   7      22272.81      20620.97       206.11 o                         
 -15   7   7        120.79        150.03        27.56 o                         
 -13   7   7        174.12        251.78        30.38 o                         
 -11   7   7       5395.85       5009.63        87.01 o                         
  -9   7   7        686.43        833.25        31.71 o                         
  -7   7   7       4036.92       3927.15        65.45 o                         
  -5   7   7         22.06         59.99        22.58 o                         
  -3   7   7       6423.33       7199.50       106.92 o                         
  -1   7   7          7.35         22.51        17.54 o                         
   1   7   7         13.31         55.13        19.48 o                         
   3   7   7       1800.53       2140.19        50.17 o                         
   5   7   7        114.69        157.21        20.77 o                         
   7   7   7        843.81        750.46        36.02 o                         
   9   7   7       1780.09       1801.76        45.43 o                         
  11   7   7        939.99        929.35        45.42 o                         
  13   7   7       1935.23       1902.59        52.14 o                         
  15   7   7       7219.90       7112.56       194.72 o                         
  17   7   7       3111.10       3038.92        91.74 o                         
  19   7   7       1344.57       1370.91        67.98 o                         
  21   7   7        343.26        447.20        70.19 o                         
  23   7   7          2.67         23.47        59.90 o                         
 -28   8   7        372.43        207.92       139.89 o                         
 -26   8   7       1181.18       1195.37       106.94 o                         
 -24   8   7       3411.17       3424.74       104.18 o                         
 -22   8   7        800.49        710.82        44.84 o                         
 -20   8   7       2132.70       1998.05        56.73 o                         
 -18   8   7       1070.25       1159.86        44.88 o                         
 -16   8   7        615.18        806.17        44.16 o                         
 -14   8   7       8776.80       9595.68       132.52 o                         
 -12   8   7       1967.79       1884.78        54.31 o                         
 -10   8   7      14471.90      14644.51       144.43 o                         
  -8   8   7      21711.77      21595.32       211.55 o                         
  -6   8   7        667.34        698.62        30.45 o                         
  -4   8   7        701.28        623.16        34.24 o                         
  -2   8   7       7588.24       7737.28        91.66 o                         
   0   8   7       4038.62       3625.12        59.77 o                         
   2   8   7      18832.34      20509.41       201.02 o                         
   4   8   7         49.01         76.45        22.24 o                         
   6   8   7       6670.39       6352.74        84.17 o                         
   8   8   7         13.90         63.18        19.68 o                         
  10   8   7      10304.02      10564.40       132.06 o                         
  12   8   7       4412.12       4650.44        96.25 o                         
  14   8   7        147.17        104.45        26.27 o                         
  16   8   7       3581.24       3518.67        94.13 o                         
  18   8   7        904.96        970.19       113.66 o                         
  20   8   7        631.02        632.42        58.35 o                         
  22   8   7         71.39         19.33        55.45 o                         
 -27   9   7        113.07          5.37        94.06 o                         
 -25   9   7       3049.92       2736.12       133.52 o                         
 -23   9   7       2257.74       2139.49        73.94 o                         
 -21   9   7       3572.61       3328.90        73.75 o                         
 -19   9   7        286.53        381.10        49.14 o                         
 -17   9   7       4405.13       4745.80        90.93 o                         
 -15   9   7       7350.31       7262.11       116.65 o                         
 -13   9   7      15592.01      15204.93       183.54 o                         
 -11   9   7        986.87        975.96        38.86 o                         
  -9   9   7        770.72        995.96        36.92 o                         
  -7   9   7       1216.92       1189.43        39.23 o                         
  -5   9   7       3674.82       3835.06        64.86 o                         
  -3   9   7       7022.58       7331.93       111.59 o                         
  -1   9   7       3106.50       3241.11        54.62 o                         
   1   9   7       7222.37       6329.42        82.68 o                         
   3   9   7       1611.04       1326.10        41.20 o                         
   5   9   7         91.26         81.40        23.18 o                         
   7   9   7       3229.56       3394.77        64.31 o                         
   9   9   7        788.69        785.16        38.50 o                         
  11   9   7      20713.26      20343.43       205.69 o                         
  13   9   7      10444.96      10211.01       151.46 o                         
  15   9   7      12129.94      11435.73       183.68 o                         
  17   9   7        391.36        385.05        49.47 o                         
  19   9   7         46.98         23.50        77.61 o                         
  21   9   7       4290.67       4567.12       142.57 o                         
  23   9   7       1780.21       1849.00       283.82 o                         
 -28  10   7        329.57        232.85       145.41 o                         
 -26  10   7       3565.22       3336.35       236.59 o                         
 -24  10   7       1776.18       1713.10       101.82 o                         
 -22  10   7          7.09         97.42        49.10 o                         
 -20  10   7       4338.02       4289.06       107.26 o                         
 -18  10   7        460.54        437.76        37.10 o                         
 -16  10   7         37.69         16.08        29.86 o                         
 -14  10   7         43.41         95.07        35.68 o                         
 -12  10   7       7018.98       6619.72       101.37 o                         
 -10  10   7      39691.75      38970.77       394.67 o                         
  -8  10   7      31425.01      31422.20       340.57 o                         
  -6  10   7       1343.03       1155.17        35.63 o                         
  -4  10   7       7131.34       7436.01       117.48 o                         
  -2  10   7      10084.10       9777.82       103.36 o                         
   0  10   7      32885.68      32081.49       278.23 o                         
   2  10   7      54375.84      54460.86       438.43 o                         
   4  10   7        638.41        702.54        35.33 o                         
   6  10   7       3484.37       3384.47        77.57 o                         
   8  10   7      21600.89      21572.17       228.57 o                         
  10  10   7       8323.02       8175.16       132.61 o                         
  12  10   7       7180.21       7060.15       105.14 o                         
  14  10   7        302.35        296.31        36.49 o                         
  16  10   7       3156.35       3089.59        93.57 o                         
  18  10   7       1576.00       1439.61        82.73 o                         
  20  10   7        707.47        593.68        72.17 o                         
  22  10   7        105.32        101.85        86.23 o                         
 -27  11   7       2965.52       2841.52       256.02 o                         
 -25  11   7       4868.55       4503.83       191.19 o                         
 -23  11   7      17141.37      18212.73       307.76 o                         
 -21  11   7      12293.97      12266.96       204.59 o                         
 -19  11   7       2898.32       2978.94        80.05 o                         
 -17  11   7       4920.46       4930.61       104.43 o                         
 -15  11   7      10950.14      10573.31       137.24 o                         
 -13  11   7      22500.56      22256.80       308.56 o                         
 -11  11   7      17427.10      17452.13       212.07 o                         
  -9  11   7       1265.57       1416.98        51.35 o                         
  -7  11   7        651.48        757.28        34.50 o                         
  -5  11   7       1927.31       1811.37        49.53 o                         
  -3  11   7       1604.50       1514.54        38.90 o                         
  -1  11   7       1230.38       1192.06        36.95 o                         
   1  11   7         29.75         71.39        23.82 o                         
   3  11   7       4127.50       4227.44        72.01 o                         
   5  11   7      12131.83      11915.90       159.80 o                         
   7  11   7       7293.68       7430.69       143.55 o                         
   9  11   7      10774.82      11017.29       133.69 o                         
  11  11   7      16028.66      15808.45       174.12 o                         
  13  11   7      18367.61      17837.79       205.68 o                         
  15  11   7       8181.49       8148.98       168.14 o                         
  17  11   7       3665.81       3480.40       118.80 o                         
  19  11   7       2630.46       2516.62       126.45 o                         
  21  11   7       7969.03       8291.22       206.04 o                         
 -26  12   7       2077.50       2021.58       158.81 o                         
 -24  12   7       1210.12       1375.20       116.79 o                         
 -22  12   7          6.13        265.71        68.34 o                         
 -20  12   7       2001.62       2001.08        83.95 o                         
 -18  12   7       1820.76       1997.39        68.60 o                         
 -16  12   7       1294.90       1324.92        55.44 o                         
 -14  12   7       1050.25        999.25        48.96 o                         
 -12  12   7       2710.90       2782.38        73.77 o                         
 -10  12   7      11230.12      11197.71       195.58 o                         
  -8  12   7      21864.71      21957.26       303.67 o                         
  -6  12   7      24443.41      25367.18       245.55 o                         
  -4  12   7      17786.21      17871.23       176.06 o                         
  -2  12   7      18718.04      18390.55       158.45 o                         
   0  12   7      18600.61      18382.69       188.98 o                         
   2  12   7      13948.30      13714.47       151.28 o                         
   4  12   7      21594.06      21635.46       238.27 o                         
   6  12   7      19453.23      19317.39       227.49 o                         
   8  12   7       8369.72       8251.64       159.55 o                         
  10  12   7       4160.64       4109.23        80.83 o                         
  12  12   7        344.47        344.30        42.15 o                         
  14  12   7         47.59        136.47        51.31 o                         
  16  12   7         54.60         10.22        59.33 o                         
  18  12   7       1646.35       1396.76        95.38 o                         
  20  12   7         14.65        -20.10        63.86 o                         
  22  12   7        107.99         38.09       132.76 o                         
 -25  13   7       2985.29       2669.60       158.78 o                         
 -23  13   7       6260.32       6445.44       217.63 o                         
 -21  13   7       8997.57       9138.65       248.57 o                         
 -19  13   7       3029.25       3059.77        95.18 o                         
 -17  13   7       2695.73       2881.70        82.32 o                         
 -15  13   7       9128.71       8652.26       149.71 o                         
 -13  13   7       5377.31       5609.74       101.42 o                         
 -11  13   7       6958.85       7016.73       143.23 o                         
  -9  13   7       5898.89       5662.84       142.76 o                         
  -7  13   7       1193.99       1130.44        44.35 o                         
  -5  13   7        132.92         81.14        24.13 o                         
  -3  13   7        101.28         73.90        20.44 o                         
  -1  13   7        148.91        165.59        23.48 o                         
   1  13   7       1382.29       1505.19        58.30 o                         
   3  13   7       7576.76       7859.70       106.47 o                         
   5  13   7       1162.80       1259.83        51.60 o                         
   7  13   7        606.99        604.56        49.56 o                         
   9  13   7       2526.21       2718.72        89.65 o                         
  11  13   7       8936.15       8968.62       166.37 o                         
  13  13   7       7962.70       8238.07       183.03 o                         
  15  13   7       9609.57      10021.46       230.42 o                         
  17  13   7       2932.26       2937.13       126.34 o                         
  19  13   7        511.01        527.46        78.31 o                         
  21  13   7       3120.80       3182.67       193.17 o                         
 -26  14   7         17.51        -71.47       198.24 o                         
 -24  14   7       1206.28       1012.18       139.52 o                         
 -22  14   7        232.49        211.73       100.48 o                         
 -20  14   7       1179.47       1128.94        73.36 o                         
 -18  14   7        199.50        170.74        58.95 o                         
 -16  14   7        338.57        307.78        50.84 o                         
 -14  14   7        422.26        459.14        53.79 o                         
 -12  14   7        215.50        299.35        40.03 o                         
 -10  14   7      13907.93      13374.37       160.16 o                         
  -8  14   7       4336.83       4704.51        74.27 o                         
  -6  14   7       2701.84       2554.72        66.58 o                         
  -4  14   7       7610.88       7211.03        93.58 o                         
  -2  14   7       7573.89       6978.66       110.12 o                         
   0  14   7        880.68        821.00        31.04 o                         
   2  14   7       1613.46       1487.72        50.38 o                         
   4  14   7        516.02        438.01        39.82 o                         
   6  14   7       2304.23       2237.65        86.87 o                         
   8  14   7       2397.77       2395.61       118.49 o                         
  10  14   7       3890.91       4104.62       140.63 o                         
  12  14   7       1309.70        995.38        98.33 o                         
  14  14   7         91.25        122.28        65.48 o                         
  16  14   7         20.62         44.62        64.85 o                         
  18  14   7        550.90        341.86        86.44 o                         
  20  14   7         24.54        170.90       104.14 o                         
 -23  15   7       1135.42       1015.43       182.99 o                         
 -21  15   7       1770.26       1561.26       142.20 o                         
 -19  15   7          8.37        -90.79        90.79 o                         
 -17  15   7        626.44        567.01        71.64 o                         
 -15  15   7         74.69         95.79        48.76 o                         
 -13  15   7       2921.79       2952.56        90.46 o                         
 -11  15   7       2738.08       2616.19        94.90 o                         
  -9  15   7        151.30        213.66        35.31 o                         
  -7  15   7       3020.37       3189.09        78.66 o                         
  -5  15   7        190.41        286.75        49.28 o                         
  -3  15   7        241.41        183.33        43.07 o                         
  -1  15   7        233.43        247.62        40.75 o                         
   1  15   7         10.42         76.06        32.39 o                         
   3  15   7       3105.73       3172.02        96.70 o                         
   5  15   7        389.26        328.06        42.59 o                         
   7  15   7       1544.57       1609.95       102.48 o                         
   9  15   7        428.81        507.93        76.60 o                         
  11  15   7        717.97        679.11       117.37 o                         
  13  15   7        753.58        951.88       208.81 o                         
  15  15   7       1965.39       1880.59       153.88 o                         
  17  15   7         53.04         86.09       131.38 o                         
  19  15   7        201.44        504.90       159.05 o                         
 -18  16   7         47.99        156.11        89.53 o                         
 -16  16   7        177.75        220.85        75.10 o                         
 -14  16   7         25.29         92.01        70.36 o                         
 -12  16   7          0.35        -15.73        46.94 o                         
 -10  16   7        718.82        771.74        51.74 o                         
  -8  16   7        182.67        220.14        51.85 o                         
  -6  16   7       2485.99       2643.49       108.69 o                         
  -4  16   7         17.48         -2.54        52.60 o                         
  -2  16   7        491.98        447.48        59.88 o                         
   0  16   7          2.02          8.02        52.67 o                         
   2  16   7       1050.70       1045.22        80.52 o                         
   4  16   7       1924.62       1462.05       171.12 o                         
   6  16   7         83.72         92.64        54.03 o                         
   8  16   7        266.25        381.18        69.97 o                         
  10  16   7         30.92         80.48       146.77 o                         
  12  16   7       1046.96        874.38       186.61 o                         
  14  16   7        161.16         90.61       134.70 o                         
  16  16   7        238.34        199.09       143.28 o                         
 -17  17   7       4486.30       4923.46       326.27 o                         
 -15  17   7       4955.78       5331.85       862.09 o                         
 -13  17   7       1004.05        902.15        79.94 o                         
 -11  17   7          2.92          9.72        37.23 o                         
  -9  17   7        207.85        283.70        68.58 o                         
  -7  17   7       4084.65       4238.26       138.54 o                         
  -5  17   7        984.21        884.22        72.87 o                         
  -3  17   7       1006.18       1022.73        81.34 o                         
  -1  17   7       2415.12       2528.80       184.74 o                         
   1  17   7          0.63          1.30        62.11 o                         
   3  17   7        120.11        112.76        65.87 o                         
   5  17   7        930.24        827.62       100.97 o                         
   7  17   7        818.69        840.82       101.44 o                         
   9  17   7       5691.72       6203.43       742.23 o                         
  11  17   7       1007.79       1022.71       208.67 o                         
 -16  18   7       1923.32       1655.90       223.83 o                         
 -14  18   7        161.86        139.05       136.87 o                         
 -12  18   7        341.52        115.31       137.20 o                         
 -10  18   7       3564.06       3627.58       182.53 o                         
  -8  18   7       8734.79       9447.90       222.60 o                         
  -6  18   7       8472.34       9206.95       277.46 o                         
  -4  18   7       1868.65       1858.61       121.02 o                         
  -2  18   7       3024.80       2875.56       140.09 o                         
   0  18   7       4066.20       4188.26       199.94 o                         
   2  18   7       1784.45       1689.24       105.93 o                         
   4  18   7       8627.78       7945.90       673.80 o                         
   6  18   7       4410.46       4641.59       282.92 o                         
   8  18   7        449.61       -136.01       385.66 o                         
 -13  19   7       2554.67       2790.65       274.51 o                         
 -11  19   7        717.76        535.65       168.05 o                         
  -9  19   7        708.46        623.71       175.05 o                         
  -7  19   7       3975.42       4109.21       178.79 o                         
  -5  19   7       1138.77       1155.18       119.87 o                         
  -3  19   7        335.17        319.73        88.80 o                         
  -1  19   7        523.40        478.64        88.35 o                         
   1  19   7         74.30         85.94        95.32 o                         
   3  19   7         21.55        -30.85       121.99 o                         
   5  19   7        613.66        335.60       151.85 o                         
   7  19   7       2814.51       2548.05       456.51 o                         
   9  19   7       5137.68       3157.90       637.94 o                         
  -4  20   7       2234.76       2175.78       230.48 o                         
  -2  20   7       2232.32       1633.87       210.46 o                         
   0  20   7       3189.85       2767.49       243.18 o                         
   2  20   7       6149.02       4627.75       313.84 o                         
   4  20   7       3708.64       2462.34       259.57 o                         
  -1  21   7        842.07        896.96       178.78 o                         
   1  21   7        720.24        728.54       168.50 o                         
 -30   0   8      12494.22       9313.40      2120.08 o                         
 -28   0   8       1304.30       1346.13      1264.56 o                         
 -26   0   8       6013.07       6525.32       272.13 o                         
 -24   0   8      27894.08      29925.03       564.53 o                         
 -22   0   8       8004.90       8788.79       230.74 o                         
 -20   0   8      22843.10      23447.94       550.70 o                         
 -18   0   8        352.45        384.49        88.82 o                         
 -16   0   8        845.17       1004.48       111.33 o                         
 -14   0   8      26924.97      28640.95       423.32 o                         
 -12   0   8       9304.53       8938.87       182.52 o                         
 -10   0   8       5163.83       5683.87       138.24 o                         
  -8   0   8        190.05         19.15        28.95 o                         
  -6   0   8      23287.30      20785.14       522.16 o                         
  -4   0   8       8762.73       8169.26       168.91 o                         
  -2   0   8      69892.10      64699.64      1281.27 o                         
   0   0   8      31913.45      30749.02       568.83 o                         
   2   0   8      39056.71      34075.85       540.35 o                         
   4   0   8      79535.90      75204.08      1171.99 o                         
   6   0   8      97036.78     101946.38      1435.18 o                         
   8   0   8      20736.92      20730.81       552.00 o                         
  10   0   8      34066.13      35326.04       722.97 o                         
  12   0   8      11002.12      11074.29       343.56 o                         
  14   0   8      31181.22      31163.39       490.97 o                         
  16   0   8      31051.94      31737.45       506.82 o                         
  18   0   8       5290.29       5746.29       184.94 o                         
  20   0   8        161.19        135.50        71.46 o                         
  22   0   8       2955.22       3327.10       138.43 o                         
 -31   1   8          0.09        317.95       288.73 o                         
 -29   1   8        469.61        266.82       842.80 o                         
 -27   1   8        413.54        460.85        92.31 o                         
 -25   1   8       8164.95       7893.03       245.70 o                         
 -23   1   8      11514.86      11738.34       201.72 o                         
 -21   1   8       3055.64       2789.08       101.60 o                         
 -19   1   8       5275.13       5411.48       200.80 o                         
 -17   1   8        889.09        751.81        95.64 o                         
 -15   1   8      45178.34      47390.41       556.59 o                         
 -13   1   8      82515.98      81346.24       918.84 o                         
 -11   1   8      43186.37      39519.89       435.47 o                         
  -9   1   8      35615.96      34617.96       425.56 o                         
  -7   1   8      49244.46      49447.25       647.99 o                         
  -5   1   8      32952.95      33423.87       386.25 o                         
  -3   1   8      45558.53      42582.17      1034.16 o                         
  -1   1   8     166925.92     169774.97      2263.63 o                         
   1   1   8      27073.07      25723.54       425.56 o                         
   3   1   8       2359.20       2428.35        86.89 o                         
   5   1   8        832.50       1091.04        53.00 o                         
   7   1   8        329.32        490.54        38.11 o                         
   9   1   8       5341.85       6097.39       193.39 o                         
  11   1   8         85.19         95.42        54.52 o                         
  13   1   8      18200.75      17460.10       353.51 o                         
  15   1   8      15792.80      15245.74       203.98 o                         
  17   1   8        315.13        356.43        48.71 o                         
  19   1   8         62.57         74.05        60.28 o                         
  21   1   8      10306.90      10479.53       243.42 o                         
  23   1   8      14542.75      14825.34       427.42 o                         
 -30   2   8       6480.54       6804.91       280.16 o                         
 -28   2   8        189.27        530.39       184.06 o                         
 -26   2   8        581.93        671.72        91.69 o                         
 -24   2   8       8014.95       8964.54       191.60 o                         
 -22   2   8      12821.02      12989.25       246.42 o                         
 -20   2   8       8153.81       8518.46       191.36 o                         
 -18   2   8         11.40         28.77        46.83 o                         
 -16   2   8        104.91        209.93        52.91 o                         
 -14   2   8      15794.38      16851.34       240.30 o                         
 -12   2   8      23640.09      24860.56       296.29 o                         
 -10   2   8         99.10        154.74        29.44 o                         
  -8   2   8      24426.92      25156.92       346.61 o                         
  -6   2   8       8053.83       7232.50       119.84 o                         
  -4   2   8       5433.84       5221.07       105.02 o                         
  -2   2   8       4649.53       3858.94       132.40 o                         
   0   2   8       8994.43       8963.17       148.52 o                         
   2   2   8      25215.05      24091.50       671.99 o                         
   4   2   8      92040.63      93077.66       915.57 o                         
   6   2   8      31231.28      32388.70       498.48 o                         
   8   2   8      17499.44      17186.98       252.71 o                         
  10   2   8       1396.04       1504.31        91.67 o                         
  12   2   8       8926.78       8972.56       168.81 o                         
  14   2   8      20447.36      20375.11       281.78 o                         
  16   2   8      10726.63      11079.37       163.10 o                         
  18   2   8       1392.07       1336.46       113.40 o                         
  20   2   8       2567.87       2603.20       132.02 o                         
  22   2   8        523.44        597.18        94.29 o                         
  24   2   8        921.56       1060.54       172.95 o                         
 -29   3   8         68.83        253.32       101.52 o                         
 -27   3   8        480.58        504.88        84.51 o                         
 -25   3   8        926.27        883.70        61.31 o                         
 -23   3   8       5530.28       5581.52       120.35 o                         
 -21   3   8        180.63        245.78        48.21 o                         
 -19   3   8        430.16        502.12        56.47 o                         
 -17   3   8        211.79        323.41        45.25 o                         
 -15   3   8       5261.41       5456.20        91.33 o                         
 -13   3   8      34892.38      35183.35       387.21 o                         
 -11   3   8      25101.63      23678.08       261.10 o                         
  -9   3   8        768.12        579.25        41.68 o                         
  -7   3   8       2659.27       2781.14        60.99 o                         
  -5   3   8       1423.09       1809.30        51.28 o                         
  -3   3   8      28664.99      27947.34       359.75 o                         
  -1   3   8      77748.66      86697.62      1906.35 o                         
   1   3   8      27586.48      29495.91       484.90 o                         
   3   3   8      13691.15      14288.16       366.99 o                         
   5   3   8      20745.21      22247.18       278.73 o                         
   7   3   8       1807.66       1670.26        55.99 o                         
   9   3   8      16241.91      16503.94       220.86 o                         
  11   3   8        266.21        237.92        31.61 o                         
  13   3   8      13570.27      12445.02       181.58 o                         
  15   3   8       1056.00        907.12        46.97 o                         
  17   3   8         72.28         92.48        35.47 o                         
  19   3   8         60.19         63.46        39.29 o                         
  21   3   8         36.89         91.02        58.17 o                         
  23   3   8       5605.81       5695.06       179.32 o                         
 -30   4   8         56.85        137.64        98.74 o                         
 -28   4   8       1411.04       1533.11       100.39 o                         
 -26   4   8       1251.01       1304.77        76.80 o                         
 -24   4   8        736.10        732.17        62.80 o                         
 -22   4   8       2632.73       2688.30        87.02 o                         
 -20   4   8        783.51        861.37        60.26 o                         
 -18   4   8       1826.07       2040.97        93.03 o                         
 -16   4   8       1686.18       1695.96        83.16 o                         
 -14   4   8       4707.45       4744.60       101.25 o                         
 -12   4   8        549.93        546.37        33.00 o                         
 -10   4   8       1189.94       1444.86        44.27 o                         
  -8   4   8      13214.16      14491.36       177.92 o                         
  -6   4   8       5534.83       5913.09       103.56 o                         
  -4   4   8      10908.42      12724.30       196.78 o                         
  -2   4   8      35243.23      39500.64       407.91 o                         
   0   4   8         57.13        579.01       142.47 o                         
   2   4   8       3307.52       3917.37        72.41 o                         
   4   4   8        223.51        206.23        19.68 o                         
   6   4   8       5690.27       6556.03       104.89 o                         
   8   4   8       4334.85       4393.65        80.09 o                         
  10   4   8       8793.14       8549.23       112.12 o                         
  12   4   8        146.30        110.64        23.26 o                         
  14   4   8        990.61        942.78        64.64 o                         
  16   4   8         63.53        113.21        41.79 o                         
  18   4   8        146.52        172.20        39.20 o                         
  20   4   8         48.47         94.94        44.64 o                         
  22   4   8         33.70        -25.93        64.68 o                         
 -29   5   8       1120.65        974.85       131.17 o                         
 -27   5   8       1428.75       1359.46        95.31 o                         
 -25   5   8       1438.34       1358.28        66.97 o                         
 -23   5   8          2.99         52.20        42.07 o                         
 -21   5   8       1167.59       1204.96        53.34 o                         
 -19   5   8       1294.55       1243.77        49.22 o                         
 -17   5   8       7953.01       7592.32       127.55 o                         
 -15   5   8      15722.29      15256.04       191.83 o                         
 -13   5   8         93.31        128.58        27.71 o                         
 -11   5   8       2261.04       2154.23        50.96 o                         
  -9   5   8       4347.01       4034.64        72.39 o                         
  -7   5   8      64512.20      66389.06       552.30 o                         
  -5   5   8      33718.30      34502.95       319.87 o                         
  -3   5   8       5347.25       6054.59       143.91 o                         
  -1   5   8        389.12        306.48        24.95 o                         
   1   5   8       1343.04       1390.45        38.93 o                         
   3   5   8       2267.82       2554.34        50.26 o                         
   5   5   8       3912.53       4626.20        71.23 o                         
   7   5   8        826.63       1165.66        38.01 o                         
   9   5   8       2410.97       2033.13        56.31 o                         
  11   5   8       3250.54       3008.39       106.24 o                         
  13   5   8       3689.18       3976.63       119.79 o                         
  15   5   8       2292.60       1939.46        67.32 o                         
  17   5   8       6879.22       6477.09       119.74 o                         
  19   5   8        741.24        687.57        55.04 o                         
  21   5   8       2620.83       2561.33        85.02 o                         
  23   5   8          2.72         32.16        81.76 o                         
 -30   6   8       3231.19       2950.43       255.57 o                         
 -28   6   8       5480.64       5190.29       205.56 o                         
 -26   6   8       7884.99       8445.99       192.28 o                         
 -24   6   8       1495.25       1500.77        65.36 o                         
 -22   6   8       4722.95       4936.33        88.26 o                         
 -20   6   8       1597.03       1559.56        52.89 o                         
 -18   6   8       8194.46       8109.99       181.07 o                         
 -16   6   8       7675.07       8088.35       118.48 o                         
 -14   6   8        833.73        960.83        40.64 o                         
 -12   6   8       1373.97       1841.68        55.76 o                         
 -10   6   8       5953.68       6695.18        99.25 o                         
  -8   6   8       1659.10       1632.43        45.89 o                         
  -6   6   8       1668.56       1673.11        48.41 o                         
  -4   6   8      24544.26      23315.53       285.89 o                         
  -2   6   8      27500.35      26437.34       379.30 o                         
   0   6   8      17049.03      15426.86       162.79 o                         
   2   6   8      10464.61      10144.13       119.45 o                         
   4   6   8      24868.77      24890.46       235.35 o                         
   6   6   8      30954.62      29978.55       268.96 o                         
   8   6   8      23286.40      22141.08       216.83 o                         
  10   6   8      13761.61      13502.56       167.00 o                         
  12   6   8       5014.65       4899.08       170.77 o                         
  14   6   8      11494.85      11717.24       183.00 o                         
  16   6   8       6277.86       6428.89       119.81 o                         
  18   6   8       8176.41       8043.32       153.30 o                         
  20   6   8       2568.08       2574.33        83.69 o                         
  22   6   8         68.68         69.19        61.26 o                         
 -29   7   8          0.69        -43.94       163.06 o                         
 -27   7   8        843.84        667.62        90.53 o                         
 -25   7   8       3413.47       3301.28        98.09 o                         
 -23   7   8       2304.12       2169.85        64.57 o                         
 -21   7   8       3222.92       3003.92        73.79 o                         
 -19   7   8       6463.74       5790.70       152.72 o                         
 -17   7   8      17204.59      16338.57       298.71 o                         
 -15   7   8       9551.24       9662.08       133.62 o                         
 -13   7   8      50315.12      49428.25       453.94 o                         
 -11   7   8      20128.88      19644.83       198.34 o                         
  -9   7   8      21360.86      19946.29       206.83 o                         
  -7   7   8      54416.45      53106.40       446.36 o                         
  -5   7   8      68334.54      70277.62       683.74 o                         
  -3   7   8      33599.94      33863.51       366.60 o                         
  -1   7   8      12345.05      12136.12       128.49 o                         
   1   7   8       2808.81       2821.33        58.17 o                         
   3   7   8      21942.96      22114.88       229.90 o                         
   5   7   8       3023.06       2969.72        63.18 o                         
   7   7   8         13.37         47.39        22.21 o                         
   9   7   8        369.83        359.03        27.22 o                         
  11   7   8       1106.51        995.17        56.00 o                         
  13   7   8         15.28        -36.57        36.57 o                         
  15   7   8        872.03        799.90        48.59 o                         
  17   7   8       4846.79       4851.26       122.92 o                         
  19   7   8      10093.87       9777.97       177.02 o                         
  21   7   8       6015.27       6122.73       135.62 o                         
 -28   8   8       7402.30       7123.71       368.69 o                         
 -26   8   8       5834.94       5658.58       182.24 o                         
 -24   8   8       3575.81       3215.09        87.58 o                         
 -22   8   8      11985.24      11111.06       180.08 o                         
 -20   8   8       8389.13       8407.47       139.28 o                         
 -18   8   8       9781.75       9176.83       132.00 o                         
 -16   8   8       3711.79       3805.21        80.41 o                         
 -14   8   8       3281.83       2852.75        68.71 o                         
 -12   8   8       3527.99       3535.96        76.38 o                         
 -10   8   8       4262.36       4364.31        71.71 o                         
  -8   8   8        101.38        113.37        22.55 o                         
  -6   8   8       9130.50       9460.83       115.47 o                         
  -4   8   8       9243.59       8896.18       134.92 o                         
  -2   8   8      26696.78      25912.21       279.78 o                         
   0   8   8      25428.49      25835.70       227.66 o                         
   2   8   8      17473.45      17509.13       195.47 o                         
   4   8   8      31003.21      30866.71       314.34 o                         
   6   8   8      36223.30      35740.04       349.84 o                         
   8   8   8      22559.92      22319.64       200.88 o                         
  10   8   8      13493.78      12921.62       292.21 o                         
  12   8   8      14782.50      14788.97       267.20 o                         
  14   8   8       7608.05       7413.60       147.83 o                         
  16   8   8      17402.65      16583.31       273.70 o                         
  18   8   8      12089.59      11438.17       196.48 o                         
  20   8   8       3306.00       3220.86       127.66 o                         
  22   8   8        840.76        822.25        99.51 o                         
 -29   9   8        143.21        113.98       132.85 o                         
 -27   9   8       1151.85       1133.67       177.62 o                         
 -25   9   8       2051.62       2038.95       179.32 o                         
 -23   9   8       2484.06       2502.88        97.83 o                         
 -21   9   8       5890.82       5385.61       113.71 o                         
 -19   9   8        346.43        399.29        35.27 o                         
 -17   9   8       3034.65       3133.37        75.00 o                         
 -15   9   8      32025.22      30494.64       402.56 o                         
 -13   9   8      28603.20      27972.25       289.53 o                         
 -11   9   8      19981.74      19476.01       206.74 o                         
  -9   9   8       7606.42       7670.90       105.57 o                         
  -7   9   8       9432.15       9038.93       120.46 o                         
  -5   9   8      14196.15      14508.48       218.93 o                         
  -3   9   8      60943.64      60239.75       534.92 o                         
  -1   9   8      22235.35      20770.82       193.83 o                         
   1   9   8       9106.57       8514.01       107.88 o                         
   3   9   8       1227.10       1176.94        39.76 o                         
   5   9   8        820.03        808.15        39.59 o                         
   7   9   8       7191.52       7122.00       103.55 o                         
   9   9   8          3.20         37.48        30.15 o                         
  11   9   8       1026.67       1068.81        44.02 o                         
  13   9   8       1490.56       1552.07        56.39 o                         
  15   9   8       1058.42       1093.32        54.17 o                         
  17   9   8       1886.17       1825.46        80.84 o                         
  19   9   8       1868.53       1988.60        90.57 o                         
  21   9   8       4704.47       4805.13       148.93 o                         
 -28  10   8       1205.96       1290.06       191.79 o                         
 -26  10   8        368.19        335.48        94.23 o                         
 -24  10   8        868.93        887.17        80.93 o                         
 -22  10   8       5239.13       5174.30       133.98 o                         
 -20  10   8       6212.45       5785.09       105.98 o                         
 -18  10   8       1798.61       1673.60        59.86 o                         
 -16  10   8       2307.63       2312.21        68.04 o                         
 -14  10   8       1714.78       1870.13        62.27 o                         
 -12  10   8       9533.03       9583.21       139.80 o                         
 -10  10   8          1.14         52.81        35.20 o                         
  -8  10   8       4428.12       5016.83        80.78 o                         
  -6  10   8       8686.89       9212.48       106.00 o                         
  -4  10   8       6249.36       6551.93       102.40 o                         
  -2  10   8       1167.02       1033.94        33.72 o                         
   0  10   8        500.42        553.17        30.69 o                         
   2  10   8      12863.20      13280.53       163.56 o                         
   4  10   8      33941.64      34384.36       327.67 o                         
   6  10   8      21007.38      21365.68       224.98 o                         
   8  10   8       7280.51       7245.69       147.87 o                         
  10  10   8         13.26         29.60        29.56 o                         
  12  10   8       2517.01       2619.59        63.86 o                         
  14  10   8       2447.71       2498.22        69.53 o                         
  16  10   8       6922.70       6541.92       175.91 o                         
  18  10   8       6690.94       7071.92       178.23 o                         
  20  10   8        196.84        225.72        63.31 o                         
  22  10   8         56.58         58.92       141.37 o                         
 -27  11   8        110.45        -10.19       128.57 o                         
 -25  11   8         63.01        -27.81        87.18 o                         
 -23  11   8       2552.84       2937.07       136.40 o                         
 -21  11   8        641.87        711.51        60.12 o                         
 -19  11   8       2263.09       2066.52        75.61 o                         
 -17  11   8        892.95        779.79        46.59 o                         
 -15  11   8       3880.23       3848.32        88.75 o                         
 -13  11   8      16854.84      16781.47       196.11 o                         
 -11  11   8      16448.74      16801.67       241.61 o                         
  -9  11   8       2495.58       2454.66       110.85 o                         
  -7  11   8       6542.42       6737.29       112.80 o                         
  -5  11   8        824.05        758.79        39.85 o                         
  -3  11   8       7891.87       8036.74       106.99 o                         
  -1  11   8      15222.73      14346.49       224.22 o                         
   1  11   8       1161.81        974.78        38.67 o                         
   3  11   8       1880.24       1743.11        56.18 o                         
   5  11   8          6.52         80.33        33.54 o                         
   7  11   8          4.44          1.39        33.76 o                         
   9  11   8        839.28        801.78        48.50 o                         
  11  11   8         82.86         91.46        30.99 o                         
  13  11   8       1055.57       1122.19        49.61 o                         
  15  11   8        930.93       1046.52        69.88 o                         
  17  11   8         25.65         47.60        54.82 o                         
  19  11   8        161.35         52.54        62.25 o                         
  21  11   8        130.60        135.30        67.68 o                         
 -26  12   8       1218.62       1110.94       117.78 o                         
 -24  12   8        404.62        465.61        98.88 o                         
 -22  12   8        228.59        293.00        66.14 o                         
 -20  12   8       1048.10       1084.26        64.21 o                         
 -18  12   8        583.77        599.49        50.57 o                         
 -16  12   8        493.42        530.48        41.59 o                         
 -14  12   8        500.85        433.32        46.96 o                         
 -12  12   8        138.96        106.93        37.86 o                         
 -10  12   8        513.06        645.42        44.75 o                         
  -8  12   8        573.77        790.94        43.65 o                         
  -6  12   8       4130.77       4526.93        82.55 o                         
  -4  12   8        694.39        766.59        33.43 o                         
  -2  12   8      10237.85       9540.25       166.75 o                         
   0  12   8       8225.54       8094.39       176.10 o                         
   2  12   8        903.47        862.75        36.20 o                         
   4  12   8        109.24        182.40        38.47 o                         
   6  12   8        100.42         86.61        33.40 o                         
   8  12   8         87.31         65.49        34.80 o                         
  10  12   8       6155.53       5966.44       103.14 o                         
  12  12   8        762.58        750.98        52.82 o                         
  14  12   8        797.33        663.04        64.95 o                         
  16  12   8        114.80        114.66        57.73 o                         
  18  12   8          0.52         51.71        64.57 o                         
  20  12   8       1974.88       1899.60       109.86 o                         
 -25  13   8          9.39       -109.81       109.81 o                         
 -23  13   8         62.13         63.44        80.44 o                         
 -21  13   8        261.98        251.46        69.43 o                         
 -19  13   8       2663.29       2560.82        97.10 o                         
 -17  13   8       5034.32       4872.03        99.24 o                         
 -15  13   8       1240.72       1256.19        59.51 o                         
 -13  13   8        195.48        166.38        44.62 o                         
 -11  13   8        781.65        812.76        55.16 o                         
  -9  13   8      11945.38      11884.27       153.68 o                         
  -7  13   8      13468.69      13101.31       138.71 o                         
  -5  13   8       8604.08       8305.07       147.57 o                         
  -3  13   8       1956.10       1896.03        41.84 o                         
  -1  13   8        731.17        816.66        35.82 o                         
   1  13   8       6515.65       6625.80       114.00 o                         
   3  13   8        328.19        295.85        33.75 o                         
   5  13   8       1228.83       1269.13        81.20 o                         
   7  13   8        161.90        167.71        37.59 o                         
   9  13   8       2071.34       2148.70        69.73 o                         
  11  13   8        149.86        213.36        54.74 o                         
  13  13   8       1311.08       1258.62        82.97 o                         
  15  13   8         99.04         60.55        59.40 o                         
  17  13   8       1919.55       1751.59       105.97 o                         
  19  13   8       3166.30       2960.80       131.91 o                         
  21  13   8        999.51        862.90       239.68 o                         
 -24  14   8       3686.27       3516.56       204.80 o                         
 -22  14   8        376.75        350.72       106.66 o                         
 -20  14   8       1579.19       1492.33        97.59 o                         
 -18  14   8       4364.39       4373.82       144.31 o                         
 -16  14   8       3144.70       3142.38        97.86 o                         
 -14  14   8       2509.67       2154.44        77.22 o                         
 -12  14   8        572.36        440.94        50.66 o                         
 -10  14   8        900.38       1061.91        62.79 o                         
  -8  14   8         16.08         34.02        34.40 o                         
  -6  14   8          6.37         -9.48        25.22 o                         
  -4  14   8       1564.31       1672.35        45.22 o                         
  -2  14   8       9066.53       8930.62       134.96 o                         
   0  14   8      10049.06      10038.80       130.94 o                         
   2  14   8       9119.90       9228.11       125.18 o                         
   4  14   8       2613.99       2646.37        71.79 o                         
   6  14   8       4432.60       4652.19       124.98 o                         
   8  14   8       7811.80       7844.44       194.28 o                         
  10  14   8      10038.26      10169.11       224.67 o                         
  12  14   8       6694.27       6836.82       221.76 o                         
  14  14   8       2294.75       2197.20       134.04 o                         
  16  14   8       1782.69       1713.20       108.15 o                         
  18  14   8       2228.86       1893.40       130.09 o                         
  20  14   8       2298.73       2259.31       171.90 o                         
 -23  15   8         40.13        -73.97       143.61 o                         
 -21  15   8       1930.54       1635.60       206.06 o                         
 -19  15   8       4827.37       4251.09       286.53 o                         
 -17  15   8      11063.26      11827.32       270.97 o                         
 -15  15   8       7224.70       7206.13       172.24 o                         
 -13  15   8       2176.14       2355.31        89.94 o                         
 -11  15   8       9865.75       9982.25       176.70 o                         
  -9  15   8      18307.87      18367.51       299.60 o                         
  -7  15   8      10417.12      10714.65       149.76 o                         
  -5  15   8      11300.82      10873.01       192.88 o                         
  -3  15   8       2004.75       1709.85        43.73 o                         
  -1  15   8       1364.13       1138.67        45.38 o                         
   1  15   8       5555.48       4933.47       105.01 o                         
   3  15   8       6181.92       5914.23       146.08 o                         
   5  15   8       3006.28       2381.59       235.08 o                         
   7  15   8         34.09         43.64        68.10 o                         
   9  15   8        852.71       1003.76        96.09 o                         
  11  15   8         12.42        -17.29        76.51 o                         
  13  15   8          9.82         63.57        78.56 o                         
  15  15   8        140.73        142.91        95.14 o                         
  17  15   8       3773.52       3813.13       205.94 o                         
  19  15   8       3953.70       4255.51       300.00 o                         
 -18  16   8       2640.91       2574.34       183.18 o                         
 -16  16   8       1698.54       1461.92       135.45 o                         
 -14  16   8        143.80         76.83        65.24 o                         
 -12  16   8        345.66        491.99        61.87 o                         
 -10  16   8         90.74         31.52        39.92 o                         
  -8  16   8          6.69         33.28        28.57 o                         
  -6  16   8       1342.58       1447.55        90.86 o                         
  -4  16   8       4606.94       4962.26       132.98 o                         
  -2  16   8       9865.15       9735.29       353.27 o                         
   0  16   8       1411.68       1375.88        87.51 o                         
   2  16   8       2682.03       2629.69       104.70 o                         
   4  16   8       2804.32       2951.09       102.94 o                         
   6  16   8       6513.58       6836.68       188.22 o                         
   8  16   8      13791.20      13897.60       299.15 o                         
  10  16   8       9697.09       9996.02       348.24 o                         
  12  16   8       4285.29       4165.69       223.52 o                         
  14  16   8       2905.04       3171.11       197.48 o                         
 -17  17   8       5516.01       5927.37       362.18 o                         
 -15  17   8       5594.21       6222.58       369.58 o                         
 -13  17   8       2685.69       2064.61       612.41 o                         
 -11  17   8       2050.41       1818.64       107.18 o                         
  -9  17   8       5146.38       5935.12       169.12 o                         
  -7  17   8       4598.24       4588.90       144.56 o                         
  -5  17   8       6553.99       6839.15       175.68 o                         
  -3  17   8       2647.29       2594.15       190.82 o                         
  -1  17   8       1597.26       1613.95       158.47 o                         
   1  17   8       2932.81       2715.09       121.70 o                         
   3  17   8        468.43        345.53       105.77 o                         
   5  17   8       2324.02       1517.96        98.05 o                         
   7  17   8          1.87         34.46        90.84 o                         
   9  17   8         77.69        216.74       167.96 o                         
  11  17   8        502.64        573.63       182.86 o                         
 -16  18   8         84.30         62.81       157.25 o                         
 -14  18   8         74.04         38.18       144.34 o                         
 -12  18   8        285.65        319.92       153.69 o                         
 -10  18   8        382.18        291.79       112.54 o                         
  -8  18   8         32.28         63.31        74.95 o                         
  -6  18   8         18.14          4.36        72.99 o                         
  -4  18   8       2301.75       2263.85       133.59 o                         
  -2  18   8       1626.99       1413.15       110.80 o                         
   0  18   8        700.86        751.48        96.20 o                         
   2  18   8          5.47        -27.08       102.68 o                         
   4  18   8       2164.92       1873.93       201.84 o                         
   6  18   8       7231.93       5461.24       731.07 o                         
  -7  19   8        175.38        229.43       175.87 o                         
  -5  19   8       1750.61       1558.61       201.63 o                         
  -3  19   8        122.86          2.09       119.87 o                         
  -1  19   8        377.71        268.08       144.17 o                         
   1  19   8        242.40        283.49       189.27 o                         
   3  19   8        218.37        111.51       134.98 o                         
   5  19   8         22.37         28.28       177.01 o                         
  -2  20   8        255.99        107.44       128.57 o                         
   0  20   8       1070.09        675.52       159.71 o                         
   2  20   8       2474.25       1480.15       198.33 o                         
   4  20   8         94.25        -24.41       153.38 o                         
   1  21   8        977.87        733.33       165.92 o                         
 -31   1   9       2048.20       2615.85       232.37 o                         
 -29   1   9        627.76       -452.14      1198.91 o                         
 -27   1   9        172.79         82.93        86.01 o                         
 -25   1   9         67.83         89.09        51.23 o                         
 -23   1   9         36.99         66.34        56.04 o                         
 -21   1   9        280.01        485.26        92.50 o                         
 -19   1   9        576.50        650.88        81.65 o                         
 -17   1   9         88.04         17.32        56.09 o                         
 -15   1   9          8.77         48.25        20.30 o                         
 -13   1   9         15.56         11.28        21.44 o                         
 -11   1   9      16487.77      17378.00       223.16 o                         
  -9   1   9        706.31        467.94        50.34 o                         
  -7   1   9      16303.49      16575.00       229.83 o                         
  -5   1   9      13741.97      12938.32       183.56 o                         
  -3   1   9       4622.09       4016.91        77.24 o                         
  -1   1   9       4823.94       3865.14        96.10 o                         
   1   1   9       8933.11       8428.89       190.28 o                         
   3   1   9      20848.28      21868.99       456.28 o                         
   5   1   9       1633.31       1227.64        47.68 o                         
   7   1   9       8611.33       9060.91       152.45 o                         
   9   1   9       4528.28       4888.46       149.85 o                         
  11   1   9         28.29        111.07        49.06 o                         
  13   1   9        188.48        159.36        99.76 o                         
  15   1   9       3478.10       3534.35        99.68 o                         
  17   1   9        140.93        151.82        36.16 o                         
  19   1   9        383.95        404.39        68.23 o                         
  21   1   9       1250.70       1391.92       114.20 o                         
  23   1   9        115.82       3577.05       626.41 o                         
 -30   2   9       2681.77       2702.11       201.72 o                         
 -28   2   9       1315.89       1581.89       163.55 o                         
 -26   2   9       3863.79       3959.68       141.10 o                         
 -24   2   9       5501.36       5494.80       146.68 o                         
 -22   2   9      12611.41      12789.76       256.84 o                         
 -20   2   9      11266.90      10942.70       236.28 o                         
 -18   2   9       3014.76       3272.74       123.64 o                         
 -16   2   9       8339.54       8217.01       197.46 o                         
 -14   2   9      13792.39      13098.99       170.79 o                         
 -12   2   9      47403.54      48964.20       527.63 o                         
 -10   2   9      53921.49      55703.83       589.25 o                         
  -8   2   9      19561.40      19960.46       272.19 o                         
  -6   2   9        948.51       1479.65        63.64 o                         
  -4   2   9      11377.66      12104.93       259.50 o                         
  -2   2   9       9922.04      12088.20       171.95 o                         
   0   2   9       1337.72       1231.70        94.03 o                         
   2   2   9      10142.19      10376.62       726.01 o                         
   4   2   9       1460.17       1330.71        99.22 o                         
   6   2   9       8055.29       7306.21       161.84 o                         
   8   2   9       6887.62       6814.06       140.29 o                         
  10   2   9       6189.38       5997.06       163.90 o                         
  12   2   9      12768.60      12045.64       216.51 o                         
  14   2   9       7061.32       6825.00       248.13 o                         
  16   2   9       1388.62       1369.52        52.67 o                         
  18   2   9       8186.90       7598.63       231.17 o                         
  20   2   9       7234.74       7367.67       194.34 o                         
  22   2   9       5576.32       6268.47       257.64 o                         
  24   2   9       5614.97       7451.11       407.77 o                         
 -31   3   9       7849.20       7555.11       981.24 o                         
 -29   3   9       3626.57       4392.74       185.74 o                         
 -27   3   9       2313.84       2657.14       125.76 o                         
 -25   3   9        241.78        358.04        54.47 o                         
 -23   3   9        493.08        660.90        82.59 o                         
 -21   3   9       1444.18       1633.26        74.55 o                         
 -19   3   9       1397.97       1668.76        72.43 o                         
 -17   3   9        187.59        206.20        55.19 o                         
 -15   3   9       3113.07       2859.02        58.19 o                         
 -13   3   9       4202.86       3712.44        83.55 o                         
 -11   3   9       7415.80       7396.20       117.90 o                         
  -9   3   9       6916.13       5953.25       151.43 o                         
  -7   3   9      48916.82      47148.66       474.78 o                         
  -5   3   9     101459.83     100131.75      1108.13 o                         
  -3   3   9     113925.50     110375.80      1492.17 o                         
  -1   3   9      59193.91      56602.19       810.02 o                         
   1   3   9      16387.25      16465.52       250.95 o                         
   3   3   9     106840.34     112062.18      1625.27 o                         
   5   3   9      56542.84      55034.52       592.28 o                         
   7   3   9      13771.83      13206.78       195.12 o                         
   9   3   9       4018.08       4236.13        85.71 o                         
  11   3   9        420.11        314.17        35.54 o                         
  13   3   9      14381.59      15106.82       212.99 o                         
  15   3   9      12549.97      12155.64       195.48 o                         
  17   3   9       2505.26       2703.97       124.22 o                         
  19   3   9         16.78        -21.95        44.42 o                         
  21   3   9       1645.30       1834.75        95.70 o                         
  23   3   9       1412.38       1705.11       179.84 o                         
 -30   4   9       1573.32       1364.34       273.83 o                         
 -28   4   9       1316.29       1373.04        98.46 o                         
 -26   4   9      10236.88      10641.51       198.50 o                         
 -24   4   9      12567.22      12351.18       195.62 o                         
 -22   4   9      11364.05      11231.81       193.17 o                         
 -20   4   9      17408.39      18111.41       261.87 o                         
 -18   4   9      15223.29      15142.76       293.33 o                         
 -16   4   9      22004.87      22337.55       336.69 o                         
 -14   4   9      45016.25      45414.70       428.82 o                         
 -12   4   9      32428.54      33615.84       383.64 o                         
 -10   4   9      29797.51      28658.02       289.34 o                         
  -8   4   9      34387.37      34815.16       370.33 o                         
  -6   4   9      15637.03      15253.02       262.65 o                         
  -4   4   9      28678.87      30998.77       323.32 o                         
  -2   4   9      12013.23      14068.61       201.74 o                         
   0   4   9      12735.11      12661.78       162.62 o                         
   2   4   9       1794.82       1737.49        47.34 o                         
   4   4   9      37108.07      36428.36       356.58 o                         
   6   4   9       6320.16       6108.59       103.39 o                         
   8   4   9       1477.53       1410.37        50.20 o                         
  10   4   9      19221.44      18742.63       218.57 o                         
  12   4   9      25022.35      23975.02       357.76 o                         
  14   4   9       7424.19       6892.58       164.64 o                         
  16   4   9      13169.25      12691.57       180.83 o                         
  18   4   9      13681.05      13291.70       205.82 o                         
  20   4   9       8163.87       8262.74       181.03 o                         
  22   4   9       6417.88       6841.52       198.67 o                         
 -31   5   9       9889.85      10390.71       383.63 o                         
 -29   5   9       3313.59       3324.88       160.33 o                         
 -27   5   9        568.70        810.94        84.50 o                         
 -25   5   9          2.64         -8.83        37.31 o                         
 -23   5   9       2728.97       2730.20        76.53 o                         
 -21   5   9       2444.76       2610.09        79.85 o                         
 -19   5   9       4784.88       4274.86       260.22 o                         
 -17   5   9        356.88        338.07        31.96 o                         
 -15   5   9      17526.87      17482.55       219.14 o                         
 -13   5   9      13767.72      13263.99       160.77 o                         
 -11   5   9       4168.50       4030.26        73.54 o                         
  -9   5   9        838.35        647.36        32.94 o                         
  -7   5   9      30048.71      28936.03       287.50 o                         
  -5   5   9      85041.23      84201.51       762.42 o                         
  -3   5   9      54151.84      53056.55       532.45 o                         
  -1   5   9      11455.49       9675.13       127.77 o                         
   1   5   9      36681.40      39824.88       355.12 o                         
   3   5   9      13183.49      12579.11       136.54 o                         
   5   5   9      73401.89      71596.18       621.70 o                         
   7   5   9      63761.30      63740.54       517.11 o                         
   9   5   9        604.13        664.07        51.90 o                         
  11   5   9       1105.63       1339.56        63.69 o                         
  13   5   9       4874.09       4918.93       100.17 o                         
  15   5   9       4583.17       4857.53       165.93 o                         
  17   5   9       3413.98       3546.70       116.84 o                         
  19   5   9         13.27         12.81        40.07 o                         
  21   5   9       2316.26       2202.17       112.04 o                         
  23   5   9        862.35        179.68       182.26 o                         
 -30   6   9        548.22        198.18       148.85 o                         
 -28   6   9         83.56         83.22        89.90 o                         
 -26   6   9       5898.87       5803.22       161.11 o                         
 -24   6   9       3330.31       3570.59        79.56 o                         
 -22   6   9       1396.02       1297.60        47.53 o                         
 -20   6   9       5698.51       5848.83       216.53 o                         
 -18   6   9      32949.84      31179.90       555.27 o                         
 -16   6   9       4092.54       4304.47        82.45 o                         
 -14   6   9       7354.24       7291.86       117.17 o                         
 -12   6   9      19594.52      18971.60       200.13 o                         
 -10   6   9        689.04        561.90        33.34 o                         
  -8   6   9       9072.70       9227.33       123.68 o                         
  -6   6   9       1370.86       1492.81        60.35 o                         
  -4   6   9        210.92        330.43        28.30 o                         
  -2   6   9          3.92         21.04        23.85 o                         
   0   6   9       1941.57       2148.10        47.55 o                         
   2   6   9        103.95        140.63        22.19 o                         
   4   6   9       7304.39       7734.73        95.89 o                         
   6   6   9       3770.47       3907.09        72.27 o                         
   8   6   9       8373.59       8435.39       120.99 o                         
  10   6   9      12608.22      12675.25       171.11 o                         
  12   6   9       9579.80       9942.95       162.49 o                         
  14   6   9       5763.60       5531.09       120.34 o                         
  16   6   9       1707.43       1729.45        82.32 o                         
  18   6   9       3783.21       3626.52       103.21 o                         
  20   6   9       4802.45       4608.62       112.84 o                         
  22   6   9       1592.53       1366.08        96.21 o                         
 -29   7   9       1678.38       1360.06       203.79 o                         
 -27   7   9          0.36         43.72        70.30 o                         
 -25   7   9       1540.14       1297.69        97.86 o                         
 -23   7   9         31.91         80.10        49.28 o                         
 -21   7   9       3040.89       3021.16       116.26 o                         
 -19   7   9       1905.06       1722.98        52.74 o                         
 -17   7   9         45.09         38.62        31.42 o                         
 -15   7   9       4809.97       4832.34        91.35 o                         
 -13   7   9      14721.57      13880.52       161.69 o                         
 -11   7   9        452.88        499.06        34.49 o                         
  -9   7   9       1529.74       1394.02        47.20 o                         
  -7   7   9        679.97        820.15        31.78 o                         
  -5   7   9      10489.94      10077.86       147.58 o                         
  -3   7   9        400.25        248.76        26.86 o                         
  -1   7   9        818.56        869.28        33.40 o                         
   1   7   9       1011.02       1195.07        41.41 o                         
   3   7   9       4313.55       4302.61        99.71 o                         
   5   7   9      18272.62      18379.51       205.48 o                         
   7   7   9      12338.36      12600.67       146.36 o                         
   9   7   9       2373.55       2421.56        75.32 o                         
  11   7   9          4.66         13.30        23.40 o                         
  13   7   9        323.57        297.97        41.62 o                         
  15   7   9       3645.94       3585.41        86.71 o                         
  17   7   9       1154.22        921.10        77.63 o                         
  19   7   9        512.44        468.85        54.37 o                         
  21   7   9        977.56       1121.77        72.94 o                         
 -30   8   9        471.46        577.21       165.35 o                         
 -28   8   9         31.64        104.02       122.64 o                         
 -26   8   9        314.76        312.02        79.96 o                         
 -24   8   9        169.65        138.35        55.17 o                         
 -22   8   9       1076.42       1030.88        62.40 o                         
 -20   8   9       1458.73       1503.70        74.14 o                         
 -18   8   9        217.19        207.54        34.04 o                         
 -16   8   9       1230.10       1400.15        72.26 o                         
 -14   8   9        434.60        451.36        48.46 o                         
 -12   8   9       6240.53       6351.18       100.50 o                         
 -10   8   9       2913.61       3033.86        65.92 o                         
  -8   8   9       1190.46       1023.90        35.28 o                         
  -6   8   9        718.18        668.44        37.67 o                         
  -4   8   9       1187.39       1378.81        48.29 o                         
  -2   8   9         15.19         25.84        23.04 o                         
   0   8   9        113.04        172.56        26.71 o                         
   2   8   9        106.34        141.68        25.16 o                         
   4   8   9       1834.00       2043.65        51.28 o                         
   6   8   9        202.90        258.82        30.13 o                         
   8   8   9        949.01       1031.89        40.55 o                         
  10   8   9       3317.54       3107.37        63.00 o                         
  12   8   9         42.82         21.50        36.53 o                         
  14   8   9       1435.41       1318.76        60.49 o                         
  16   8   9         32.20         31.63        41.98 o                         
  18   8   9        669.40        679.38        62.97 o                         
  20   8   9        310.08        219.40        53.89 o                         
  22   8   9        397.63        442.15       109.43 o                         
 -29   9   9          5.75         49.16       131.29 o                         
 -27   9   9        461.87        425.17        96.69 o                         
 -25   9   9       3992.67       4329.64       145.28 o                         
 -23   9   9        722.48        774.02        66.85 o                         
 -21   9   9        243.32        270.11        51.74 o                         
 -19   9   9       1510.58       1402.36        66.06 o                         
 -17   9   9       1437.49       1497.01        54.99 o                         
 -15   9   9       3648.45       4052.05        87.34 o                         
 -13   9   9       3380.33       3142.71        82.46 o                         
 -11   9   9      11100.03      10780.39       138.27 o                         
  -9   9   9      26594.32      25692.21       230.82 o                         
  -7   9   9       3683.75       3310.32        64.79 o                         
  -5   9   9        373.92        388.75        34.24 o                         
  -3   9   9       2126.41       2131.37        68.61 o                         
  -1   9   9      22776.01      22261.26       213.88 o                         
   1   9   9      42553.85      41168.86       387.42 o                         
   3   9   9      10482.94      11157.83       153.49 o                         
   5   9   9        498.11        494.01        36.20 o                         
   7   9   9       1352.15       1531.40        50.59 o                         
   9   9   9       5317.12       5148.82        84.42 o                         
  11   9   9       5453.86       5156.18       103.74 o                         
  13   9   9       3478.74       3368.60        83.88 o                         
  15   9   9        329.29        331.66        46.29 o                         
  17   9   9       1734.19       1795.21        89.11 o                         
  19   9   9         77.74         43.89        53.28 o                         
  21   9   9       1185.07        978.72        83.53 o                         
 -28  10   9        934.73       1039.08       176.06 o                         
 -26  10   9        171.03        -10.94        90.19 o                         
 -24  10   9       5525.34       5373.64       195.01 o                         
 -22  10   9      11481.84      10927.57       192.41 o                         
 -20  10   9       8031.69       7694.65       132.14 o                         
 -18  10   9       4879.80       5216.66       102.61 o                         
 -16  10   9       4165.35       4120.98        87.25 o                         
 -14  10   9       8857.25       8819.89       136.09 o                         
 -12  10   9      19679.22      19802.79       216.82 o                         
 -10  10   9      16389.17      16495.97       191.18 o                         
  -8  10   9       1161.34       1094.68        42.15 o                         
  -6  10   9       3191.96       3053.55        83.45 o                         
  -4  10   9       2694.12       3069.91        74.23 o                         
  -2  10   9       1881.97       1930.36        46.73 o                         
   0  10   9        983.97       1119.51        41.51 o                         
   2  10   9          1.78         28.46        30.74 o                         
   4  10   9      11336.90      11615.81       155.95 o                         
   6  10   9       8558.53       7825.24       134.82 o                         
   8  10   9        799.16        827.45        56.57 o                         
  10  10   9       2335.06       2309.81        70.67 o                         
  12  10   9       3089.11       3143.89        80.32 o                         
  14  10   9      13560.05      13729.40       197.54 o                         
  16  10   9       4561.69       4342.94       132.53 o                         
  18  10   9       1919.51       1954.34        96.55 o                         
  20  10   9       3565.56       3741.23       137.91 o                         
 -27  11   9       2987.64       2173.11       220.44 o                         
 -25  11   9       3516.76       3265.01       145.90 o                         
 -23  11   9       1956.23       1993.63        90.71 o                         
 -21  11   9        128.93        125.74        48.78 o                         
 -19  11   9       3906.71       3720.43       127.90 o                         
 -17  11   9       1060.52        947.56        54.12 o                         
 -15  11   9        234.58        220.58        42.10 o                         
 -13  11   9       1378.06       1242.83        62.91 o                         
 -11  11   9        875.24       1010.66        51.12 o                         
  -9  11   9      10580.66      10775.49       142.97 o                         
  -7  11   9      18564.75      19342.99       196.01 o                         
  -5  11   9      10696.71      10628.52       136.19 o                         
  -3  11   9      27896.49      27056.56       359.02 o                         
  -1  11   9      45504.44      43835.09       786.91 o                         
   1  11   9      43447.96      43099.95       422.43 o                         
   3  11   9      12676.43      12906.33       184.52 o                         
   5  11   9       5100.45       4967.53        87.61 o                         
   7  11   9       1255.14       1418.75        61.31 o                         
   9  11   9      10284.14       9944.35       156.06 o                         
  11  11   9      11081.78      11471.53       182.60 o                         
  13  11   9       5747.79       5844.92       119.47 o                         
  15  11   9        711.74        713.83        66.97 o                         
  17  11   9        170.83        149.81        57.58 o                         
  19  11   9        107.19         79.49        64.83 o                         
  21  11   9        742.40        732.17       157.48 o                         
 -26  12   9        588.42        482.73        98.85 o                         
 -24  12   9       6348.61       5921.34       262.19 o                         
 -22  12   9      14250.32      14344.74       273.30 o                         
 -20  12   9       7535.78       7602.99       182.43 o                         
 -18  12   9       9044.97       8794.30       169.90 o                         
 -16  12   9       9189.66       9364.14       172.33 o                         
 -14  12   9       2305.80       2717.88        91.55 o                         
 -12  12   9       6593.68       6684.37       127.17 o                         
 -10  12   9      15590.51      15846.49       197.27 o                         
  -8  12   9       6944.20       7163.41       104.09 o                         
  -6  12   9      24749.71      23255.11       285.80 o                         
  -4  12   9       9799.74       9116.65       154.97 o                         
  -2  12   9         26.42         25.07        25.03 o                         
   0  12   9        122.47        175.74        30.56 o                         
   2  12   9      13514.12      13294.40       269.20 o                         
   4  12   9       6089.74       6333.41       106.72 o                         
   6  12   9        146.29        130.08        38.59 o                         
   8  12   9        618.83        728.97        51.76 o                         
  10  12   9        506.33        543.90        50.38 o                         
  12  12   9      11570.16      12153.98       207.47 o                         
  14  12   9      11684.31      11783.87       211.03 o                         
  16  12   9       9786.65       9537.03       235.84 o                         
  18  12   9       2132.80       2364.58       131.54 o                         
  20  12   9       4167.60       4325.08       300.84 o                         
 -25  13   9       1434.90       1184.18       121.00 o                         
 -23  13   9        627.43        413.77        89.05 o                         
 -21  13   9         12.55        -23.65        59.91 o                         
 -19  13   9          4.54         22.56        52.46 o                         
 -17  13   9         57.18        150.95        45.62 o                         
 -15  13   9        667.92        751.38        64.60 o                         
 -13  13   9       3444.97       3265.19       101.22 o                         
 -11  13   9       3432.89       3400.06        98.76 o                         
  -9  13   9       6337.38       6633.46       111.32 o                         
  -7  13   9       2513.21       2986.16        61.98 o                         
  -5  13   9       2622.35       2696.17        70.24 o                         
  -3  13   9      11484.29      11202.43       187.24 o                         
  -1  13   9      27352.23      27359.07       495.30 o                         
   1  13   9      18645.94      18751.68       414.71 o                         
   3  13   9       7305.12       7718.44       153.91 o                         
   5  13   9       1259.50       1341.00        65.24 o                         
   7  13   9        987.63       1032.22        58.27 o                         
   9  13   9      10726.08      10165.62       178.41 o                         
  11  13   9      12149.22      12377.52       232.16 o                         
  13  13   9       1340.23       1321.31       110.03 o                         
  15  13   9        787.91        811.67        87.95 o                         
  17  13   9         15.63        -16.83        73.80 o                         
  19  13   9          2.89         -9.37        72.94 o                         
 -24  14   9       1706.48       1607.90       152.97 o                         
 -22  14   9       3731.03       3861.60       201.07 o                         
 -20  14   9       3773.83       3706.54       158.25 o                         
 -18  14   9        929.08        695.40        79.95 o                         
 -16  14   9       2019.98       1998.85        79.34 o                         
 -14  14   9       3336.93       3538.94       126.13 o                         
 -12  14   9       3465.72       3683.91       215.54 o                         
 -10  14   9       4686.02       4485.25       119.06 o                         
  -8  14   9       1046.51        982.31        51.83 o                         
  -6  14   9         81.53         97.85        25.73 o                         
  -4  14   9        760.89        678.73        32.53 o                         
  -2  14   9        203.86        235.91        29.15 o                         
   0  14   9       2936.59       2637.71        75.64 o                         
   2  14   9        125.11        183.94        34.01 o                         
   4  14   9        801.68       1034.06        54.64 o                         
   6  14   9         32.37         76.38        46.15 o                         
   8  14   9          3.90         47.87        48.78 o                         
  10  14   9       2127.36       2216.98       133.11 o                         
  12  14   9       1843.50       1906.75       129.25 o                         
  14  14   9       6249.40       6749.00       272.31 o                         
  16  14   9       3532.75       3338.24       224.03 o                         
  18  14   9         45.39         37.38        82.61 o                         
  20  14   9         41.01         15.27       203.86 o                         
 -21  15   9         11.34        -22.54       139.90 o                         
 -19  15   9          0.31        -30.63       121.41 o                         
 -17  15   9          0.79         95.62        74.44 o                         
 -15  15   9        106.79        175.92        54.40 o                         
 -13  15   9        507.99        400.17        53.90 o                         
 -11  15   9        440.80        351.95        45.83 o                         
  -9  15   9       1571.90       1527.67        76.15 o                         
  -7  15   9         84.11         96.18        28.96 o                         
  -5  15   9         52.35         31.21        27.73 o                         
  -3  15   9         56.27         60.91        25.39 o                         
  -1  15   9         46.23         86.80        28.06 o                         
   1  15   9         22.92          4.96        28.48 o                         
   3  15   9        944.05        854.11        48.23 o                         
   5  15   9       1879.37       1860.66        76.52 o                         
   7  15   9        137.56        125.10        75.75 o                         
   9  15   9        833.11       1034.18       136.08 o                         
  11  15   9        501.30        412.71        88.41 o                         
  13  15   9         44.19         26.65        97.90 o                         
  15  15   9         53.26        139.17        94.76 o                         
  17  15   9         66.45         64.78        99.24 o                         
 -18  16   9       1038.95       1084.54       169.10 o                         
 -16  16   9        965.13        871.08       139.10 o                         
 -14  16   9         67.95         39.49        56.09 o                         
 -12  16   9        339.98        381.51        57.12 o                         
 -10  16   9         94.96         68.59        43.31 o                         
  -8  16   9       3060.00       2983.24        77.15 o                         
  -6  16   9       1979.52       1897.04        67.56 o                         
  -4  16   9         91.07        137.70        31.72 o                         
  -2  16   9       1666.10       1630.97       119.88 o                         
   0  16   9        716.88        526.21        49.12 o                         
   2  16   9       1724.73       1647.08       133.35 o                         
   4  16   9       1182.19       1036.56       100.23 o                         
   6  16   9       1281.57       1276.38        99.06 o                         
   8  16   9       3032.71       3368.93       182.86 o                         
  10  16   9        156.35        208.84       103.76 o                         
  12  16   9        766.48       1042.80       136.98 o                         
  14  16   9        237.52        188.01       149.09 o                         
  16  16   9        314.38        230.33       146.81 o                         
 -13  17   9        152.79        133.91       167.95 o                         
 -11  17   9       1457.25       1311.79        86.85 o                         
  -9  17   9       2161.13       2275.31       130.41 o                         
  -7  17   9       1490.23       1406.02        94.07 o                         
  -5  17   9       1389.71       1404.05        96.26 o                         
  -3  17   9        761.41        503.06        72.95 o                         
  -1  17   9       3462.83       3357.36       194.05 o                         
   1  17   9       2254.23       2174.48       188.53 o                         
   3  17   9       3400.23       2974.67       202.37 o                         
   5  17   9       1577.90       1655.82        99.11 o                         
   7  17   9        900.81        731.22       137.84 o                         
   9  17   9        726.87        537.44       125.35 o                         
  11  17   9       2502.30       2825.94       277.98 o                         
 -16  18   9       5167.32       5677.45       369.08 o                         
 -14  18   9       1303.31       1339.07       208.36 o                         
 -10  18   9        775.92        795.47       190.52 o                         
  -8  18   9       7649.44       7704.95       404.86 o                         
  -6  18   9       5896.56       5887.72       212.12 o                         
  -4  18   9          4.38        -61.74        98.25 o                         
  -2  18   9       1018.55       1088.73       261.26 o                         
   0  18   9         69.03         34.20        81.77 o                         
   2  18   9        188.30         79.91       121.43 o                         
  -5  19   9       2528.84       2494.53       229.20 o                         
  -3  19   9       4789.44       4191.44       277.02 o                         
  -1  19   9      10309.16       8185.18       352.27 o                         
   1  19   9       9869.76       7309.40       619.88 o                         
   3  19   9       1496.90       1079.33       186.20 o                         
  -2  20   9         20.42         -9.26       124.96 o                         
   0  20   9        672.87        724.68       158.84 o                         
   2  20   9         75.84        -30.09       134.87 o                         
 -30   0  10        616.48      -1780.51      2359.75 o                         
 -28   0  10       3527.54       3870.08       228.58 o                         
 -26   0  10        158.56        104.96       102.39 o                         
 -24   0  10       2785.09       3013.68       154.04 o                         
 -22   0  10       9808.41       9067.22       274.24 o                         
 -20   0  10       1183.71       1163.17       321.10 o                         
 -18   0  10      11523.35      11205.46       364.35 o                         
 -16   0  10       9083.34       8724.08       157.11 o                         
 -14   0  10      45302.36      43379.15       537.96 o                         
 -12   0  10      61997.45      59069.68       801.92 o                         
 -10   0  10      35887.27      32699.33       559.52 o                         
  -8   0  10      45105.55      42451.25       924.05 o                         
  -6   0  10      43875.91      42738.75      1112.39 o                         
  -4   0  10      61157.79      58359.50      1094.33 o                         
  -2   0  10      37200.11      36410.20      1332.58 o                         
   0   0  10      36969.67      36768.70       685.96 o                         
   2   0  10      26175.72      26742.58       455.83 o                         
   4   0  10        237.68        138.08        43.82 o                         
   6   0  10      10968.48      10988.47       214.89 o                         
   8   0  10      10854.26      11353.67       337.20 o                         
  10   0  10       4093.44       4526.22       206.06 o                         
  12   0  10       3678.55       3521.48       194.94 o                         
  14   0  10      12630.20      11274.13       373.37 o                         
  16   0  10       2892.39       2692.00        95.79 o                         
  18   0  10       2833.72       2843.14       149.29 o                         
  20   0  10       1285.29       1271.47        95.46 o                         
  22   0  10      11565.89      11272.05       399.20 o                         
 -31   1  10       5527.02       5593.37       350.46 o                         
 -29   1  10       2493.61       1767.41      1334.97 o                         
 -27   1  10       2263.41       2009.86       136.66 o                         
 -25   1  10      11186.66      11811.00       229.37 o                         
 -23   1  10      28084.68      29670.99       513.22 o                         
 -21   1  10      17044.44      16919.38       326.37 o                         
 -19   1  10       8161.79       8392.88       221.53 o                         
 -17   1  10        107.23         70.68        19.72 o                         
 -15   1  10      14974.87      15336.70       186.97 o                         
 -13   1  10      23099.57      22976.92       271.53 o                         
 -11   1  10       8062.70       7798.80       144.08 o                         
  -9   1  10       1176.64       1825.11       107.79 o                         
  -7   1  10      31675.53      30836.39       413.32 o                         
  -5   1  10      15867.93      14953.11       224.92 o                         
  -3   1  10        790.88        638.11        28.67 o                         
  -1   1  10         48.62         54.96        25.29 o                         
   1   1  10      21184.53      19257.64       308.90 o                         
   3   1  10      49708.91      46295.91       671.82 o                         
   5   1  10      40360.52      38454.43       515.69 o                         
   7   1  10      30311.66      29790.82       404.16 o                         
   9   1  10       4989.02       5041.45       162.00 o                         
  11   1  10      21339.25      21226.57       529.74 o                         
  13   1  10      31801.37      31055.17       506.15 o                         
  15   1  10      16103.02      15588.90       248.59 o                         
  17   1  10       4547.88       4575.90        93.31 o                         
  19   1  10       1151.70       1267.41        73.08 o                         
  21   1  10       4037.90       4712.31       170.19 o                         
  23   1  10      13450.77      17345.80      1025.44 o                         
 -30   2  10        149.64         95.07       126.77 o                         
 -28   2  10        516.88        632.71       193.45 o                         
 -26   2  10        273.76        279.80        72.59 o                         
 -24   2  10       1921.58       1689.37        96.69 o                         
 -22   2  10       3805.87       4165.12       142.66 o                         
 -20   2  10        377.56        440.06        76.05 o                         
 -18   2  10       9671.90       9265.04       192.06 o                         
 -16   2  10        734.13        740.25        34.78 o                         
 -14   2  10      13691.22      12917.66       180.68 o                         
 -12   2  10      36004.74      35220.18       404.29 o                         
 -10   2  10      19947.12      18994.59       264.06 o                         
  -8   2  10      34711.14      34912.30       471.87 o                         
  -6   2  10       6368.27       5677.20        98.29 o                         
  -4   2  10      40551.65      40555.74       626.90 o                         
  -2   2  10      56383.64      57101.60       752.85 o                         
   0   2  10      15542.66      16098.53       337.37 o                         
   2   2  10         28.17         90.08        41.76 o                         
   4   2  10       7347.54       7967.83       203.07 o                         
   6   2  10       5419.09       5772.98       126.63 o                         
   8   2  10      10772.13      11048.51       184.37 o                         
  10   2  10        260.18        320.87        47.45 o                         
  12   2  10       7661.51       7551.08       223.83 o                         
  14   2  10       5980.06       5308.79       128.18 o                         
  16   2  10        614.75        608.75        52.20 o                         
  18   2  10        738.64        632.88        39.58 o                         
  20   2  10         91.84        120.57        93.52 o                         
  22   2  10       2377.57       2854.91       578.97 o                         
 -31   3  10       1196.27       1274.02       306.60 o                         
 -29   3  10        164.90        449.15       169.74 o                         
 -27   3  10        466.82        707.30       140.13 o                         
 -25   3  10       1831.62       1897.56        87.96 o                         
 -23   3  10      12926.17      13390.50       248.53 o                         
 -21   3  10       2223.39       2287.07        86.76 o                         
 -19   3  10        845.20        729.92        42.67 o                         
 -17   3  10       6228.39       5956.71        83.20 o                         
 -15   3  10       9927.23      10029.44       143.19 o                         
 -13   3  10      18431.65      18482.38       227.14 o                         
 -11   3  10      11156.44      11294.44       159.44 o                         
  -9   3  10       2100.76       2172.08        52.41 o                         
  -7   3  10      16101.60      17107.90       300.18 o                         
  -5   3  10       9546.79      10263.32       215.91 o                         
  -3   3  10       1654.65       1804.70        67.96 o                         
  -1   3  10      13255.26      14482.05       253.73 o                         
   1   3  10      14727.72      14689.11       213.15 o                         
   3   3  10       5715.86       5135.40       110.58 o                         
   5   3  10      21453.17      21140.90       292.45 o                         
   7   3  10       1561.86       1638.82        60.17 o                         
   9   3  10        469.54        369.70        34.77 o                         
  11   3  10       5038.55       5022.15       108.01 o                         
  13   3  10      14310.37      14721.73       266.66 o                         
  15   3  10       1494.74       1530.92        59.81 o                         
  17   3  10        129.52        117.13        39.80 o                         
  19   3  10        105.40        155.38        37.69 o                         
  21   3  10        243.68        256.55        79.46 o                         
  23   3  10       2303.65       3311.64       301.40 o                         
 -30   4  10         42.12         48.19       128.64 o                         
 -28   4  10        184.10        192.11        76.54 o                         
 -26   4  10       1338.94       1421.89        85.35 o                         
 -24   4  10         66.89        202.95       135.44 o                         
 -22   4  10       4594.48       4734.97       119.82 o                         
 -20   4  10        269.57        244.78        27.43 o                         
 -18   4  10          3.09        -15.61        40.32 o                         
 -16   4  10       6206.50       5930.68       104.91 o                         
 -14   4  10       5333.99       5691.33        99.87 o                         
 -12   4  10        489.74        581.76        38.49 o                         
 -10   4  10       3607.61       4065.62        77.36 o                         
  -8   4  10        421.28        632.32        43.81 o                         
  -6   4  10       2766.72       2745.89        74.69 o                         
  -4   4  10        406.80        447.07        25.33 o                         
  -2   4  10       5930.46       7598.75       252.29 o                         
   0   4  10        113.15         65.76        26.52 o                         
   2   4  10        155.11        147.44        28.03 o                         
   4   4  10        546.16        588.67        31.36 o                         
   6   4  10       1259.38       1470.07        66.07 o                         
   8   4  10       6245.79       6272.03       109.02 o                         
  10   4  10         61.87        105.69        27.68 o                         
  12   4  10       3752.74       3961.97        86.52 o                         
  14   4  10        157.82        223.95        28.94 o                         
  16   4  10         96.05        101.91        50.88 o                         
  18   4  10         34.35         87.46        45.06 o                         
  20   4  10        298.35        254.13        46.55 o                         
  22   4  10         50.69          7.83       120.54 o                         
 -31   5  10        464.95        429.07       144.93 o                         
 -29   5  10       4480.73       4230.26       203.50 o                         
 -27   5  10       3513.89       3730.34       136.57 o                         
 -25   5  10        102.94        134.54        35.90 o                         
 -23   5  10        310.37        229.18        35.13 o                         
 -21   5  10       2878.22       2614.99        87.43 o                         
 -19   5  10       6923.57       6996.49       148.41 o                         
 -17   5  10       6845.57       7361.16       123.24 o                         
 -15   5  10       8049.19       8298.35       126.00 o                         
 -13   5  10       1204.82       1097.89        44.53 o                         
 -11   5  10       1439.35       1436.38        46.02 o                         
  -9   5  10        376.66        372.81        38.96 o                         
  -7   5  10        254.81        364.24        36.11 o                         
  -5   5  10        302.45        554.81        34.38 o                         
  -3   5  10        596.91        376.09        34.29 o                         
  -1   5  10      15492.75      14985.56       157.08 o                         
   1   5  10        396.17        346.19        25.15 o                         
   3   5  10      18499.65      18838.17       186.44 o                         
   5   5  10       5747.99       5757.22        85.07 o                         
   7   5  10       6255.37       5945.84        93.99 o                         
   9   5  10      18082.40      17775.75       229.07 o                         
  11   5  10        177.05        197.81        34.04 o                         
  13   5  10         11.02          5.72        25.33 o                         
  15   5  10       2370.99       2329.75        84.74 o                         
  17   5  10       5156.54       5222.58       122.07 o                         
  19   5  10       2178.25       2316.75        82.13 o                         
  21   5  10        655.28        519.84        86.51 o                         
 -30   6  10        430.55        263.40       152.87 o                         
 -28   6  10        358.64        358.61        99.68 o                         
 -26   6  10         31.86         49.26        95.83 o                         
 -24   6  10       1951.65       1912.73        77.26 o                         
 -22   6  10         56.74         86.13        46.66 o                         
 -20   6  10       1509.43       1329.25       105.01 o                         
 -18   6  10       5872.99       5974.29       108.72 o                         
 -16   6  10      23586.48      22732.42       267.70 o                         
 -14   6  10      12857.34      12242.08       149.02 o                         
 -12   6  10       6854.85       6780.30       141.86 o                         
 -10   6  10       6268.49       5940.64       115.43 o                         
  -8   6  10      37656.12      36854.15       328.70 o                         
  -6   6  10      53347.75      54719.72       523.25 o                         
  -4   6  10      25956.40      26158.34       280.70 o                         
  -2   6  10       9308.83       8793.55       127.62 o                         
   0   6  10       1850.01       1734.91        59.99 o                         
   2   6  10      22978.73      24350.65       241.66 o                         
   4   6  10      12725.53      13112.79       139.89 o                         
   6   6  10       2593.97       3027.41        70.93 o                         
   8   6  10        726.75        689.88        36.91 o                         
  10   6  10         24.11         18.29        27.19 o                         
  12   6  10         72.08         68.53        51.79 o                         
  14   6  10       1741.20       1535.36        80.36 o                         
  16   6  10         13.43         71.72        43.60 o                         
  18   6  10       1021.55        964.34        62.82 o                         
  20   6  10       1740.12       1622.35        75.09 o                         
  22   6  10       1470.34        370.07       182.76 o                         
 -29   7  10       8027.28       8120.28       609.42 o                         
 -27   7  10       7265.60       7385.24       192.43 o                         
 -25   7  10       6258.07       6349.41       152.45 o                         
 -23   7  10       7950.17       8253.10       176.31 o                         
 -21   7  10      13071.69      12583.97       223.71 o                         
 -19   7  10       7772.95       7909.65       132.28 o                         
 -17   7  10      15653.71      15650.30       281.32 o                         
 -15   7  10         28.84         68.94        40.44 o                         
 -13   7  10       2172.01       2374.67        65.98 o                         
 -11   7  10       5628.56       6172.02       116.47 o                         
  -9   7  10       1787.29       2176.37        58.72 o                         
  -7   7  10       1255.19       1074.13        41.72 o                         
  -5   7  10       1821.48       1519.75        48.11 o                         
  -3   7  10      10960.92      10506.34       156.25 o                         
  -1   7  10      16610.48      16577.13       165.94 o                         
   1   7  10       4502.19       3646.08        70.13 o                         
   3   7  10      14635.55      13220.04       149.12 o                         
   5   7  10      20146.92      20402.58       221.65 o                         
   7   7  10      26409.71      26436.64       277.65 o                         
   9   7  10      29471.80      28641.49       261.63 o                         
  11   7  10       5018.83       4837.01       130.44 o                         
  13   7  10       9652.25       9356.89       197.35 o                         
  15   7  10      19429.89      18782.02       286.77 o                         
  17   7  10       7365.01       7090.17       150.82 o                         
  19   7  10       5832.37       6245.85       140.92 o                         
  21   7  10       4226.94       4025.66       203.32 o                         
 -30   8  10       1582.98       1458.55       195.75 o                         
 -28   8  10        125.37        124.33       149.76 o                         
 -26   8  10        830.26        934.30        87.16 o                         
 -24   8  10       2992.10       2754.63        91.77 o                         
 -22   8  10       2950.05       2788.28       106.96 o                         
 -20   8  10        920.73        812.58        41.25 o                         
 -18   8  10       2495.32       2467.35        93.26 o                         
 -16   8  10      13409.32      12690.84       195.51 o                         
 -14   8  10      35802.44      35621.61       345.39 o                         
 -12   8  10      17699.19      17022.35       218.34 o                         
 -10   8  10      18217.58      17695.39       202.82 o                         
  -8   8  10      14070.10      14103.46       147.41 o                         
  -6   8  10      41439.34      41408.82       494.33 o                         
  -4   8  10      62418.18      60125.18       608.84 o                         
  -2   8  10      16210.82      15662.58       200.45 o                         
   0   8  10      11598.60      10904.69       156.95 o                         
   2   8  10      11967.60      11935.98       142.01 o                         
   4   8  10       4168.70       4884.25        81.28 o                         
   6   8  10       4611.71       4384.92        84.96 o                         
   8   8  10      13184.37      13307.25       169.02 o                         
  10   8  10         69.73        100.18        29.37 o                         
  12   8  10        694.53        695.43        53.33 o                         
  14   8  10       1550.11       1279.60        69.07 o                         
  16   8  10          3.09          2.72        52.68 o                         
  18   8  10       2800.09       2570.61       100.57 o                         
  20   8  10       2813.67       2656.65       113.62 o                         
 -29   9  10       4483.20       4441.98       289.45 o                         
 -27   9  10       2628.20       2447.91       121.04 o                         
 -25   9  10       6332.40       6211.97       179.41 o                         
 -23   9  10       7735.12       7758.92       146.71 o                         
 -21   9  10       6915.32       7022.88       146.20 o                         
 -19   9  10       1990.24       2016.31        73.10 o                         
 -17   9  10        907.25        951.83        51.27 o                         
 -15   9  10       7019.15       7088.32       120.36 o                         
 -13   9  10      14154.72      14273.03       197.53 o                         
 -11   9  10       5603.78       5563.50       100.92 o                         
  -9   9  10       1464.84       1590.60        45.97 o                         
  -7   9  10       2251.91       2166.29        54.24 o                         
  -5   9  10       4184.82       4457.59       122.47 o                         
  -3   9  10          8.77         -9.72        22.83 o                         
  -1   9  10       5858.31       5887.05        87.64 o                         
   1   9  10      11132.55      11319.04       179.03 o                         
   3   9  10       4850.06       4422.20        80.46 o                         
   5   9  10      25925.22      26980.70       287.30 o                         
   7   9  10      11004.82      11137.72       151.82 o                         
   9   9  10      12400.56      12519.47       161.25 o                         
  11   9  10       9288.07       9261.71       189.24 o                         
  13   9  10       7768.13       7803.54       138.21 o                         
  15   9  10      12588.45      12502.47       179.62 o                         
  17   9  10       8272.04       8269.44       183.67 o                         
  19   9  10       2195.32       2166.84       117.05 o                         
  21   9  10        838.92        821.43       137.78 o                         
 -28  10  10        240.14        151.11       132.32 o                         
 -26  10  10         12.48         -2.00        79.13 o                         
 -24  10  10       1548.67       1585.25        89.56 o                         
 -22  10  10        655.58        552.54        64.87 o                         
 -20  10  10       1690.63       1696.12       101.11 o                         
 -18  10  10         34.44         77.03        38.55 o                         
 -16  10  10       7433.50       7305.56       125.73 o                         
 -14  10  10       1582.21       1720.73        74.65 o                         
 -12  10  10       2595.61       2923.87        80.38 o                         
 -10  10  10      11797.09      11573.43       134.34 o                         
  -8  10  10       8519.92       8693.17       118.64 o                         
  -6  10  10      26839.44      28034.67       307.31 o                         
  -4  10  10      13834.51      13799.35       209.39 o                         
  -2  10  10       1176.50       1173.25        42.24 o                         
   0  10  10        185.98        209.26        30.76 o                         
   2  10  10        608.59        593.47        42.53 o                         
   4  10  10       7085.40       7309.63       118.45 o                         
   6  10  10      18255.54      17891.41       203.97 o                         
   8  10  10       2230.85       2264.19        61.21 o                         
  10  10  10       1219.54       1363.02        67.93 o                         
  12  10  10       4936.67       4971.53       109.50 o                         
  14  10  10        949.16        956.82        60.33 o                         
  16  10  10         13.86         21.32        53.41 o                         
  18  10  10        604.21        512.09        74.86 o                         
  20  10  10       1307.50       1395.60       100.12 o                         
 -27  11  10         31.95         27.70       121.52 o                         
 -25  11  10        592.53        618.86        89.56 o                         
 -23  11  10       3387.42       3359.76       169.73 o                         
 -21  11  10       3870.32       3705.17       128.21 o                         
 -19  11  10       1016.57        814.53        71.10 o                         
 -17  11  10       4524.74       4603.72       101.26 o                         
 -15  11  10        450.39        367.55        53.16 o                         
 -13  11  10       8975.64       9004.18       156.27 o                         
 -11  11  10       3843.60       3800.34        81.54 o                         
  -9  11  10        102.76        229.90        31.76 o                         
  -7  11  10       5040.37       5343.12        88.49 o                         
  -5  11  10       8847.77       8420.17       253.21 o                         
  -3  11  10       1394.15       1030.68        46.16 o                         
  -1  11  10       4352.96       3754.24        89.58 o                         
   1  11  10         24.78         31.71        30.51 o                         
   3  11  10       1837.28       2025.39        62.07 o                         
   5  11  10       3103.11       3399.83        77.05 o                         
   7  11  10       6048.12       6118.22       105.18 o                         
   9  11  10          3.72          2.78        38.99 o                         
  11  11  10         57.92         87.52        49.00 o                         
  13  11  10       2229.72       2491.58        86.34 o                         
  15  11  10       1642.28       1721.26       105.49 o                         
  17  11  10         92.92        134.92        96.41 o                         
  19  11  10         83.43        117.13        68.67 o                         
 -26  12  10          2.61        -40.13        88.99 o                         
 -24  12  10        159.15        129.83        77.50 o                         
 -22  12  10        749.26        793.70        71.87 o                         
 -20  12  10        743.52        610.95        59.60 o                         
 -18  12  10       1318.59       1140.14        67.62 o                         
 -16  12  10         82.34        110.65        49.81 o                         
 -14  12  10          3.29        -18.37        47.42 o                         
 -12  12  10        829.18        745.68        50.90 o                         
 -10  12  10        326.55        371.76        34.92 o                         
  -8  12  10       3309.33       3334.61        71.32 o                         
  -6  12  10          1.32         32.94        32.41 o                         
  -4  12  10       1972.84       1902.94        50.31 o                         
  -2  12  10       1207.45       1194.22        46.07 o                         
   0  12  10        263.03        244.85        33.75 o                         
   2  12  10        132.86        129.98        32.54 o                         
   4  12  10        649.25        570.42        44.92 o                         
   6  12  10         88.42        135.41        36.81 o                         
   8  12  10        346.77        381.96        52.51 o                         
  10  12  10        515.86        468.79        60.69 o                         
  12  12  10       1976.96       1955.55        84.70 o                         
  14  12  10        940.75       1014.89        69.22 o                         
  16  12  10        677.20        768.90        88.69 o                         
  18  12  10        639.98        645.88        85.43 o                         
  20  12  10         22.90        -49.44       186.93 o                         
 -25  13  10       1899.66       1463.01       147.07 o                         
 -23  13  10        228.55        162.27        83.08 o                         
 -21  13  10         58.27         30.91        65.88 o                         
 -19  13  10       2852.68       2666.79       107.39 o                         
 -17  13  10       9970.80       9972.99       203.68 o                         
 -15  13  10        892.20        897.39        75.09 o                         
 -13  13  10         45.77         23.83        49.12 o                         
 -11  13  10         84.69        121.63        45.64 o                         
  -9  13  10        596.90        593.79        44.56 o                         
  -7  13  10       2872.30       2822.29        70.11 o
[truncated: 355,186 more chars]
